# Supplementary material for: Dynamic transcriptome and metabolome analyses of two types of rice during the seed germination and young seedling growth stages
Source: BMC Genomics. 2020 Aug 31;21:603. doi: 10.1186/s12864-020-07024-9 (PMC7460786; doi:10.1186/s12864-020-07024-9)
Supplement: Supplementary file 1 — Additional file 1: Table S1. Summary of read mapping statistics. [file 12864_2020_7024_MOESM1_ESM.xlsx]

## Sheet: sheet1
Table S1 Summary of read mapping statistics.
Sample	Replicate	Total Reads	Unmapped Reads	Unique Mapped Reads	Multiple Mapped reads	Mapped to reference genome (%)	Mapping Ratio (%)
O2428-NT0d	1	23616324	2220774 (9.40%)	20780826 (87.99%)	614724 (2.60%)	0.906	0.9059
	2	17975302	1664992 (9.26%)	15797412 (87.88%)	512898 (2.85%)	0.9074
	3	18878170	1806967 (9.57%)	16503981 (87.42%)	567222 (3.00%)	0.9043
O2428-NT2d	1	24343504	2241122 (9.21%)	21795614 (89.53%)	306768 (1.26%)	0.9079	0.897567
	2	23371984	2435210 (10.42%)	20639070 (88.31%)	297704 (1.27%)	0.8958
	3	26078270	2893417 (11.10%)	22854491 (87.64%)	330362 (1.27%)	0.889
O2428-NT3d	1	22118690	4154674 (18.78%)	17763100 (80.31%)	200916 (0.91%)	0.8122	0.822767
O2428-NT3d-2	2	24773036	4302436 (17.37%)	20250764 (81.75%)	219836 (0.89%)	0.8263
O2428-NT3d-3	3	25754830	4384592 (17.02%)	21140594 (82.08%)	229644 (0.89%)	0.8298
O2428-NT4d	1	24880668	9472426 (38.07%)	15243736 (61.27%)	164506 (0.66%)	0.6193	0.611167
	2	22241146	8813168 (39.63%)	13290900 (59.76%)	137078 (0.62%)	0.6037
	3	25739426	10024753 (38.95%)	15550089 (60.41%)	164584 (0.64%)	0.6105
YZX-NT0d	1	46041904	6723995 (14.60%)	38632681 (83.91%)	685228 (1.49%)	0.854	0.8542
	2	26053618	3775727 (14.49%)	21911821 (84.10%)	366070 (1.41%)	0.8551
	3	24871274	3643991 (14.65%)	20830983 (83.76%)	396300 (1.59%)	0.8535
YZX-NT2d	1	23275830	3794662 (16.30%)	19292468 (82.89%)	188700 (0.81%)	0.837	0.8132
	2	24741820	4462664 (18.04%)	20072906 (81.13%)	206250 (0.83%)	0.8196
	3	21864192	4744023 (21.70%)	16953523 (77.54%)	166646 (0.76%)	0.783
YZX-NT3d	1	30561976	7242531 (23.70%)	23082151 (75.53%)	237294 (0.78%)	0.763	0.766667
	2	24317006	6226441 (25.61%)	17919791 (73.69%)	170774 (0.70%)	0.7439
	3	25518784	5280669 (20.69%)	20043897 (78.55%)	194218 (0.76%)	0.7931
YZX-NT4d	1	24196160	5639330 (23.31%)	18364944 (75.90%)	191886 (0.79%)	0.7669	0.776667
	2	28088790	6419162 (22.85%)	21446036 (76.35%)	223592 (0.80%)	0.7715
	3	22787152	4748325 (20.84%)	17847899 (78.32%)	190928 (0.84%)	0.7916
