# Supplementary material for: Dynamic transcriptome and metabolome analyses of two types of rice during the seed germination and young seedling growth stages
Source: BMC Genomics. 2020 Aug 31;21:603. doi: 10.1186/s12864-020-07024-9 (PMC7460786; doi:10.1186/s12864-020-07024-9)
Supplement: Supplementary file 2 — Additional file 2: Table S2. Gene expression data and annotations. All DEGs of 02428. All DEGs of YZX. Intersection of 02428 and YZX. [file 12864_2020_7024_MOESM2_ESM.xls]

## Sheet: All Genes
Table S2 All Genes expression data and annotations.
IRGSP ID	Fragments per kilo base of exon per million fragments mapped value (FPKM)																								Symbol	Description	KEGG_A_class	KEGG_B_class	Pathway	K_ID	GO Component	GO Function	GO Process
	O2428-NT0d-1	O2428-NT0d-2	O2428-NT0d-3	O2428-NT2d-1	O2428-NT2d-2	O2428-NT2d-3	O2428-NT3d-1	O2428-NT3d-2	O2428-NT3d-3	O2428-NT4d-1	O2428-NT4d-2	O2428-NT4d-3	YZX-NT0d-1	YZX-NT0d-2	YZX-NT0d-3	YZX-NT2d-1	YZX-NT2d-2	YZX-NT2d-3	YZX-NT3d-1	YZX-NT3d-2	YZX-NT3d-3	YZX-NT4d-1	YZX-NT4d-2	YZX-NT4d-3
Os01g0100100	3.59	4.72	5.29	8.76	10.06	10.32	8.02	9.07	11.31	10.12	11.62	9.84	6.44	5.07	5.55	8.6	9.65	10.41	9.38	8.71	7.95	10.02	6.6	10.22	Sgsm1	RabGAP/TBC domain containing protein. (Os01t0100100-01)	Genetic Information Processing	Transcription	ko03040//Spliceosome	K12840	GO:0005623//cell;GO:0005575//cellular_component;GO:0005622//intracellular;GO:0044464//cell part	GO:0005515//protein binding;GO:0030234//enzyme regulator activity;GO:0098772//molecular function regulator;GO:0003674//molecular_function;GO:0005488//binding	GO:0051234//establishment of localization;GO:0006810//transport;GO:0016043//cellular component organization;GO:0008150//biological_process;GO:0051179//localization;GO:0071840//cellular component organization or biogenesis;GO:0009987//cellular process
Os01g0100200	0.39	0.63	0.24	0.74	0.97	0.53	0	0.68	1.16	0	0	0.64	0.26	0.09	0	0	0	0	0	0	0	0	0	0	CYP72A14	-	-	-	-	-	-	-	-
Os01g0100300	0	0	0	0	0.28	0	0.94	0	0	0.56	0.86	0.37	0	0	0	0	0	0.16	0.12	0	0	0	0.13	0.16	CYP734A1	Cytochrome P450 domain containing protein. (Os01t0100300-00)	-	-	-	-	-	GO:0005488//binding;GO:0003824//catalytic activity;GO:0003674//molecular_function	GO:0008152//metabolic process;GO:0008150//biological_process
Os01g0100400	0.9	1.19	1.45	6.33	5.08	6.76	6.13	4.68	6.13	4.4	5.88	4.79	1.8	1.78	2.11	7.51	8.27	7.72	6.55	5.51	5.4	6.06	4.85	6.66	SKU5	Similar to Pectinesterase-like protein. (Os01t0100400-01)	-	-	-	-	GO:0005575//cellular_component;GO:0016020//membrane;GO:0071944//cell periphery;GO:0005886//plasma membrane;GO:0044464//cell part;GO:0005623//cell	GO:0003674//molecular_function;GO:0005488//binding;GO:0003824//catalytic activity	GO:0008150//biological_process;GO:0008152//metabolic process
Os01g0100466	0	0	0	0	0	0	0	0	0	0	0	0	0	0	0	0	0	1.91	0	0	0	0	0	0.33	SKU5	-	-	-	-	-	-	-	-
Os01g0100500	7.97	10.85	8.59	13.72	14.73	14.66	13.23	9.99	14.5	13.51	13.78	10.7	14.56	14.61	15.02	16.95	16.75	17.52	16.22	19.07	15.06	17.46	12.33	12.11	--	Immunoglobulin-like domain containing protein. (Os01t0100500-01)	-	-	-	-	GO:0016020//membrane;GO:0005575//cellular_component	-	-
Os01g0100600	5.21	4.95	4.54	5.36	6.84	7.73	5.83	6.8	7.38	8.23	9.11	5.23	8.36	8.66	7.23	7.94	6.03	7.46	7.69	7.74	7.74	6.82	7.09	5.88	ARPP21	Single-stranded nucleic acid binding R3H domain containing protein. (Os01t0100600-01)	-	-	-	-	-	GO:0003676//nucleic acid binding;GO:0097159//organic cyclic compound binding;GO:0005488//binding;GO:0003674//molecular_function;GO:1901363//heterocyclic compound binding	-
Os01g0100650	0	0	0.16	1.77	1.53	0.26	2.99	1.12	1.67	0	0.13	2.24	1.53	0.16	0.9	1.6	2.76	0	3.93	1.12	1.47	0.62	2.18	2.53	--	Hypothetical gene. (Os01t0100650-00)	-	-	-	-	GO:0016020//membrane;GO:0005575//cellular_component	-	-
Os01g0100700	60.91	67.4	68.89	182.63	183.75	173.01	127.14	180.37	140.72	85.39	97.79	107.05	103.9	125.32	98.84	156.13	159.6	175.86	135.82	133.91	160.96	122.18	89.2	121.25	RPS5	Similar to 40S ribosomal protein S5-1. (Os01t0100700-01)	Genetic Information Processing	Translation	ko03010//Ribosome	K02989	GO:0005840//ribosome;GO:0005622//intracellular;GO:0043226//organelle;GO:0043229//intracellular organelle;GO:0005737//cytoplasm;GO:0005575//cellular_component;GO:0043232//intracellular non-membrane-bounded organelle;GO:0044424//intracellular part;GO:0032991//macromolecular complex;GO:0044464//cell part;GO:0044444//cytoplasmic part;GO:0005829//cytosol;GO:0043228//non-membrane-bounded organelle;GO:1…	GO:0005198//structural molecule activity;GO:0003723//RNA binding;GO:1901363//heterocyclic compound binding;GO:0005488//binding;GO:0003674//molecular_function;GO:0003676//nucleic acid binding;GO:0097159//organic cyclic compound binding	GO:0043603//cellular amide metabolic process;GO:0006518//peptide metabolic process;GO:0043170//macromolecule metabolic process;GO:0044237//cellular metabolic process;GO:1901566//organonitrogen compound biosynthetic process;GO:1901576//organic substance biosynthetic process;GO:0044249//cellular biosynthetic process;GO:0008152//metabolic process;GO:0034645//cellular macromolecule biosynthetic proce…
Os01g0100800	5.07	5.72	4.66	7.15	7.07	7.57	6.1	9.03	6.42	8.72	6.63	7.76	10.24	7.8	6.93	9.03	7.39	8.12	8.53	9.63	7.38	6.57	5.35	8.84	--	-	-	-	-	-	-	-	-
Os01g0100900	31.27	33.66	30.33	79.54	98	102.41	98.95	104.24	101.13	92.79	95.68	94.89	31.19	30.74	29.89	121.2	123.27	124	122.48	126.88	113.41	114.22	86.48	113.98	SPL	Sphingosine-1-phosphate lyase, Disease resistance response (Os01t0100900-01)	Metabolism	Lipid metabolism;Global and Overview	ko01100//Metabolic pathways;ko00600//Sphingolipid metabolism	K01634	GO:0044444//cytoplasmic part;GO:0043226//organelle;GO:0012505//endomembrane system;GO:0005622//intracellular;GO:0005783//endoplasmic reticulum;GO:0044424//intracellular part;GO:0016020//membrane;GO:0005623//cell;GO:0043229//intracellular organelle;GO:0005737//cytoplasm;GO:0043231//intracellular membrane-bounded organelle;GO:0044464//cell part;GO:0005575//cellular_component;GO:0043227//membrane-bo…	GO:0003824//catalytic activity;GO:0005488//binding;GO:0003674//molecular_function	GO:0044238//primary metabolic process;GO:0071704//organic substance metabolic process;GO:0006629//lipid metabolic process;GO:0008152//metabolic process;GO:0044699//single-organism process;GO:0044710//single-organism metabolic process;GO:0009056//catabolic process;GO:0008150//biological_process;GO:0009987//cellular process
Os01g0101150	0.27	0.47	0.5	1.11	1.94	1.02	2.14	1.17	1.87	1.18	1.57	1.26	0.51	2.01	1.3	1.56	1.53	1.75	1.49	1.29	1.1	1.42	1.35	0.9	PCMP-H60	Hypothetical conserved gene. (Os01t0101150-00)	-	-	-	-	GO:0044464//cell part;GO:0005622//intracellular;GO:0005623//cell;GO:0005575//cellular_component	GO:1901265//nucleoside phosphate binding;GO:0003723//RNA binding;GO:0005488//binding;GO:0016772//transferase activity, transferring phosphorus-containing groups;GO:0003674//molecular_function;GO:0005515//protein binding;GO:0016740//transferase activity;GO:0097159//organic cyclic compound binding;GO:0003824//catalytic activity;GO:0016301//kinase activity;GO:1901363//heterocyclic compound binding;G…	GO:0044267//cellular protein metabolic process;GO:0006725//cellular aromatic compound metabolic process;GO:0019538//protein metabolic process;GO:0036211//protein modification process;GO:0008150//biological_process;GO:0043170//macromolecule metabolic process;GO:0009987//cellular process;GO:0071704//organic substance metabolic process;GO:0006807//nitrogen compound metabolic process;GO:0044237//cell…
Os01g0101200	1.16	0.59	0.73	7.18	10.55	8.12	10.92	16.86	13.18	8.1	8.93	12.49	1.24	2.53	1.29	10.16	12.21	14.32	15	14.83	18.17	11.85	8.39	10.91	OsI_36120	2,3-diketo-5-methylthio-1-phosphopentane phosphatase domain containing protein. (Os01t0101200-01);2,3-diketo-5-methylthio-1-phosphopentane phosphatase domain containing protein. (Os01t0101200-02)	Metabolism	Amino acid metabolism;Global and Overview	ko01100//Metabolic pathways;ko00270//Cysteine and methionine metabolism	K09880	-	GO:0005488//binding;GO:0003674//molecular_function;GO:0016787//hydrolase activity;GO:0003824//catalytic activity	GO:0009058//biosynthetic process;GO:0008150//biological_process;GO:0008152//metabolic process;GO:0009987//cellular process
Os01g0101300	1.31	3.84	2.72	5.77	5.96	5.6	5.64	6.05	4.81	3.55	5.66	5.38	6.28	5.76	5.13	6.4	6.4	6.93	4.98	7.27	8.08	4.75	5.21	5.88	Snupn	-	Genetic Information Processing	Translation	ko03013//RNA transport	K13151	-	-	-
Os01g0101600	9.08	10.63	11.36	10.66	13.63	14.72	12.11	16.17	19.17	15.05	17.78	18.7	10.43	9.76	9.43	21.53	17.05	19.44	17.97	15.57	15.08	16.95	13.37	17.91	abpC	Immunoglobulin-like fold domain containing protein. (Os01t0101600-01);Immunoglobulin-like fold domain containing protein. (Os01t0101600-02);Hypothetical conserved gene. (Os01t0101600-03)	-	-	-	-	-	GO:0005515//protein binding;GO:0003674//molecular_function;GO:1901363//heterocyclic compound binding;GO:0097159//organic cyclic compound binding;GO:0003676//nucleic acid binding;GO:0003723//RNA binding;GO:0005488//binding	-
Os01g0101700	4.82	3.57	2.95	4.13	2.87	2.71	2.17	2.88	2.84	2.23	2.97	2.65	4.37	4.74	6.8	4.31	4.99	5.59	7.33	5.7	4.68	4.64	1.2	4.67	ATJ20	Similar to chaperone protein dnaJ 20. (Os01t0101700-00)	-	-	-	-	GO:0005634//nucleus;GO:0044444//cytoplasmic part;GO:0043226//organelle;GO:0005622//intracellular;GO:0005623//cell;GO:0009536//plastid;GO:0005575//cellular_component;GO:0043227//membrane-bounded organelle;GO:0005737//cytoplasm;GO:0043231//intracellular membrane-bounded organelle;GO:0043229//intracellular organelle;GO:0044464//cell part;GO:0044424//intracellular part	-	GO:0005975//carbohydrate metabolic process;GO:0008150//biological_process;GO:0008152//metabolic process;GO:0044710//single-organism metabolic process;GO:0009987//cellular process;GO:0071704//organic substance metabolic process;GO:0009058//biosynthetic process;GO:0006629//lipid metabolic process;GO:0044238//primary metabolic process;GO:0044699//single-organism process
Os01g0101800	0.51	0.49	0.53	4.49	2.87	4.17	2.84	2.03	3.21	2.46	1.64	2	1.32	0.75	0.79	3.2	3.93	3.64	2.51	1.93	2.62	1.48	1.36	1.54	--	-	-	-	-	-	-	-	-
Os01g0101850	0	0	0	0	0	0	0	0	0	0.28	0	0	0	0.15	0	0	0.25	0	0	0	0	0	0	0	--	-	-	-	-	-	-	-	-
Os01g0101900	0	0	0	0	0	0	0	0	0	0	0	0	0	0	0	0	0	0	0	0	0	0	0	0	--	Similar to OSIGBa0075F02.3 protein. (Os01t0101900-00)	-	-	-	-	GO:0016020//membrane;GO:0005575//cellular_component	GO:0016787//hydrolase activity;GO:0003674//molecular_function;GO:0003824//catalytic activity	GO:0008150//biological_process;GO:0008152//metabolic process
Os01g0102000	0.45	0.84	1.04	4.5	3.55	3.73	2.32	1.68	2.42	4.07	3.78	3.17	1.53	1.47	1.53	3.69	4.36	7.1	3.61	3.39	3.79	2.32	2.11	1.88	NPC6	Phosphoesterase family protein. (Os01t0102000-01)	Metabolism	Global and Overview;Carbohydrate metabolism;Lipid metabolism	ko01100//Metabolic pathways;ko01110//Biosynthesis of secondary metabolites;ko00564//Glycerophospholipid metabolism;ko00562//Inositol phosphate metabolism;ko00565//Ether lipid metabolism	K01114	GO:0016020//membrane;GO:0005575//cellular_component	GO:0003674//molecular_function;GO:0003824//catalytic activity;GO:0016787//hydrolase activity	GO:0044238//primary metabolic process;GO:0008152//metabolic process;GO:0009056//catabolic process;GO:0006629//lipid metabolic process;GO:0009987//cellular process;GO:0071704//organic substance metabolic process;GO:0008150//biological_process;GO:0044710//single-organism metabolic process;GO:0044699//single-organism process
Os01g0102300	10.96	9.99	10.95	2.46	2.04	2.25	4.72	7.47	6.7	8.08	6.09	7.96	9.49	8.9	8.95	2.68	2.78	4.38	7.74	8.26	8.13	7.76	10.24	8.98	At4g24930	Thylakoid lumen protein, Photosynthesis and chloroplast development (Os01t0102300-01)	-	-	-	-	GO:0043229//intracellular organelle;GO:0009579//thylakoid;GO:0009536//plastid;GO:0043226//organelle;GO:0044464//cell part;GO:0043227//membrane-bounded organelle;GO:0043231//intracellular membrane-bounded organelle;GO:0044444//cytoplasmic part;GO:0005622//intracellular;GO:0005575//cellular_component;GO:0005623//cell;GO:0044424//intracellular part;GO:0005737//cytoplasm	-	-
Os01g0102400	16.69	19.47	14.1	1.85	2.03	1.77	0.08	0.22	0.36	0.7	0.23	0.1	35.69	33.27	51.61	5.15	4.3	4.12	1.22	1.24	0.51	1.06	1.95	1.1	NFYC4	Histone-fold domain containing protein. (Os01t0102400-01)	-	-	-	-	-	GO:0003674//molecular_function;GO:1901363//heterocyclic compound binding;GO:0097159//organic cyclic compound binding;GO:0003676//nucleic acid binding;GO:0003677//DNA binding;GO:0005515//protein binding;GO:0005488//binding	-
Os01g0102500	15.28	15.8	18.79	14.64	11.6	12.51	11.07	9.94	10.97	10.56	12.09	10.38	20.62	22.64	22.29	14.86	14.99	13.66	15.56	13.53	14.38	14.94	16.31	15.35	--	Conserved hypothetical protein. (Os01t0102500-01)	-	-	-	-	GO:0016020//membrane;GO:0005575//cellular_component	GO:0005215//transporter activity;GO:0003674//molecular_function	GO:0008150//biological_process;GO:0051234//establishment of localization;GO:0051179//localization;GO:0006810//transport
Os01g0102600	0.91	0.66	0.48	14.67	20.42	19.88	23.44	21.23	26.64	16.23	14.7	19.72	0.61	0.37	0.1	28.99	31.21	25.06	28.41	20.26	22.55	18.25	8.56	15.17	SKL1	Shikimate kinase domain containing protein. (Os01t0102600-01);Similar to shikimate kinase family protein. (Os01t0102600-02)	-	-	-	-	GO:0005622//intracellular;GO:0005575//cellular_component;GO:0005623//cell;GO:0043227//membrane-bounded organelle;GO:0044464//cell part;GO:0043229//intracellular organelle;GO:0044444//cytoplasmic part;GO:0043226//organelle;GO:0043231//intracellular membrane-bounded organelle;GO:0009536//plastid;GO:0005737//cytoplasm;GO:0044424//intracellular part	-	GO:0008150//biological_process;GO:0009987//cellular process;GO:0016043//cellular component organization;GO:0071840//cellular component organization or biogenesis
Os01g0102700	21.61	24.24	25.35	78.26	77.93	75.83	71.85	64.43	68.49	45.89	49.57	66.18	29.59	28.54	25.48	66.37	73.63	62.59	51.56	54.85	54.98	47.95	27.87	44.79	SSR2	Translocon-associated beta family protein. (Os01t0102700-01)	Genetic Information Processing	Folding, sorting and degradation	ko04141//Protein processing in endoplasmic reticulum	K13250	GO:0005737//cytoplasm;GO:0043229//intracellular organelle;GO:0043227//membrane-bounded organelle;GO:0043231//intracellular membrane-bounded organelle;GO:0044464//cell part;GO:0044444//cytoplasmic part;GO:0012505//endomembrane system;GO:0005622//intracellular;GO:0005623//cell;GO:0043226//organelle;GO:0005783//endoplasmic reticulum;GO:0005575//cellular_component;GO:0016020//membrane;GO:0044424//int…	GO:0036094//small molecule binding;GO:0097159//organic cyclic compound binding;GO:1901363//heterocyclic compound binding;GO:0000166//nucleotide binding;GO:1901265//nucleoside phosphate binding;GO:0005488//binding;GO:0003674//molecular_function	GO:0051179//localization;GO:0051234//establishment of localization;GO:0008150//biological_process;GO:0006810//transport
Os01g0102800	5.34	5.44	5.74	5.34	5.77	5.81	4.68	3.57	4.94	5.9	6.4	4.44	8.43	7.73	6.22	6.97	7.18	7.82	7.25	7.88	6.69	7.85	6.62	7.46	CHR8	Similar to chromatin remodeling complex subunit. (Os01t0102800-01)	Genetic Information Processing	Replication and repair	ko03420//Nucleotide excision repair	K10841	GO:0043227//membrane-bounded organelle;GO:0044424//intracellular part;GO:0005623//cell;GO:0044464//cell part;GO:0005634//nucleus;GO:0005575//cellular_component;GO:0005622//intracellular;GO:0043229//intracellular organelle;GO:0043231//intracellular membrane-bounded organelle;GO:0043226//organelle	GO:0003723//RNA binding;GO:1901363//heterocyclic compound binding;GO:0005488//binding;GO:0003676//nucleic acid binding;GO:0097159//organic cyclic compound binding;GO:0000166//nucleotide binding;GO:0003677//DNA binding;GO:0036094//small molecule binding;GO:1901265//nucleoside phosphate binding;GO:0003824//catalytic activity;GO:0016787//hydrolase activity;GO:0003674//molecular_function	GO:0044238//primary metabolic process;GO:0006725//cellular aromatic compound metabolic process;GO:0009987//cellular process;GO:0006259//DNA metabolic process;GO:0008152//metabolic process;GO:0009058//biosynthetic process;GO:0044237//cellular metabolic process;GO:0050896//response to stimulus;GO:1901360//organic cyclic compound metabolic process;GO:0044260//cellular macromolecule metabolic process…
Os01g0102850	0	0	0	0	0.15	0	0	0	0.14	0	0	0	0.16	0	0	0.16	0	0	0.13	0	0	0	0	0	--	-	-	-	-	-	-	-	-
Os01g0102900	3.5	3.72	2.93	19.08	26.27	23.92	62.86	105.05	66.74	107.78	93.11	136.45	7.16	10.06	7.67	25.08	31.21	23.23	65.9	58.63	75.01	52.67	33.74	46	LIR1	Light-regulated protein, Regulation of light-dependent attachment of LEAF-TYPE FERREDOXIN-NADP+ OXIDOREDUCTASE (LFNR) to the thylakoid membrane (Os01t0102900-01)	-	-	-	-	GO:0043226//organelle;GO:0043231//intracellular membrane-bounded organelle;GO:0005622//intracellular;GO:0005623//cell;GO:0044444//cytoplasmic part;GO:0005575//cellular_component;GO:0043227//membrane-bounded organelle;GO:0043229//intracellular organelle;GO:0009536//plastid;GO:0044424//intracellular part;GO:0016020//membrane;GO:0005737//cytoplasm;GO:0009579//thylakoid;GO:0044464//cell part	GO:0003674//molecular_function;GO:0005515//protein binding;GO:0005488//binding	GO:0009987//cellular process;GO:0009628//response to abiotic stimulus;GO:0050896//response to stimulus;GO:0008150//biological_process
Os01g0103000	0.64	1.54	0.94	12.83	16.83	16.3	12	20.52	12.36	11.55	15.55	10.46	1.04	0.92	1.39	12.92	15.13	16.58	14.01	12.56	15.29	14.32	8.73	8.81	chmp5	Snf7 family protein. (Os01t0103000-01)	Cellular Processes	Transport and catabolism	ko04144//Endocytosis	K12198	GO:0005623//cell;GO:0005575//cellular_component;GO:0005622//intracellular;GO:0044464//cell part	-	GO:0008150//biological_process;GO:0051179//localization;GO:0006810//transport;GO:0051234//establishment of localization
Os01g0103075	0	0.26	0.17	0	0	0.49	0.24	0	0	0	0	0	0	0	0	0	0	0	0	0	1.58	0.15	0.29	0.34	NPF6.1	-	-	-	-	-	-	-	-
Os01g0103100	0.34	0	0.35	1.76	1.81	0.83	1.96	2.94	2.46	2.25	3.05	2.48	0.68	0.54	0.4	2.01	2.4	1.8	3.99	2.45	2.43	1.35	1.46	1.38	NPF6.1	TGF-beta receptor, type I/II extracellular region family protein. (Os01t0103100-01);Similar to predicted protein. (Os01t0103100-02)	-	-	-	-	GO:0016020//membrane;GO:0005575//cellular_component	GO:0003674//molecular_function;GO:0005215//transporter activity	GO:0008150//biological_process;GO:0051234//establishment of localization;GO:0006810//transport;GO:0051179//localization
Os01g0103400	0	0	0	0	0	0	0	0	0	0	0	0	0	0	0	0	0	0	0	0	0	0	0	0	--	-	-	-	-	-	-	-	-
Os01g0103600	5.56	4.13	5.23	40.43	49.89	48.01	39.48	51.88	48.05	36.48	46.59	42.34	6.42	7.59	6.84	48.96	51.07	52.71	44.05	42.32	46.93	36.24	27.7	38.29	Os01g0103600	Similar to sterol-8,7-isomerase. (Os01t0103600-01);Emopamil-binding family protein. (Os01t0103600-02)	Metabolism	Lipid metabolism;Global and Overview	ko01100//Metabolic pathways;ko01110//Biosynthesis of secondary metabolites;ko00100//Steroid biosynthesis	K01824	GO:0012505//endomembrane system;GO:0005737//cytoplasm;GO:0071944//cell periphery;GO:0005886//plasma membrane;GO:0005622//intracellular;GO:0044464//cell part;GO:0043231//intracellular membrane-bounded organelle;GO:0005623//cell;GO:0043226//organelle;GO:0016020//membrane;GO:0043227//membrane-bounded organelle;GO:0043229//intracellular organelle;GO:0044424//intracellular part;GO:0005575//cellular_co…	GO:0003674//molecular_function;GO:0003824//catalytic activity	GO:0044710//single-organism metabolic process;GO:0044238//primary metabolic process;GO:0008150//biological_process;GO:0008152//metabolic process;GO:0006629//lipid metabolic process;GO:0071704//organic substance metabolic process;GO:0009058//biosynthetic process;GO:0044699//single-organism process
Os01g0103650	0.09	0.19	0	0	0	0	0	0	0	0	0	0	1.23	0	0	0	0	0	0	0	0	0	0	0	--	-	-	-	-	-	-	-	-
Os01g0103700	0.87	0.94	0.47	2.08	1.48	1.63	2.19	1.77	2.34	2.43	2.1	1.84	1.78	1.67	1.78	2.65	1.94	1.79	1.88	2.02	1.44	1.85	2.4	2.5	--	Conserved hypothetical protein. (Os01t0103700-01)	-	-	-	-	GO:0005622//intracellular;GO:0044422//organelle part;GO:0005623//cell;GO:0044428//nuclear part;GO:0005654//nucleoplasm;GO:0031981//nuclear lumen;GO:0043233//organelle lumen;GO:0005575//cellular_component;GO:0043226//organelle;GO:0043229//intracellular organelle;GO:0043227//membrane-bounded organelle;GO:0044446//intracellular organelle part;GO:0044464//cell part;GO:0044424//intracellular part;GO:0…	GO:0005488//binding;GO:0003674//molecular_function	GO:0046483//heterocycle metabolic process;GO:0006725//cellular aromatic compound metabolic process;GO:0008152//metabolic process;GO:0006807//nitrogen compound metabolic process;GO:1901360//organic cyclic compound metabolic process;GO:0008150//biological_process;GO:0044237//cellular metabolic process;GO:0044238//primary metabolic process;GO:0034641//cellular nitrogen compound metabolic process;GO:…
Os01g0103800	6.8	8.13	9.61	16.99	17.17	16.97	16.04	16.42	14.64	15.56	14.78	14.91	12.79	15.21	12.43	15.21	18.79	17.06	15.64	14.45	11.99	14.53	9.88	15.92	At1g76660	-	-	-	-	-	-	-	-
Os01g0103900	0.15	0.07	0.43	0.8	1.15	1.09	0.52	0.5	0.35	0.62	0.71	1.06	0.13	0.14	0.1	0.43	0.92	0.73	1.07	0.69	0.46	0.62	0.58	0.47	--	Polynucleotidyl transferase, Ribonuclease H fold domain containing protein. (Os01t0103900-01)	-	-	-	-	-	GO:0097159//organic cyclic compound binding;GO:1901363//heterocyclic compound binding;GO:0003676//nucleic acid binding;GO:0005488//binding;GO:0003674//molecular_function	-
Os01g0104000	26.59	22.77	27.77	17.29	14.58	18.66	17.59	16.52	14.55	15.58	14.99	15.73	46.38	42.06	40.46	17.37	19.62	16.8	16.83	18.21	20.49	17.35	14.56	16.12	At1g52310	C-type lectin domain containing protein. (Os01t0104000-01);Similar to predicted protein. (Os01t0104000-02)	-	-	-	-	GO:0071944//cell periphery;GO:0005575//cellular_component;GO:0005886//plasma membrane;GO:0005623//cell;GO:0016020//membrane;GO:0044464//cell part	GO:1901265//nucleoside phosphate binding;GO:0003674//molecular_function;GO:1901363//heterocyclic compound binding;GO:0003824//catalytic activity;GO:0036094//small molecule binding;GO:0016301//kinase activity;GO:0005488//binding;GO:0016772//transferase activity, transferring phosphorus-containing groups;GO:0000166//nucleotide binding;GO:0097159//organic cyclic compound binding;GO:0016740//transfer…	GO:0044237//cellular metabolic process;GO:0071704//organic substance metabolic process;GO:0019538//protein metabolic process;GO:0044238//primary metabolic process;GO:0006464//cellular protein modification process;GO:0044267//cellular protein metabolic process;GO:0009987//cellular process;GO:0008152//metabolic process;GO:0043170//macromolecule metabolic process;GO:0008150//biological_process;GO:00…
Os01g0104100	20.41	21.27	21.61	19.66	18.34	23.23	29.24	23.26	26.04	24.6	24.15	26.56	30.08	26.17	26.2	26.87	28.49	25.72	27.79	28.02	25.47	25.78	16.31	24.58	chfr	Similar to protein binding / zinc ion binding. (Os01t0104100-01);Similar to protein binding / zinc ion binding. (Os01t0104100-02)	-	-	-	-	-	GO:0003674//molecular_function;GO:0005488//binding;GO:0005515//protein binding	-
Os01g0104200	0	0	0	0.81	1.29	1.56	1.37	2.26	2.02	1.77	1.53	0.86	0	0	0	3.6	4.74	5.6	6.99	6.76	4.47	2.42	3.94	4.4	NAM-A1	No apical meristem (NAM) protein domain containing protein. (Os01t0104200-00)	-	-	-	-	GO:0005622//intracellular;GO:0043229//intracellular organelle;GO:0043231//intracellular membrane-bounded organelle;GO:0005634//nucleus;GO:0044464//cell part;GO:0005623//cell;GO:0044424//intracellular part;GO:0043226//organelle;GO:0043227//membrane-bounded organelle;GO:0005575//cellular_component	GO:1901363//heterocyclic compound binding;GO:0003677//DNA binding;GO:0003676//nucleic acid binding;GO:0003674//molecular_function;GO:0005488//binding;GO:0097159//organic cyclic compound binding	GO:0006725//cellular aromatic compound metabolic process;GO:0034641//cellular nitrogen compound metabolic process;GO:0009987//cellular process;GO:0046483//heterocycle metabolic process;GO:0071704//organic substance metabolic process;GO:0009058//biosynthetic process;GO:0008152//metabolic process;GO:0044237//cellular metabolic process;GO:0008150//biological_process;GO:0006139//nucleobase-containing…
Os01g0104400	101.6	93.42	93.54	209.98	287.08	284.74	299.74	331.72	284	216.04	219.32	253.1	95.01	96.35	84.19	248.24	242.76	239.68	245.36	226.61	273.62	180.81	127.23	161.38	--	-	-	-	-	-	-	-	-
Os01g0104500	31.18	42.58	34.18	3.89	2.43	2.66	0.51	0.81	0.36	0.3	0.58	0.29	25.27	23.52	32.9	4.61	5.13	3.74	1.24	0.92	0.67	1.66	1.21	0.77	NAC100	No apical meristem (NAM) protein domain containing protein. (Os01t0104500-01)	-	-	-	-	GO:0005634//nucleus;GO:0043227//membrane-bounded organelle;GO:0044424//intracellular part;GO:0005575//cellular_component;GO:0043231//intracellular membrane-bounded organelle;GO:0043226//organelle;GO:0005622//intracellular;GO:0043229//intracellular organelle;GO:0044464//cell part;GO:0005623//cell	GO:0003676//nucleic acid binding;GO:1901363//heterocyclic compound binding;GO:0003674//molecular_function;GO:0003677//DNA binding;GO:0005488//binding;GO:0097159//organic cyclic compound binding	GO:0044238//primary metabolic process;GO:0044237//cellular metabolic process;GO:0009058//biosynthetic process;GO:0071704//organic substance metabolic process;GO:0046483//heterocycle metabolic process;GO:0009987//cellular process;GO:0008152//metabolic process;GO:0006725//cellular aromatic compound metabolic process;GO:0006139//nucleobase-containing compound metabolic process;GO:0006807//nitrogen c…
Os01g0104600	4.52	6.48	5.19	12.06	12.89	12.56	11.84	10.85	13.46	13.5	12.18	12.25	7.44	6.3	7.1	13.63	11.99	14.51	12.28	12.62	11.25	11.91	9.06	11.85	DET1	Homolog of Arabidopsis DE-ETIOLATED1 (DET1), Modulation of the ABA signaling pathway and ABA biosynthesis, Regulation of chlorophyll content (Os01t0104600-01);Similar to Light-mediated development protein DET1 (Deetiolated1 homolog) (tDET1) (High pigmentation protein 2) (Protein dark green). (Os01t0104600-02)	Genetic Information Processing	Folding, sorting and degradation	ko04120//Ubiquitin mediated proteolysis	K10571	GO:0043231//intracellular membrane-bounded organelle;GO:0005634//nucleus;GO:0044464//cell part;GO:0043226//organelle;GO:0005622//intracellular;GO:0005575//cellular_component;GO:0043227//membrane-bounded organelle;GO:0044424//intracellular part;GO:0005623//cell;GO:0043229//intracellular organelle	-	GO:0090304//nucleic acid metabolic process;GO:0043170//macromolecule metabolic process;GO:0050896//response to stimulus;GO:0044260//cellular macromolecule metabolic process;GO:0006259//DNA metabolic process;GO:0009987//cellular process;GO:1901360//organic cyclic compound metabolic process;GO:0034641//cellular nitrogen compound metabolic process;GO:0046483//heterocycle metabolic process;GO:0044238…
Os01g0104800	25.96	23.88	21.57	14.96	21.52	23.46	14.89	12.19	19.66	17.92	18.44	15.14	41.71	42.64	37.03	18.75	16.78	19	15.46	14.71	13.32	16.58	11.61	17.79	Sas10	Sas10/Utp3 family protein. (Os01t0104800-01);Hypothetical conserved gene. (Os01t0104800-02)	-	-	-	-	GO:0043231//intracellular membrane-bounded organelle;GO:0031974//membrane-enclosed lumen;GO:0044428//nuclear part;GO:0044422//organelle part;GO:0005575//cellular_component;GO:0043228//non-membrane-bounded organelle;GO:0005623//cell;GO:0044446//intracellular organelle part;GO:0044464//cell part;GO:0005622//intracellular;GO:0043233//organelle lumen;GO:0044424//intracellular part;GO:0005634//nucleus…	-	GO:0008150//biological_process;GO:0006725//cellular aromatic compound metabolic process;GO:0044238//primary metabolic process;GO:0006139//nucleobase-containing compound metabolic process;GO:0008152//metabolic process;GO:0009987//cellular process;GO:0006807//nitrogen compound metabolic process;GO:0046483//heterocycle metabolic process;GO:0044237//cellular metabolic process;GO:0034641//cellular nit…
Os01g0104900	1.45	1.83	1.43	54.09	54.17	56.27	51.92	56.09	47.94	31.73	38.3	45.65	1	1.09	1.14	40.85	43.46	49.48	39.91	46	49.83	37.95	27.82	33.24	HHT1	Transferase family protein. (Os01t0104900-01);Hypothetical conserved gene. (Os01t0104900-02)	-	-	-	-	-	GO:0003824//catalytic activity;GO:0016740//transferase activity;GO:0003674//molecular_function	-
Os01g0105300	0.22	0.23	0.27	0.92	0.22	0.08	0.52	0.9	0.66	2.46	3.54	2.2	0.05	0	0	0.24	0.27	0.11	1.98	1.33	1.95	4.11	2.11	3.54	--	-	-	-	-	-	-	-	-
Os01g0105400	6.07	6.51	7.34	14.78	14.14	14.42	11.62	7.95	13.8	16.09	15.88	13.09	10.96	10.51	10.7	10.45	11.71	10.97	9.67	8.03	6.16	12.16	10.31	12.29	NACK1	Similar to Kinesin heavy chain. (Os01t0105400-01)	-	-	-	-	-	GO:0005488//binding;GO:0003674//molecular_function;GO:1901363//heterocyclic compound binding;GO:0097159//organic cyclic compound binding;GO:0016817//hydrolase activity, acting on acid anhydrides;GO:1901265//nucleoside phosphate binding;GO:0000166//nucleotide binding;GO:0016462//pyrophosphatase activity;GO:0003774//motor activity;GO:0016818//hydrolase activity, acting on acid anhydrides, in phosph…	GO:0009987//cellular process;GO:0008150//biological_process
Os01g0105700	1.15	0.38	0.63	1.38	0.36	0.46	0.42	1.1	0.58	0.7	0.35	0.58	2.86	2.7	3.75	2.6	2.99	2.03	1.49	1.75	1.85	1.56	1.33	1.45	BHLH110	Basic helix-loop-helix dimerisation region bHLH domain containing protein. (Os01t0105700-01)	-	-	-	-	GO:0005623//cell;GO:0043227//membrane-bounded organelle;GO:0005575//cellular_component;GO:0005622//intracellular;GO:0044464//cell part;GO:0043226//organelle;GO:0043229//intracellular organelle;GO:0043231//intracellular membrane-bounded organelle;GO:0044424//intracellular part;GO:0005634//nucleus	GO:0003674//molecular_function;GO:0003677//DNA binding;GO:0003700//transcription factor activity, sequence-specific DNA binding;GO:0003676//nucleic acid binding;GO:0005515//protein binding;GO:0005488//binding;GO:0097159//organic cyclic compound binding;GO:1901363//heterocyclic compound binding;GO:0001071//nucleic acid binding transcription factor activity	GO:1901360//organic cyclic compound metabolic process;GO:0006139//nucleobase-containing compound metabolic process;GO:0071704//organic substance metabolic process;GO:0008150//biological_process;GO:0006807//nitrogen compound metabolic process;GO:0009058//biosynthetic process;GO:0008152//metabolic process;GO:0009987//cellular process;GO:0046483//heterocycle metabolic process;GO:0006725//cellular ar…
Os01g0105800	30.05	26.65	21.05	4.35	3.68	3.21	2.13	2.37	2.73	4.51	6.04	2.97	33.95	23.81	23.43	3.26	2.56	5.89	3.86	4.05	4.26	4.29	3.67	2.92	At2g16710	Similar to Iron sulfur assembly protein 1. (Os01t0105800-01)	-	-	-	-	GO:0044424//intracellular part;GO:0044464//cell part;GO:0005623//cell;GO:0043226//organelle;GO:0044444//cytoplasmic part;GO:0005575//cellular_component;GO:0005739//mitochondrion;GO:0043227//membrane-bounded organelle;GO:0043231//intracellular membrane-bounded organelle;GO:0005622//intracellular;GO:0005737//cytoplasm;GO:0043229//intracellular organelle	GO:0003674//molecular_function;GO:0005198//structural molecule activity;GO:0005488//binding	GO:0071840//cellular component organization or biogenesis;GO:0008152//metabolic process;GO:0009058//biosynthetic process;GO:0009987//cellular process;GO:0071704//organic substance metabolic process;GO:0016043//cellular component organization;GO:0043170//macromolecule metabolic process;GO:0044238//primary metabolic process;GO:0008150//biological_process;GO:0019538//protein metabolic process
Os01g0105900	6.18	5.35	6.87	50.1	53.35	55.31	55.75	50.5	56.92	48.32	52.37	58.32	8.81	9.28	8.85	64.29	67.11	63.7	65.55	61.05	57.3	68.23	33.69	61.44	slr0537	Carbohydrate/purine kinase domain containing protein. (Os01t0105900-01)	-	-	-	-	-	GO:0003674//molecular_function;GO:0016740//transferase activity;GO:0016772//transferase activity, transferring phosphorus-containing groups;GO:0016301//kinase activity;GO:0003824//catalytic activity	GO:0008152//metabolic process;GO:0009987//cellular process;GO:0008150//biological_process
Os01g0106200	14.65	14.54	9.98	47.43	45.93	46.08	51.21	47.74	41.35	35.86	45.06	37.93	17.18	13.81	13.96	54.08	50.01	55.72	46.13	48.43	50.98	43.8	26.73	36.33	RER1A	Similar to RER1A protein (AtRER1A). (Os01t0106200-01)	-	-	-	-	GO:0016020//membrane;GO:0005575//cellular_component	-	GO:0006810//transport;GO:0051179//localization;GO:0051234//establishment of localization;GO:0008150//biological_process
Os01g0106300	0.43	0.23	0.11	28.3	46.63	43.21	60.04	67.3	69.02	30.81	34.57	48.89	0.09	0.25	0.09	56.73	66.94	63.63	104.75	74.92	101.13	54.82	26.34	43.78	IRL	-	-	-	-	-	-	-	-
Os01g0106400	0.54	0.12	1.02	40.32	55.18	35.75	94.35	140.48	96.27	158.93	142.94	183.21	7.59	3.19	7.39	81.54	75.98	139.94	146.89	272.91	254.2	246.98	147.88	230.85	IRL	-	-	-	-	-	-	-	-
Os01g0106500	21.41	18.65	19.51	11.4	10.37	11.54	11.88	14.03	8.78	10.32	9.38	8.17	26.4	27.31	23.79	9.71	8.4	13.65	9.93	11.83	12.57	6.66	10.53	11.17	--	-	-	-	-	-	-	-	-
Os01g0106600	0.21	0.14	0	0.91	1.82	1.94	1.99	1.18	0.85	1.18	1.02	1.85	0.29	0	0.21	1.62	1.21	0.91	1.91	2.82	2.83	1.93	1.34	2	--	-	-	-	-	-	-	-	-
Os01g0106700	4.28	5.25	5.66	4.93	5.56	6.89	5.11	2.73	5.9	6.55	7.51	4.99	6.88	7.27	6.59	7.1	5.79	5.32	5.63	4.63	2.89	5.92	5.63	5.66	ATM	Hypothetical conserved gene. (Os01t0106700-00)	-	-	-	-	GO:0044464//cell part;GO:0044424//intracellular part;GO:0043227//membrane-bounded organelle;GO:0005622//intracellular;GO:0043226//organelle;GO:0043231//intracellular membrane-bounded organelle;GO:0005634//nucleus;GO:0043229//intracellular organelle;GO:0005623//cell;GO:0005575//cellular_component	GO:0005488//binding;GO:0016772//transferase activity, transferring phosphorus-containing groups;GO:0003674//molecular_function;GO:1901363//heterocyclic compound binding;GO:0097159//organic cyclic compound binding;GO:0036094//small molecule binding;GO:1901265//nucleoside phosphate binding;GO:0005515//protein binding;GO:0016740//transferase activity;GO:0000166//nucleotide binding;GO:0016301//kinase…	GO:0009987//cellular process;GO:0006464//cellular protein modification process;GO:0006950//response to stress;GO:0090304//nucleic acid metabolic process;GO:0043412//macromolecule modification;GO:0006139//nucleobase-containing compound metabolic process;GO:0006259//DNA metabolic process;GO:0006807//nitrogen compound metabolic process;GO:0008152//metabolic process;GO:0046483//heterocycle metabolic …
Os01g0106800	86.34	91.62	83.35	71.46	70.52	70.54	71.32	101.71	78.41	69.02	64.42	76.46	106.15	96.56	89.69	77.56	86.39	99.34	79.1	83.96	92.5	79.16	60	81.78	RBX1A	Similar to RING-box protein 1A (Regulator of cullins 1a) (dRbx1). (Os01t0106800-01)	Genetic Information Processing	Replication and repair;Folding, sorting and degradation	ko04141//Protein processing in endoplasmic reticulum;ko04120//Ubiquitin mediated proteolysis;ko03420//Nucleotide excision repair	K03868	GO:0005575//cellular_component;GO:0044464//cell part;GO:0005634//nucleus;GO:0043231//intracellular membrane-bounded organelle;GO:0043226//organelle;GO:0043227//membrane-bounded organelle;GO:0005623//cell;GO:0043229//intracellular organelle;GO:0005622//intracellular;GO:0044424//intracellular part	GO:0005488//binding;GO:0005515//protein binding;GO:0003674//molecular_function;GO:0003824//catalytic activity;GO:0016740//transferase activity	GO:0043170//macromolecule metabolic process;GO:0019538//protein metabolic process;GO:0036211//protein modification process;GO:0043412//macromolecule modification;GO:0009056//catabolic process;GO:0009987//cellular process;GO:0044267//cellular protein metabolic process;GO:0071704//organic substance metabolic process;GO:0044237//cellular metabolic process;GO:0008152//metabolic process;GO:0006464//ce…
Os01g0106900	3.36	4.43	4.77	45.06	61.91	56.29	62.26	48.3	56.73	73.43	82.03	73.53	4.67	5.9	5.77	90.86	75.87	85.16	55.87	59.92	57.72	70.05	32.29	60.06	DXR	Similar to 1-deoxy-D-xylulose 5-phosphate reductoisomerase (Fragment). (Os01t0106900-01);Similar to 1-deoxy-D-xylulose 5-phosphate reductoisomerase (Fragment). (Os01t0106900-02)	Metabolism	Global and Overview;Metabolism of terpenoids and polyketides	ko01100//Metabolic pathways;ko01110//Biosynthesis of secondary metabolites;ko01130//Biosynthesis of antibiotics;ko00900//Terpenoid backbone biosynthesis	K00099	GO:0043226//organelle;GO:0043231//intracellular membrane-bounded organelle;GO:0005575//cellular_component;GO:0009536//plastid;GO:0044464//cell part;GO:0044444//cytoplasmic part;GO:0005623//cell;GO:0005737//cytoplasm;GO:0043227//membrane-bounded organelle;GO:0005622//intracellular;GO:0043229//intracellular organelle;GO:0044424//intracellular part	GO:1901265//nucleoside phosphate binding;GO:1901363//heterocyclic compound binding;GO:0036094//small molecule binding;GO:0005515//protein binding;GO:0005488//binding;GO:0097159//organic cyclic compound binding;GO:0000166//nucleotide binding;GO:0003674//molecular_function;GO:0003824//catalytic activity	GO:0009058//biosynthetic process;GO:0008150//biological_process;GO:0044238//primary metabolic process;GO:0008152//metabolic process;GO:0006629//lipid metabolic process;GO:0044710//single-organism metabolic process;GO:0009987//cellular process;GO:0044699//single-organism process;GO:0071704//organic substance metabolic process
Os01g0107000	9.1	10.47	11.6	19.3	22.92	19.45	20.37	21.12	21.14	21.91	21.02	23.41	12.41	12.07	10.63	19.32	21.02	19.09	19.18	23.45	23.06	25.22	16.05	23.04	PEX14	Similar to peroxin Pex14. (Os01t0107000-01);Peroxisome membrane anchor protein Pex14p, N-terminal domain containing protein. (Os01t0107000-02)	Cellular Processes	Transport and catabolism	ko04146//Peroxisome	K13343	GO:0016020//membrane;GO:0044424//intracellular part;GO:0044444//cytoplasmic part;GO:0005575//cellular_component;GO:0042579//microbody;GO:0005737//cytoplasm;GO:0044464//cell part;GO:0043229//intracellular organelle;GO:0043231//intracellular membrane-bounded organelle;GO:0043226//organelle;GO:0005622//intracellular;GO:0043227//membrane-bounded organelle;GO:0005623//cell;GO:0005777//peroxisome	GO:0005488//binding;GO:0005515//protein binding;GO:0003674//molecular_function;GO:0005102//receptor binding	GO:0051179//localization;GO:0051234//establishment of localization;GO:0009987//cellular process;GO:0008150//biological_process;GO:0071840//cellular component organization or biogenesis;GO:0016043//cellular component organization;GO:0006810//transport
Os01g0107400	1.1	0.58	0.55	8.78	3.32	3.2	2.82	3.55	5.91	5.47	4.21	8.23	0.6	0.21	0.66	7.64	5.89	3.75	4.53	8.84	6.72	5.23	3.84	4.13	--	-	-	-	-	-	-	-	-
Os01g0107700	1.34	1.48	0.87	2.71	2.92	3.33	3.63	2.22	2.51	4.23	2.74	3.45	2.97	1.79	2.73	3.32	4.61	3.04	2.74	3.89	3.24	3.71	2.92	4.42	At5g03795	Similar to LIMONENE cyclase like protein. (Os01t0107700-01)	-	-	-	-	-	GO:0016740//transferase activity;GO:0003824//catalytic activity;GO:0003674//molecular_function	GO:0044260//cellular macromolecule metabolic process;GO:0036211//protein modification process;GO:0043170//macromolecule metabolic process;GO:0044267//cellular protein metabolic process;GO:0006464//cellular protein modification process;GO:0008150//biological_process;GO:0071704//organic substance metabolic process;GO:0008152//metabolic process;GO:0044237//cellular metabolic process;GO:0019538//prot…
Os01g0107750	0	0	0	0.24	0	0	0	0	0	0	0	0	0	0	0	0	0.11	0.13	0	0	0.18	0	0	0	--	-	-	-	-	-	-	-	-
Os01g0107900	36.71	44.71	46.83	29.48	28.38	25.88	26.12	35.23	27.02	29.51	31.12	30.53	40.1	41.26	41.29	30.42	28.66	26.18	26.99	29.41	31.85	36.21	34.39	36.3	--	Protein of unknown function DUF3506 domain containing protein. (Os01t0107900-01);Protein of unknown function DUF3506 domain containing protein. (Os01t0107900-02)	-	-	-	-	GO:0009579//thylakoid;GO:0043231//intracellular membrane-bounded organelle;GO:0005575//cellular_component;GO:0043229//intracellular organelle;GO:0043227//membrane-bounded organelle;GO:0044464//cell part;GO:0005737//cytoplasm;GO:0044444//cytoplasmic part;GO:0005622//intracellular;GO:0009536//plastid;GO:0043226//organelle;GO:0044424//intracellular part;GO:0016020//membrane;GO:0005623//cell	-	GO:0008150//biological_process;GO:0009605//response to external stimulus;GO:0009991//response to extracellular stimulus;GO:0044763//single-organism cellular process;GO:0050896//response to stimulus;GO:0006950//response to stress;GO:0009987//cellular process;GO:0016265//death;GO:0044699//single-organism process;GO:0008219//cell death;GO:0007154//cell communication
Os01g0108000	6.02	7.68	7.5	10.4	11.7	12.82	13.12	9.41	11.52	14.14	15.84	12.21	7.39	7.26	6.91	13.72	13.33	13.44	13.13	12.58	11.15	15.84	16.23	16.64	--	-	-	-	-	-	-	-	-
Os01g0108200	4.25	6.06	3.82	23.48	23.38	18.91	16.93	19.11	26.15	22.17	21.66	18.53	5.42	6.1	5.08	25.38	19.88	24.74	21.13	17.79	18.05	21.84	19.69	21.14	Prep	Similar to Prolyl endopeptidase (EC 3.4.21.26) (Post-proline cleaving enzyme) (PE). (Os01t0108200-01)	-	-	-	-	-	GO:0003674//molecular_function;GO:0003824//catalytic activity;GO:0016787//hydrolase activity	GO:0043170//macromolecule metabolic process;GO:0071704//organic substance metabolic process;GO:0044238//primary metabolic process;GO:0008152//metabolic process;GO:0019538//protein metabolic process;GO:0008150//biological_process
Os01g0108400	0	0	0	0.13	0	0	0.33	0.14	0.14	0.59	0.23	0.38	0	0	0	0	0.15	0	0.76	0.32	0.29	0	0.41	0.83	BHLH36	Helix-loop-helix DNA-binding domain containing protein. (Os01t0108400-00)	-	-	-	-	GO:0044424//intracellular part;GO:0043231//intracellular membrane-bounded organelle;GO:0043226//organelle;GO:0043227//membrane-bounded organelle;GO:0005623//cell;GO:0005634//nucleus;GO:0005575//cellular_component;GO:0044464//cell part;GO:0005622//intracellular;GO:0043229//intracellular organelle	GO:0003674//molecular_function;GO:0005515//protein binding;GO:0003700//transcription factor activity, sequence-specific DNA binding;GO:0003676//nucleic acid binding;GO:0005488//binding;GO:0003677//DNA binding;GO:0097159//organic cyclic compound binding;GO:1901363//heterocyclic compound binding;GO:0001071//nucleic acid binding transcription factor activity	GO:0009058//biosynthetic process;GO:0044238//primary metabolic process;GO:0009987//cellular process;GO:0046483//heterocycle metabolic process;GO:0071704//organic substance metabolic process;GO:1901360//organic cyclic compound metabolic process;GO:0044237//cellular metabolic process;GO:0008150//biological_process;GO:0006725//cellular aromatic compound metabolic process;GO:0006139//nucleobase-conta…
Os01g0108500	0	0	0	0	0	0.08	0	0	0	0	0.15	0	0	0	0	0	0	0	0	0	0	0	0	0.11	--	-	-	-	-	-	-	-	-
Os01g0108600	1.95	2.43	2.67	84.07	62.08	39.38	46.98	52.36	37.32	50.17	50.27	57.67	2.32	1.77	1.57	57.16	39.16	43.02	29.97	23.34	28.13	64.68	27.24	48.79	--	Basic helix-loop-helix dimerisation region bHLH domain containing protein. (Os01t0108600-01);Hypothetical conserved gene. (Os01t0108600-02)	-	-	-	-	GO:0044464//cell part;GO:0005622//intracellular;GO:0044424//intracellular part;GO:0043227//membrane-bounded organelle;GO:0043226//organelle;GO:0005634//nucleus;GO:0005575//cellular_component;GO:0043231//intracellular membrane-bounded organelle;GO:0043229//intracellular organelle;GO:0005623//cell	GO:1901363//heterocyclic compound binding;GO:0005515//protein binding;GO:0003700//transcription factor activity, sequence-specific DNA binding;GO:0005488//binding;GO:0001071//nucleic acid binding transcription factor activity;GO:0003676//nucleic acid binding;GO:0003677//DNA binding;GO:0003674//molecular_function;GO:0097159//organic cyclic compound binding	GO:0009987//cellular process;GO:0044237//cellular metabolic process;GO:0071704//organic substance metabolic process;GO:0006807//nitrogen compound metabolic process;GO:0046483//heterocycle metabolic process;GO:0044238//primary metabolic process;GO:1901360//organic cyclic compound metabolic process;GO:0006139//nucleobase-containing compound metabolic process;GO:0009058//biosynthetic process;GO:0006…
Os01g0108700	0	0	0	0	0	0	0	0	0	0	0	0	0	0	0	0	0	0	0.31	0	0	0	0	0	--	-	-	-	-	-	-	-	-
Os01g0108800	1.19	1.44	1.67	4.59	7.04	8.71	4.61	5.79	5.72	4.83	4.03	5.04	1.67	1.49	1.51	8.14	6.54	8.4	4.65	4.28	4.78	4.79	1.29	3.57	--	-	-	-	-	-	-	-	-
Os01g0109000	0.52	0.39	0.37	3.27	2.41	2.32	4.28	4.07	3.05	3.31	2.62	4	0.93	1	0.52	1.38	3.16	2.55	2.68	2.66	1.91	1.44	1.31	2.02	--	-	-	-	-	-	-	-	-
Os01g0109201	3.66	3.28	4.59	4.78	5.73	5.48	4.6	5.1	6.3	6.77	7.9	5.06	10.4	9.09	2.52	7.92	6.37	4.86	7.24	7.16	5.32	6.63	5.11	7.26	--	-	-	-	-	-	-	-	-
Os01g0109300	0	0.64	0	0.97	0	0	0	1.11	0	0	0	2.57	0	0	7.9	0	0	0	0	0	0	0	0	0	DDB_G0272484	Similar to predicted protein. (Os01t0109300-01)	-	-	-	-	GO:0005634//nucleus;GO:0005575//cellular_component;GO:0044424//intracellular part;GO:0005623//cell;GO:0043227//membrane-bounded organelle;GO:0043231//intracellular membrane-bounded organelle;GO:0005622//intracellular;GO:0043226//organelle;GO:0044464//cell part;GO:0043229//intracellular organelle	GO:0016787//hydrolase activity;GO:0003824//catalytic activity;GO:0003674//molecular_function	GO:0008150//biological_process;GO:0071704//organic substance metabolic process;GO:0044237//cellular metabolic process;GO:0046483//heterocycle metabolic process;GO:0034641//cellular nitrogen compound metabolic process;GO:0009987//cellular process;GO:1901360//organic cyclic compound metabolic process;GO:0044238//primary metabolic process;GO:0006807//nitrogen compound metabolic process;GO:0006139//n…
Os01g0109366	0	0	0	0	0	0	0	0	0	0	0	0	0	0.41	0	0	0	0	0	0	0	0	0	0	--	-	-	-	-	-	-	-	-
Os01g0109432	0	0	0.24	1.43	1.52	0.69	1.54	0.38	0.38	0.26	2.11	0.76	0	0.18	0.56	1.23	1.36	1.38	1.01	0.43	0.77	0.64	0.18	1.33	--	-	-	-	-	-	-	-	-
Os01g0109500	0.71	1.28	0.67	0.34	0.36	0.73	0.62	0.81	0.18	0.62	0.85	0.24	0.53	0.17	1.24	0.58	0.92	0.65	0.48	0.51	0.27	0.2	0.35	0.42	--	-	-	-	-	-	-	-	-
Os01g0109700	37.23	45.58	45.59	61.32	58.68	59.9	56.32	37.99	66.46	74.87	72.59	47.49	77.15	72.8	72.39	67.76	61.88	62.49	68.85	61.32	47.09	70.72	104.3	67.99	SNL3	Similar to Paired amphipathic helix repeat-containing protein / transcription regulator-related. (Os01t0109700-01)	-	-	-	-	GO:0005622//intracellular;GO:0044446//intracellular organelle part;GO:0043229//intracellular organelle;GO:0043227//membrane-bounded organelle;GO:0031974//membrane-enclosed lumen;GO:0043231//intracellular membrane-bounded organelle;GO:0044424//intracellular part;GO:0005623//cell;GO:0043226//organelle;GO:0043233//organelle lumen;GO:0005575//cellular_component;GO:0044428//nuclear part;GO:0044422//or…	GO:0003674//molecular_function;GO:0003824//catalytic activity;GO:0016787//hydrolase activity	GO:0043170//macromolecule metabolic process;GO:0019538//protein metabolic process;GO:0016043//cellular component organization;GO:0044237//cellular metabolic process;GO:0009058//biosynthetic process;GO:0006139//nucleobase-containing compound metabolic process;GO:0044238//primary metabolic process;GO:0008150//biological_process;GO:1901360//organic cyclic compound metabolic process;GO:0044260//cellu…
Os01g0109750	2.67	3.07	2.94	7.23	9.24	6.83	6.92	8.01	7.9	6.19	8.74	8.38	3.33	2.03	3.23	8.14	8.07	8.18	7.61	6.56	7.64	8.24	4.12	4.47	--	Paired amphipathic helix domain containing protein. (Os01t0109750-01)	-	-	-	-	GO:0016020//membrane;GO:0005623//cell;GO:0043227//membrane-bounded organelle;GO:0005575//cellular_component;GO:0043231//intracellular membrane-bounded organelle;GO:0043229//intracellular organelle;GO:0043226//organelle;GO:0070013//intracellular organelle lumen;GO:0044446//intracellular organelle part;GO:0043233//organelle lumen;GO:0031981//nuclear lumen;GO:0044424//intracellular part;GO:0044428//…	GO:0016787//hydrolase activity;GO:0003674//molecular_function;GO:0003824//catalytic activity	GO:0006807//nitrogen compound metabolic process;GO:0006464//cellular protein modification process;GO:0006139//nucleobase-containing compound metabolic process;GO:0046483//heterocycle metabolic process;GO:0016043//cellular component organization;GO:0009987//cellular process;GO:0071840//cellular component organization or biogenesis;GO:0044237//cellular metabolic process;GO:0008152//metabolic proces…
Os01g0110050	0	0	0	0.07	0	0	0	0	0	0	0	0.21	0	0	0	0	0	0.09	0	0	0.08	0	0	0	PHO1-1	-	-	-	-	-	-	-	-
Os01g0110100	0	0.05	0	0.15	0	0.4	0.32	0.04	0.31	0.27	0.5	0.05	0	0.04	0	0.21	0.2	0.34	0.39	0.5	0.36	0.36	0.11	0.46	PHO1-1	Phosphate (Pi) transporter, Pi homeostasis (Os01t0110100-01)	-	-	-	-	GO:0016020//membrane;GO:0044464//cell part;GO:0043231//intracellular membrane-bounded organelle;GO:0005623//cell;GO:0005737//cytoplasm;GO:0005794//Golgi apparatus;GO:0044444//cytoplasmic part;GO:0012505//endomembrane system;GO:0005886//plasma membrane;GO:0005622//intracellular;GO:0071944//cell periphery;GO:0005575//cellular_component;GO:0043226//organelle;GO:0043227//membrane-bounded organelle;GO…	-	GO:0051234//establishment of localization;GO:0006810//transport;GO:0051179//localization;GO:0008150//biological_process
Os01g0110200	0	0	0	19.99	33.85	23.45	22.96	37.52	27.85	12.13	21.7	29.17	0	0	0	38.59	38.95	25.62	18.12	20.8	32.77	16.17	5.13	15.86	--	-	-	-	-	-	-	-	-
Os01g0110400	85.19	86.96	93.65	70.25	60.3	56.65	71.86	57.97	60.28	89.59	83.12	72.88	107	118.64	98.42	64.75	61.38	68.28	82.79	79.45	80.31	91.88	142.87	94.51	At5g47720	Similar to Acetyl-CoA C-acetyltransferase. (Os01t0110400-01)	Metabolism	Lipid metabolism;Carbohydrate metabolism;Metabolism of terpenoids and polyketides;Amino acid metabolism;Global and Overview	ko01100//Metabolic pathways;ko01110//Biosynthesis of secondary metabolites;ko01130//Biosynthesis of antibiotics;ko01120//Microbial metabolism in diverse environments;ko01200//Carbon metabolism;ko01212//Fatty acid metabolism;ko00620//Pyruvate metabolism;ko00630//Glyoxylate and dicarboxylate metabolism;ko00900//Terpenoid backbone biosynthesis;ko00380//Tryptophan metabolism;ko00280//Valine, leucine …	K00626	GO:0044444//cytoplasmic part;GO:0044424//intracellular part;GO:0005622//intracellular;GO:0044464//cell part;GO:0005829//cytosol;GO:0005623//cell;GO:0005737//cytoplasm;GO:0005575//cellular_component	GO:0016740//transferase activity;GO:0003824//catalytic activity;GO:0003674//molecular_function	GO:0044699//single-organism process;GO:0009987//cellular process;GO:0009056//catabolic process;GO:0044710//single-organism metabolic process;GO:0006629//lipid metabolic process;GO:0044238//primary metabolic process;GO:0008150//biological_process;GO:0071704//organic substance metabolic process;GO:0008152//metabolic process
Os01g0110500	3.38	4.4	3.32	26.37	19.6	19.85	19.04	12.74	16.97	21.97	20.15	18.03	5.21	4.63	3.98	21.76	20.28	18.89	17.06	14.76	13.85	27.74	20.56	25.99	PERK8	Protein kinase, core domain containing protein. (Os01t0110500-01)	-	-	-	-	GO:0071944//cell periphery;GO:0016020//membrane;GO:0005575//cellular_component;GO:0005886//plasma membrane;GO:0005623//cell;GO:0044464//cell part	GO:1901363//heterocyclic compound binding;GO:1901265//nucleoside phosphate binding;GO:0004872//receptor activity;GO:0016772//transferase activity, transferring phosphorus-containing groups;GO:0097159//organic cyclic compound binding;GO:0036094//small molecule binding;GO:0016301//kinase activity;GO:0060089//molecular transducer activity;GO:0005488//binding;GO:0000166//nucleotide binding;GO:0003824…	GO:0006464//cellular protein modification process;GO:0071704//organic substance metabolic process;GO:0044238//primary metabolic process;GO:0065007//biological regulation;GO:0008152//metabolic process;GO:0019538//protein metabolic process;GO:0007154//cell communication;GO:0007165//signal transduction;GO:0044699//single-organism process;GO:0050794//regulation of cellular process;GO:0043412//macromo…
Os01g0110600	0	0	0	0	0	0	0	0	0	0	0	0	0	0	0	0	0	0	0.09	0	0	0	0.11	0	--	-	-	-	-	-	-	-	-
Os01g0110700	0.55	0.78	0.64	5.4	4.99	4.66	4.27	3.65	2.55	3.6	3.67	4.02	0.43	0.58	0.63	4.51	4.12	5.51	3.66	4.65	3.8	5.25	2.41	5.03	PPC4	Similar to Phosphoenolpyruvate carboxylase (EC 4.1.1.31). (Os01t0110700-01);Similar to Phosphoenolpyruvate carboxylase. (Os01t0110700-02)	Metabolism	Carbohydrate metabolism;Energy metabolism;Global and Overview	ko01100//Metabolic pathways;ko01120//Microbial metabolism in diverse environments;ko01200//Carbon metabolism;ko00710//Carbon fixation in photosynthetic organisms;ko00620//Pyruvate metabolism	K01595	GO:0005623//cell;GO:0044464//cell part;GO:0005622//intracellular;GO:0005575//cellular_component;GO:0044444//cytoplasmic part;GO:0005829//cytosol;GO:0044424//intracellular part;GO:0005737//cytoplasm	GO:0003824//catalytic activity;GO:0003674//molecular_function	GO:0006091//generation of precursor metabolites and energy;GO:0044237//cellular metabolic process;GO:0009987//cellular process;GO:0008152//metabolic process;GO:0008150//biological_process
Os01g0110800	0.94	1.53	1.74	23.76	12.47	18.14	14	19.63	16.48	16.04	13.52	12.98	0.79	1.6	0.56	17.88	20.65	21.89	16.43	17.18	16.55	10.74	16.99	13.05	PII-2	Leucine-rich repeat, plant specific containing protein. (Os01t0110800-01)	-	-	-	-	-	GO:0003674//molecular_function;GO:0005488//binding;GO:0005515//protein binding	-
Os01g0111000	0	0	0	0	0	0	0	0	0	0	0	0	0	0	0	0	0	0	0	0	0	0	0	0	--	Pectinesterase inhibitor domain containing protein. (Os01t0111000-00)	-	-	-	-	-	GO:0030234//enzyme regulator activity;GO:0003674//molecular_function;GO:0098772//molecular function regulator	GO:0008150//biological_process
Os01g0111100	0	0	0.12	4.63	6.67	7.19	6.14	10.12	8.15	4.72	4.97	8.08	0	0	0	6.99	4.62	5.23	5.93	4.7	6.46	5.08	2.08	3.89	CYP26-2	Cyclophilin-like domain containing protein. (Os01t0111100-01)	-	-	-	-	-	GO:0003824//catalytic activity;GO:0003674//molecular_function	GO:0009987//cellular process;GO:0019538//protein metabolic process;GO:0006464//cellular protein modification process;GO:0044267//cellular protein metabolic process;GO:0044237//cellular metabolic process;GO:0043170//macromolecule metabolic process;GO:0044260//cellular macromolecule metabolic process;GO:0044238//primary metabolic process;GO:0036211//protein modification process;GO:0008152//metaboli…
Os01g0111200	29.94	36.47	35.82	35	40.2	43.78	38.21	25.49	38.47	34.71	33.83	34.56	52.13	54.97	46.38	42.96	45.64	41.42	38.73	37.52	31.1	40.76	32.34	41.58	DCP5	-	-	-	-	-	-	-	-
Os01g0111300	0.14	0.36	0	0.78	1.66	1.37	1.44	1.66	1.23	1.52	1.53	0.92	0.07	0.13	0	1.93	1.7	0.67	1.72	2.68	1.26	1.09	0.66	1.45	--	-	-	-	-	-	-	-	-
Os01g0111400	1.49	1.78	2.18	3.89	3.46	5.27	4.01	4.64	4.57	5.35	4.28	4.21	1.82	1.78	1.74	5.09	5.91	4.92	4.27	4.74	3.69	4.48	6.53	4.8	HAT	Zinc finger, BED-type predicted domain containing protein. (Os01t0111400-01);Similar to transposon protein. (Os01t0111400-02)	-	-	-	-	GO:0043229//intracellular organelle;GO:0005623//cell;GO:0043227//membrane-bounded organelle;GO:0005622//intracellular;GO:0043231//intracellular membrane-bounded organelle;GO:0044464//cell part;GO:0005634//nucleus;GO:0043226//organelle;GO:0044424//intracellular part;GO:0005575//cellular_component	GO:0097159//organic cyclic compound binding;GO:0003674//molecular_function;GO:0003676//nucleic acid binding;GO:0003677//DNA binding;GO:1901363//heterocyclic compound binding;GO:0001071//nucleic acid binding transcription factor activity;GO:0005488//binding;GO:0005515//protein binding;GO:0003700//transcription factor activity, sequence-specific DNA binding	GO:0006139//nucleobase-containing compound metabolic process;GO:0008150//biological_process;GO:0044238//primary metabolic process;GO:0009987//cellular process;GO:0050896//response to stimulus;GO:0034641//cellular nitrogen compound metabolic process;GO:0006807//nitrogen compound metabolic process;GO:0044237//cellular metabolic process;GO:0046483//heterocycle metabolic process;GO:0008152//metabolic…
Os01g0111500	0.44	0.48	0.46	0.56	1.56	0.94	0.95	1.79	1.32	0.1	0.71	0.79	0.24	0.49	0.15	0.56	0.76	0.27	1.06	0.51	0.9	0.5	0.14	0	BHLH83	ROOT HAIR DEFECTIVE-SIX LIKE (RSL) class I basic helix-loop-helix protein, bHLH transcription factor, Regulation of root hair development (Os01t0111500-01)	-	-	-	-	GO:0043226//organelle;GO:0043229//intracellular organelle;GO:0044424//intracellular part;GO:0043227//membrane-bounded organelle;GO:0005623//cell;GO:0005622//intracellular;GO:0005634//nucleus;GO:0043231//intracellular membrane-bounded organelle;GO:0005575//cellular_component;GO:0044464//cell part	GO:0003700//transcription factor activity, sequence-specific DNA binding;GO:0097159//organic cyclic compound binding;GO:0003674//molecular_function;GO:0003677//DNA binding;GO:0001071//nucleic acid binding transcription factor activity;GO:0003676//nucleic acid binding;GO:0005515//protein binding;GO:1901363//heterocyclic compound binding;GO:0005488//binding	GO:0046483//heterocycle metabolic process;GO:0008152//metabolic process;GO:1901360//organic cyclic compound metabolic process;GO:0009987//cellular process;GO:0006139//nucleobase-containing compound metabolic process;GO:0006807//nitrogen compound metabolic process;GO:0009058//biosynthetic process;GO:0044237//cellular metabolic process;GO:0071704//organic substance metabolic process;GO:0044238//pri…
Os01g0111600	322.97	256.97	296.5	43.43	22.68	26.65	26.29	23.67	28.8	17.47	15.95	24.5	453.18	487.3	395.8	39.8	22.25	18.73	19.04	12.34	25.21	19.08	25.12	16.58	MFT	-	-	-	-	-	-	-	-
Os01g0111700	0	0	0	2.74	4.88	1.79	1.75	2.56	1.03	4.95	3.87	5.71	0	0	0	2.01	1.43	2.95	3.31	4.38	4.35	6.67	3.13	8.82	--	Conserved hypothetical protein. (Os01t0111700-01)	-	-	-	-	GO:0016020//membrane;GO:0005575//cellular_component	-	-
Os01g0111800	6.56	6.77	7.18	68.95	59.44	68.99	56.11	54.31	65.99	43.12	48.72	56.91	7.28	5.07	4.54	97.81	90.97	111.63	89.12	74.82	87.47	67.02	35.93	56.47	--	Conserved hypothetical protein. (Os01t0111800-01);Conserved hypothetical protein. (Os01t0111800-02)	-	-	-	-	GO:0016020//membrane;GO:0005575//cellular_component	-	-
Os01g0111900	6.47	6.69	2	113.9	127.62	126.2	138.35	132.71	139.66	81.14	93.09	131.75	6.46	6.91	6.79	145.43	149.33	134.44	153.74	142.72	188.12	104.48	79.64	104.4	--	-	-	-	-	-	-	-	-
Os01g0112000	0.17	0.44	1.05	71.71	68.38	78.16	50.95	65.6	45.77	29.6	30.95	41.61	0.36	0.16	0.83	49.24	50.18	52.58	37.75	36.14	50.8	33.73	21.74	34.6	--	-	-	-	-	-	-	-	-
Os01g0112100	2.14	2.01	2.04	1.1	0.93	1.26	0.76	0.89	0.66	0.48	1.05	0.46	2.45	2.6	2.08	1.46	0.88	1.65	0.86	0.97	0.98	1.14	0.78	0.59	--	Conserved hypothetical protein. (Os01t0112100-01)	-	-	-	-	GO:0044446//intracellular organelle part;GO:0044428//nuclear part;GO:0043227//membrane-bounded organelle;GO:0031981//nuclear lumen;GO:0043226//organelle;GO:0031974//membrane-enclosed lumen;GO:0044424//intracellular part;GO:0005634//nucleus;GO:0005622//intracellular;GO:0070013//intracellular organelle lumen;GO:0005623//cell;GO:0043231//intracellular membrane-bounded organelle;GO:0043228//non-membr…	-	-
Os01g0112201	1.21	1.05	0.84	5.36	6.15	6.43	4.96	4	5.69	2.38	2.5	4.68	2.21	1.58	2.9	4.26	5.14	2.8	3.76	3.69	4.08	2.59	2.57	2.91	--	-	-	-	-	-	-	-	-
Os01g0112300	29.93	31.03	31.71	8.81	8.78	9.22	8.5	5.23	9.11	9.65	8.18	8.11	43.46	45.82	36.74	9.66	8.59	8.54	7.21	11.03	8.04	11.19	10.04	10.02	--	-	-	-	-	-	-	-	-
Os01g0112400	0.43	0.14	0.27	0	0.22	0.1	0	0.11	0.11	0	0	0	0.46	1.02	0.32	0.12	0.22	0.39	0.29	0.12	0.44	0.24	0.21	0.13	NIP4-1	Major intrinsic protein family protein. (Os01t0112400-01)	-	-	-	-	GO:0005623//cell;GO:0016020//membrane;GO:0044464//cell part;GO:0005886//plasma membrane;GO:0005575//cellular_component;GO:0071944//cell periphery	GO:0005215//transporter activity;GO:0003674//molecular_function	GO:0008150//biological_process;GO:0006810//transport;GO:0051179//localization;GO:0051234//establishment of localization
Os01g0112500	39.33	40.16	53.42	14.46	14.85	18	18.89	21.94	22	29.88	28.45	29.01	49.47	48.6	48.41	16.76	12.61	18.34	18.06	22.95	27.39	23.92	40.93	24.62	PUB4	Similar to Plakoglobin/armadillo/beta-catenin-like protein (Fragment). (Os01t0112500-01);Similar to Plakoglobin/armadillo/beta-catenin-like protein (Fragment). (Os01t0112500-02)	Cellular Processes	Transport and catabolism	ko04140//Regulation of autophagy	K08332	GO:0044424//intracellular part;GO:0043229//intracellular organelle;GO:0044464//cell part;GO:0005634//nucleus;GO:0043231//intracellular membrane-bounded organelle;GO:0005623//cell;GO:0005622//intracellular;GO:0005575//cellular_component;GO:0043227//membrane-bounded organelle;GO:0043226//organelle;GO:0005737//cytoplasm	GO:0003674//molecular_function;GO:0005488//binding;GO:0005515//protein binding	-
Os01g0112600	0	0	0	38.29	22.19	10.38	18.4	13.79	9.07	5.78	7.58	11.94	0	0	0	21.88	12.93	12.96	12.59	10.04	11.43	14.42	7.19	9.83	--	-	-	-	-	-	-	-	-
Os01g0112800	0	0	0	0	0	0	0	0	0.06	0	0	0	0	0	0	0.33	0.3	0.1	0.17	0.1	0.06	0	0.34	0	RGA2	Disease resistance protein domain containing protein. (Os01t0112800-00)	-	-	-	-	GO:0071944//cell periphery;GO:0005575//cellular_component;GO:0005623//cell;GO:0005886//plasma membrane;GO:0044464//cell part;GO:0016020//membrane	GO:0003674//molecular_function;GO:0005488//binding;GO:1901363//heterocyclic compound binding;GO:0000166//nucleotide binding;GO:0097159//organic cyclic compound binding;GO:0036094//small molecule binding;GO:0016787//hydrolase activity;GO:1901265//nucleoside phosphate binding;GO:0003824//catalytic activity	GO:0044238//primary metabolic process;GO:0050789//regulation of biological process;GO:0065007//biological regulation;GO:0023052//signaling;GO:0044700//single organism signaling;GO:0006950//response to stress;GO:0043170//macromolecule metabolic process;GO:0071704//organic substance metabolic process;GO:0007154//cell communication;GO:0009987//cellular process;GO:0008150//biological_process;GO:00195…
Os01g0113000	0	0	0	0.06	0	0.09	0.09	0	0.05	0	0	0	0.06	0.04	0.09	0.26	0.11	0.18	0.14	0.19	0.06	0	0	0	SENP2	Hypothetical conserved gene. (Os01t0113000-00)	-	-	-	-	GO:0005886//plasma membrane;GO:0043226//organelle;GO:0005575//cellular_component;GO:0043227//membrane-bounded organelle;GO:0071944//cell periphery;GO:0044424//intracellular part;GO:0005634//nucleus;GO:0044464//cell part;GO:0016020//membrane;GO:0005622//intracellular;GO:0043231//intracellular membrane-bounded organelle;GO:0005623//cell;GO:0043229//intracellular organelle	GO:0005488//binding;GO:0016787//hydrolase activity;GO:1901265//nucleoside phosphate binding;GO:0000166//nucleotide binding;GO:0036094//small molecule binding;GO:0003824//catalytic activity;GO:0097159//organic cyclic compound binding;GO:1901363//heterocyclic compound binding;GO:0003674//molecular_function	GO:0051716//cellular response to stimulus;GO:0044763//single-organism cellular process;GO:0065007//biological regulation;GO:0043170//macromolecule metabolic process;GO:0050896//response to stimulus;GO:0008150//biological_process;GO:0043412//macromolecule modification;GO:0071704//organic substance metabolic process;GO:0050789//regulation of biological process;GO:0044267//cellular protein metabolic…
Os01g0113150	0	0	0	0	0.04	0	0	0.04	0	0	0	0	0.02	0.07	0.04	0.11	0	0.01	0.15	0	0	0.09	0	0.13	RGA2	Disease resistance protein domain containing protein. (Os01t0112800-00)	-	-	-	-	GO:0005575//cellular_component;GO:0005623//cell;GO:0005886//plasma membrane;GO:0071944//cell periphery;GO:0016020//membrane;GO:0044464//cell part	GO:0000166//nucleotide binding;GO:0005488//binding;GO:0097159//organic cyclic compound binding;GO:1901265//nucleoside phosphate binding;GO:0003674//molecular_function;GO:0003824//catalytic activity;GO:0016787//hydrolase activity;GO:1901363//heterocyclic compound binding;GO:0036094//small molecule binding	GO:0044763//single-organism cellular process;GO:0071704//organic substance metabolic process;GO:0050896//response to stimulus;GO:0008150//biological_process;GO:0050789//regulation of biological process;GO:0006950//response to stress;GO:0009987//cellular process;GO:0051716//cellular response to stimulus;GO:0019538//protein metabolic process;GO:0044238//primary metabolic process;GO:0023052//signali…
Os01g0113200	0.45	0.07	0.28	12.37	10	9.45	7.79	8.03	9.43	13.26	12.17	9.9	0.03	0.21	0.11	11.21	6.54	9.57	7.03	7.16	5.77	11.31	12.79	12.13	GDPDL2	Similar to Receptor serine/threonine kinase. (Os01t0113200-01)	-	-	-	-	GO:0005575//cellular_component;GO:0016020//membrane	GO:1901363//heterocyclic compound binding;GO:0036094//small molecule binding;GO:0003674//molecular_function;GO:0005488//binding;GO:0000166//nucleotide binding;GO:0097159//organic cyclic compound binding;GO:0016740//transferase activity;GO:0003824//catalytic activity;GO:1901265//nucleoside phosphate binding;GO:0016772//transferase activity, transferring phosphorus-containing groups;GO:0016301//kin…	GO:0036211//protein modification process;GO:0043412//macromolecule modification;GO:0044267//cellular protein metabolic process;GO:0019538//protein metabolic process;GO:0008152//metabolic process;GO:0044260//cellular macromolecule metabolic process;GO:0008150//biological_process;GO:0044237//cellular metabolic process;GO:0043170//macromolecule metabolic process;GO:0071704//organic substance metabol…
Os01g0113300	0.44	0.38	0.24	11.46	8.58	6.81	7.15	8.23	6.24	8.96	10.48	9.56	0.63	0.5	0.48	8.44	5.97	7.61	5.74	6.21	6.18	11.83	10.44	10.55	GDPDL2	Similar to ARK protein (Fragment). (Os01t0113300-01)	-	-	-	-	GO:0005575//cellular_component;GO:0016020//membrane	GO:0003824//catalytic activity;GO:0016772//transferase activity, transferring phosphorus-containing groups;GO:1901265//nucleoside phosphate binding;GO:0003674//molecular_function;GO:0000166//nucleotide binding;GO:0030246//carbohydrate binding;GO:0005488//binding;GO:0016301//kinase activity;GO:0036094//small molecule binding;GO:1901363//heterocyclic compound binding;GO:0097159//organic cyclic comp…	GO:0044260//cellular macromolecule metabolic process;GO:0009987//cellular process;GO:0043412//macromolecule modification;GO:0008150//biological_process;GO:0044237//cellular metabolic process;GO:0044238//primary metabolic process;GO:0036211//protein modification process;GO:0008152//metabolic process;GO:0071704//organic substance metabolic process;GO:0043170//macromolecule metabolic process;GO:0006…
Os01g0113325	0	0	0	2.03	0.92	0.82	0.73	0.53	0.46	1.13	1.39	0.41	0	0.16	0	0.63	0.63	0.73	0.94	1.25	0.48	0.95	0.48	1.12	At1g67000	-	-	-	-	-	-	-	-
Os01g0113350	0.05	0.32	0.19	0.28	0.15	0.18	0.35	0.45	0.39	0.34	0.47	0.33	0.03	0	0	0.43	0.31	0.12	0.53	0.28	0.3	0.39	0.29	0.12	SD25	Hypothetical conserved gene. (Os01t0113350-00)	-	-	-	-	GO:0005575//cellular_component;GO:0071944//cell periphery;GO:0005886//plasma membrane;GO:0016020//membrane;GO:0005623//cell;GO:0044464//cell part	GO:0016772//transferase activity, transferring phosphorus-containing groups;GO:0097159//organic cyclic compound binding;GO:0016301//kinase activity;GO:1901363//heterocyclic compound binding;GO:0016740//transferase activity;GO:0030246//carbohydrate binding;GO:0005488//binding;GO:0036094//small molecule binding;GO:1901265//nucleoside phosphate binding;GO:0003824//catalytic activity;GO:0003674//mole…	GO:0006464//cellular protein modification process;GO:0044267//cellular protein metabolic process;GO:0008152//metabolic process;GO:0043412//macromolecule modification;GO:0036211//protein modification process;GO:0019538//protein metabolic process;GO:0044238//primary metabolic process;GO:0071704//organic substance metabolic process;GO:0008150//biological_process;GO:0009987//cellular process;GO:00442…
Os01g0113400	2.7	2.41	3.48	5.73	4.75	5.59	4.93	3.28	3.05	4.31	4.85	4.46	0	0	0	0	0	0	0	0	0	0	0	0	At1g67000	Similar to Receptor-like kinase. (Os01t0113400-01);Similar to Receptor-like kinase. (Os01t0113400-02)	-	-	-	-	-	GO:1901265//nucleoside phosphate binding;GO:0000166//nucleotide binding;GO:0003674//molecular_function;GO:0003824//catalytic activity;GO:0016740//transferase activity;GO:0036094//small molecule binding;GO:0097159//organic cyclic compound binding;GO:0016772//transferase activity, transferring phosphorus-containing groups;GO:0030246//carbohydrate binding;GO:1901363//heterocyclic compound binding;GO…	GO:0019538//protein metabolic process;GO:0036211//protein modification process;GO:0044238//primary metabolic process;GO:0006464//cellular protein modification process;GO:0071704//organic substance metabolic process;GO:0043412//macromolecule modification;GO:0044260//cellular macromolecule metabolic process;GO:0008150//biological_process;GO:0044237//cellular metabolic process;GO:0009987//cellular p…
Os01g0113450	0	0	0	0.14	0.16	0.28	0.14	0	0.17	0	0	0	0	0	0	0	0	0	0	0	0	0	0	0	--	-	-	-	-	-	-	-	-
Os01g0113500	0.09	0.06	0.11	0.2	0.35	0.63	0.55	0.13	0.13	0.18	0.21	0.17	0.07	0.04	0	0.61	0.58	1.31	1.38	1.97	1.89	1.26	2.21	1.82	At5g39020	Similar to Receptor-like kinase. (Os01t0113500-01)	-	-	-	-	GO:0016020//membrane;GO:0005575//cellular_component	GO:1901265//nucleoside phosphate binding;GO:0016772//transferase activity, transferring phosphorus-containing groups;GO:0003824//catalytic activity;GO:0003674//molecular_function;GO:0016301//kinase activity;GO:0036094//small molecule binding;GO:1901363//heterocyclic compound binding;GO:0097159//organic cyclic compound binding;GO:0016740//transferase activity;GO:0000166//nucleotide binding;GO:0005…	GO:0044238//primary metabolic process;GO:0044267//cellular protein metabolic process;GO:0008152//metabolic process;GO:0019538//protein metabolic process;GO:0044237//cellular metabolic process;GO:0009987//cellular process;GO:0043412//macromolecule modification;GO:0036211//protein modification process;GO:0071704//organic substance metabolic process;GO:0043170//macromolecule metabolic process;GO:000…
Os01g0113600	2.48	1.09	1.87	3.7	5.49	5.98	5	4.37	5.66	5.72	6.1	4.32	7.48	8.13	8.15	10.98	8.56	13.15	9.13	8.2	6.54	10.96	7.23	8.65	--	-	-	-	-	-	-	-	-
Os01g0113650	0	0.29	0.21	8.16	5.05	3.96	4.99	3.4	2.8	4.53	2.65	5.78	0.84	0.51	0	4.54	2.81	6.87	2.46	4.62	5.63	4.38	5.78	6.42	SD25	Hypothetical conserved gene. (Os01t0113650-00)	-	-	-	-	GO:0005575//cellular_component;GO:0005623//cell;GO:0044464//cell part;GO:0005886//plasma membrane;GO:0071944//cell periphery;GO:0016020//membrane	GO:0097159//organic cyclic compound binding;GO:0036094//small molecule binding;GO:1901265//nucleoside phosphate binding;GO:0003674//molecular_function;GO:0003824//catalytic activity;GO:0016740//transferase activity;GO:0016301//kinase activity;GO:0016772//transferase activity, transferring phosphorus-containing groups;GO:0005515//protein binding;GO:0000166//nucleotide binding;GO:0005488//binding;G…	GO:0044238//primary metabolic process;GO:0008152//metabolic process;GO:0044260//cellular macromolecule metabolic process;GO:0019538//protein metabolic process;GO:0050896//response to stimulus;GO:0006950//response to stress;GO:0043170//macromolecule metabolic process;GO:0044267//cellular protein metabolic process;GO:0044237//cellular metabolic process;GO:0008150//biological_process;GO:0043412//mac…
Os01g0113700	1.72	1.99	1.44	4.49	4.7	5.88	4.59	2.91	3.81	5.08	4.35	4.63	2.1	2.1	1.99	7.18	6.22	6.58	4.23	5.55	4.12	4.58	2.39	5.67	GDPDL2	Similar to Receptor-like kinase. (Os01t0113700-00)	-	-	-	-	GO:0005575//cellular_component;GO:0016020//membrane	GO:0016772//transferase activity, transferring phosphorus-containing groups;GO:0016301//kinase activity;GO:0000166//nucleotide binding;GO:0097159//organic cyclic compound binding;GO:0003674//molecular_function;GO:0003824//catalytic activity;GO:0016740//transferase activity;GO:1901363//heterocyclic compound binding;GO:0005488//binding;GO:1901265//nucleoside phosphate binding;GO:0036094//small mole…	GO:0006464//cellular protein modification process;GO:0044238//primary metabolic process;GO:0019538//protein metabolic process;GO:0043170//macromolecule metabolic process;GO:0044260//cellular macromolecule metabolic process;GO:0044237//cellular metabolic process;GO:0036211//protein modification process;GO:0043412//macromolecule modification;GO:0044267//cellular protein metabolic process;GO:0009987…
Os01g0113800	0.36	0.18	0.4	1.51	2.38	2.9	1.96	1.97	1.9	2.01	1.74	1.58	0.15	0.3	0.09	3.01	1.97	1.88	1.51	2.35	1.52	1.96	0.75	2.3	At5g39020	Protein kinase, core domain containing protein. (Os01t0113800-01)	-	-	-	-	GO:0016020//membrane;GO:0005575//cellular_component	GO:0000166//nucleotide binding;GO:0016740//transferase activity;GO:0003674//molecular_function;GO:0097159//organic cyclic compound binding;GO:0036094//small molecule binding;GO:0003824//catalytic activity;GO:0005488//binding;GO:0016301//kinase activity;GO:1901363//heterocyclic compound binding;GO:1901265//nucleoside phosphate binding;GO:0016772//transferase activity, transferring phosphorus-conta…	GO:0008152//metabolic process;GO:0044237//cellular metabolic process;GO:0044267//cellular protein metabolic process;GO:0009987//cellular process;GO:0019538//protein metabolic process;GO:0043170//macromolecule metabolic process;GO:0043412//macromolecule modification;GO:0036211//protein modification process;GO:0044238//primary metabolic process;GO:0008150//biological_process;GO:0044260//cellular ma…
Os01g0113900	0	0	0	0	0	0	0	0	0	0	0	0	0	0	0	0	0	0	0	0	0	0	0	0	GDPDL2	Similar to Receptor-like protein kinase. (Os01t0113900-01)	-	-	-	-	-	GO:0000166//nucleotide binding;GO:0003674//molecular_function;GO:0097159//organic cyclic compound binding;GO:0003824//catalytic activity;GO:0030246//carbohydrate binding;GO:0005488//binding;GO:0036094//small molecule binding;GO:0016772//transferase activity, transferring phosphorus-containing groups;GO:0016740//transferase activity;GO:1901265//nucleoside phosphate binding;GO:1901363//heterocyclic…	GO:0044237//cellular metabolic process;GO:0006464//cellular protein modification process;GO:0043170//macromolecule metabolic process;GO:0044267//cellular protein metabolic process;GO:0043412//macromolecule modification;GO:0008152//metabolic process;GO:0036211//protein modification process;GO:0009987//cellular process;GO:0044260//cellular macromolecule metabolic process;GO:0008150//biological_proc…
Os01g0113950	0	0	0	0	0	0	0	0	0.11	0	0	0	0	0	0	0	0	0	0	0	0	0	0	0	--	-	-	-	-	-	-	-	-
Os01g0114000	0	0	0	0.46	0	0	0	0	0	0.33	0	0	0	0	0	0	0	0.2	0	0	0	0	0	0	--	-	-	-	-	-	-	-	-
Os01g0114100	5.39	5.42	5.54	21.39	23.3	23.2	28.37	25.24	24.91	31.52	38.23	28.21	2.37	2.18	3.11	11.96	11.3	11.34	13.48	14.05	11.22	13.96	12.76	16.89	At1g67000	Similar to Protein kinase RLK17. (Os01t0114100-01)	-	-	-	-	GO:0016020//membrane;GO:0005575//cellular_component	GO:1901363//heterocyclic compound binding;GO:0000166//nucleotide binding;GO:0003674//molecular_function;GO:0036094//small molecule binding;GO:0030246//carbohydrate binding;GO:0097159//organic cyclic compound binding;GO:0003824//catalytic activity;GO:0016772//transferase activity, transferring phosphorus-containing groups;GO:0016301//kinase activity;GO:0005488//binding;GO:1901265//nucleoside phosp…	GO:0009987//cellular process;GO:0006464//cellular protein modification process;GO:0036211//protein modification process;GO:0043170//macromolecule metabolic process;GO:0044237//cellular metabolic process;GO:0008152//metabolic process;GO:0044267//cellular protein metabolic process;GO:0008150//biological_process;GO:0071704//organic substance metabolic process;GO:0044238//primary metabolic process;GO…
Os01g0114200	0	0	0	0.23	0.4	1.13	0.93	0.87	1.26	0.56	2.5	0.73	0.34	0	0.16	2.93	2.97	1.91	3.15	2.78	0.51	2.21	1.62	1.52	--	-	-	-	-	-	-	-	-
Os01g0114300	0.93	0.76	1.04	3.05	4.14	3.79	4	3.64	4.35	4.57	5.32	3.28	1.26	1.07	1.43	4.23	3.4	4.64	4.38	4.68	4.27	6.46	3.68	7.59	--	-	-	-	-	-	-	-	-
Os01g0114400	0	0	0	0	0	0	0	0	0	0	0	0	0	0	0	0	0	0	0	0	0	0	0	0	At1g67000	Similar to Receptor-like kinase. (Os01t0114400-00)	-	-	-	-	-	GO:0003824//catalytic activity;GO:0003674//molecular_function;GO:0000166//nucleotide binding;GO:0016740//transferase activity;GO:0016301//kinase activity;GO:1901265//nucleoside phosphate binding;GO:0005488//binding;GO:0036094//small molecule binding;GO:1901363//heterocyclic compound binding;GO:0097159//organic cyclic compound binding;GO:0016772//transferase activity, transferring phosphorus-conta…	GO:0036211//protein modification process;GO:0044260//cellular macromolecule metabolic process;GO:0009987//cellular process;GO:0006464//cellular protein modification process;GO:0008152//metabolic process;GO:0043170//macromolecule metabolic process;GO:0019538//protein metabolic process;GO:0071704//organic substance metabolic process;GO:0008150//biological_process;GO:0043412//macromolecule modificat…
Os01g0114402	0	0	0	0	0	0	0	0	0	0	0	0	0	0	0	0	0	0	0	0	0	0	0	0	At1g67000	-	-	-	-	-	-	-	-
Os01g0114600	0	0.07	0.07	0.2	0.18	0.15	0.18	0.26	0.21	0.07	0	0.21	0	0	0.11	0	0	0	0	0	0	0	0	0	GDPDL2	Similar to Receptor-like protein kinase. (Os01t0114600-00)	-	-	-	-	GO:0005575//cellular_component;GO:0016020//membrane	GO:0030246//carbohydrate binding;GO:1901265//nucleoside phosphate binding;GO:0016301//kinase activity;GO:0000166//nucleotide binding;GO:0003674//molecular_function;GO:0005488//binding;GO:0097159//organic cyclic compound binding;GO:1901363//heterocyclic compound binding;GO:0003824//catalytic activity;GO:0036094//small molecule binding;GO:0016772//transferase activity, transferring phosphorus-conta…	GO:0044260//cellular macromolecule metabolic process;GO:0019538//protein metabolic process;GO:0008150//biological_process;GO:0009987//cellular process;GO:0044238//primary metabolic process;GO:0044237//cellular metabolic process;GO:0006464//cellular protein modification process;GO:0043170//macromolecule metabolic process;GO:0008152//metabolic process;GO:0036211//protein modification process;GO:004…
Os01g0114700	0	0	0	0.05	0.22	0	0.06	0	0	0	0	0	0	0	0	0	0	0	0	0	0	0	0	0	At5g39020	Similar to Receptor-like kinase. (Os01t0114700-00)	-	-	-	-	GO:0005575//cellular_component;GO:0016020//membrane	GO:0016772//transferase activity, transferring phosphorus-containing groups;GO:0000166//nucleotide binding;GO:1901265//nucleoside phosphate binding;GO:0005488//binding;GO:0016740//transferase activity;GO:1901363//heterocyclic compound binding;GO:0003824//catalytic activity;GO:0003674//molecular_function;GO:0097159//organic cyclic compound binding;GO:0036094//small molecule binding;GO:0016301//kin…	GO:0008150//biological_process;GO:0009987//cellular process;GO:0044238//primary metabolic process;GO:0006464//cellular protein modification process;GO:0071704//organic substance metabolic process;GO:0044267//cellular protein metabolic process;GO:0036211//protein modification process;GO:0008152//metabolic process;GO:0043412//macromolecule modification;GO:0044260//cellular macromolecule metabolic p…
Os01g0114800	0	0.17	0	0.37	0.53	0.24	0.38	0.26	0.32	0.27	0.21	0.44	0.39	0.12	0.06	0.21	0.07	0.4	0.28	0.22	0.4	0.22	0.38	0.38	--	Similar to H0215A08.3 protein. (Os01t0114800-01)	-	-	-	-	GO:0016020//membrane;GO:0005575//cellular_component	GO:0003824//catalytic activity;GO:0016740//transferase activity;GO:0003674//molecular_function	GO:0050896//response to stimulus;GO:0044237//cellular metabolic process;GO:0009058//biosynthetic process;GO:0008150//biological_process;GO:0043170//macromolecule metabolic process;GO:0044238//primary metabolic process;GO:0090304//nucleic acid metabolic process;GO:0034641//cellular nitrogen compound metabolic process;GO:0009987//cellular process;GO:0006139//nucleobase-containing compound metabolic…
Os01g0114900	0	0	0	0	0.12	0	0	0	0	0	0	0	0.26	0.11	0.24	0.13	0.25	0.29	0.32	0	0.12	0.14	0.12	0.14	At5g39020	Similar to LRK14. (Os01t0114900-00)	-	-	-	-	GO:0016020//membrane;GO:0005575//cellular_component	GO:0003674//molecular_function;GO:0000166//nucleotide binding;GO:0097159//organic cyclic compound binding;GO:1901363//heterocyclic compound binding;GO:0005488//binding;GO:0003824//catalytic activity;GO:0016772//transferase activity, transferring phosphorus-containing groups;GO:0036094//small molecule binding;GO:0016740//transferase activity;GO:0016301//kinase activity;GO:1901265//nucleoside phosp…	GO:0044238//primary metabolic process;GO:0043170//macromolecule metabolic process;GO:0009987//cellular process;GO:0044260//cellular macromolecule metabolic process;GO:0008150//biological_process;GO:0019538//protein metabolic process;GO:0043412//macromolecule modification;GO:0008152//metabolic process;GO:0036211//protein modification process;GO:0044237//cellular metabolic process;GO:0044267//cellu…
Os01g0115100	0.15	0	0.19	0	0.23	0	0	0	0.31	0	0	0	0.04	0.07	0	0.17	0	0	0.07	0.09	0	0	0	0.09	--	Hypothetical conserved gene. (Os01t0115100-01)	-	-	-	-	-	-	GO:0006807//nitrogen compound metabolic process;GO:0044237//cellular metabolic process;GO:0006139//nucleobase-containing compound metabolic process;GO:0071704//organic substance metabolic process;GO:0034641//cellular nitrogen compound metabolic process;GO:0046483//heterocycle metabolic process;GO:0009987//cellular process;GO:0009058//biosynthetic process;GO:0008152//metabolic process;GO:0006725//…
Os01g0115200	0	0	0	0.18	0	1.15	0.24	0	0	0	0	0	0	0.1	0	0	0	0	0	0.69	0.09	0	0.07	0	--	-	Metabolism	Global and Overview;Amino acid metabolism	ko01120//Microbial metabolism in diverse environments;ko00330//Arginine and proline metabolism;ko00360//Phenylalanine metabolism;ko00380//Tryptophan metabolism	K01426	-	-	-
Os01g0115300	0.12	0.08	0.08	0.47	0.42	0.2	0.08	0.12	0.48	1.25	0.67	0.4	0.1	0.2	0.06	1.51	0.5	0.81	0.49	0.24	0.28	0.48	0.27	0.35	--	-	-	-	-	-	-	-	-
Os01g0115500	0	0	0	0	0	0	0	0	0	0	0	0	0	0	0	0	0	0	0	0	0	0	0	0	GDPDL2	Similar to Receptor-like kinase. (Os01t0115500-00)	-	-	-	-	-	GO:0016740//transferase activity;GO:0005488//binding;GO:1901265//nucleoside phosphate binding;GO:1901363//heterocyclic compound binding;GO:0003824//catalytic activity;GO:0016301//kinase activity;GO:0097159//organic cyclic compound binding;GO:0036094//small molecule binding;GO:0016772//transferase activity, transferring phosphorus-containing groups;GO:0003674//molecular_function;GO:0000166//nucleo…	GO:0006464//cellular protein modification process;GO:0044260//cellular macromolecule metabolic process;GO:0044267//cellular protein metabolic process;GO:0009987//cellular process;GO:0008150//biological_process;GO:0008152//metabolic process;GO:0044237//cellular metabolic process;GO:0019538//protein metabolic process;GO:0043412//macromolecule modification;GO:0071704//organic substance metabolic pro…
Os01g0115566	0	0	0	0	0	0	0.17	0	0	0	0	0	0	0	0	0	0	0	0	0	0	0	0	0	At1g18390	Similar to Receptor-like kinase. (Os01t0115566-00)	-	-	-	-	-	GO:0005488//binding;GO:0030246//carbohydrate binding;GO:0003674//molecular_function	-
Os01g0115600	0.11	0	0	0.05	0	0	0	0	0	0	0.09	0	0	0	0	0.41	0.34	0.8	0.29	0.44	0.67	0.86	0.32	0.58	At1g67000	Similar to LRK14. (Os01t0115600-01)	-	-	-	-	GO:0016020//membrane;GO:0005575//cellular_component	GO:0030246//carbohydrate binding;GO:1901265//nucleoside phosphate binding;GO:0097159//organic cyclic compound binding;GO:0016301//kinase activity;GO:1901363//heterocyclic compound binding;GO:0003824//catalytic activity;GO:0005488//binding;GO:0016772//transferase activity, transferring phosphorus-containing groups;GO:0016740//transferase activity;GO:0000166//nucleotide binding;GO:0003674//molecula…	GO:0043412//macromolecule modification;GO:0006464//cellular protein modification process;GO:0019538//protein metabolic process;GO:0008152//metabolic process;GO:0044260//cellular macromolecule metabolic process;GO:0008150//biological_process;GO:0009987//cellular process;GO:0044267//cellular protein metabolic process;GO:0036211//protein modification process;GO:0071704//organic substance metabolic p…
Os01g0115700	0	0	0.07	0	0	0	0	0.06	0	0	0	0	0	0	0	0	0	0	0	0	0	0	0	0	At1g67000	Similar to Receptor-like kinase. (Os01t0115700-00)	-	-	-	-	GO:0005575//cellular_component;GO:0016020//membrane	GO:0016740//transferase activity;GO:0003824//catalytic activity;GO:0005488//binding;GO:1901265//nucleoside phosphate binding;GO:0016301//kinase activity;GO:1901363//heterocyclic compound binding;GO:0016772//transferase activity, transferring phosphorus-containing groups;GO:0036094//small molecule binding;GO:0097159//organic cyclic compound binding;GO:0003674//molecular_function;GO:0000166//nucleo…	GO:0019538//protein metabolic process;GO:0044267//cellular protein metabolic process;GO:0043412//macromolecule modification;GO:0071704//organic substance metabolic process;GO:0044237//cellular metabolic process;GO:0043170//macromolecule metabolic process;GO:0044260//cellular macromolecule metabolic process;GO:0008152//metabolic process;GO:0036211//protein modification process;GO:0006464//cellular…
Os01g0115725	0	0	0	0	0	0	0	0	0	0	0	0	0	0	0	0	0	0	0	0	0	0	0	0	--	-	-	-	-	-	-	-	-
Os01g0115750	0	0	0	0	0	0	0	0	0	0	0	0	0	0	0	0	0	0	0	0	0	0	0	0	GDPDL2	Similar to Receptor-like protein kinase. (Os01t0115750-00)	-	-	-	-	GO:0005575//cellular_component;GO:0016020//membrane	GO:0036094//small molecule binding;GO:0016772//transferase activity, transferring phosphorus-containing groups;GO:0003674//molecular_function;GO:0097159//organic cyclic compound binding;GO:0005488//binding;GO:0003824//catalytic activity;GO:0000166//nucleotide binding;GO:1901265//nucleoside phosphate binding;GO:0016301//kinase activity;GO:0016740//transferase activity;GO:1901363//heterocyclic comp…	GO:0008152//metabolic process;GO:0044267//cellular protein metabolic process;GO:0044238//primary metabolic process;GO:0009987//cellular process;GO:0043170//macromolecule metabolic process;GO:0071704//organic substance metabolic process;GO:0044237//cellular metabolic process;GO:0006464//cellular protein modification process;GO:0043412//macromolecule modification;GO:0036211//protein modification pr…
Os01g0115800	0	0	0	0.27	1.11	1.04	1.14	0.75	1.38	0.98	1.68	0.9	0.17	0.08	0.22	2.11	1.78	2.62	2.91	2.53	2.15	0.73	1.27	1.85	--	Similar to Receptor-like kinase. (Os01t0115800-01)	-	-	-	-	-	GO:0097159//organic cyclic compound binding;GO:0036094//small molecule binding;GO:0005488//binding;GO:0000166//nucleotide binding;GO:1901363//heterocyclic compound binding;GO:0003674//molecular_function;GO:1901265//nucleoside phosphate binding;GO:0016301//kinase activity;GO:0003824//catalytic activity;GO:0016740//transferase activity;GO:0016772//transferase activity, transferring phosphorus-conta…	GO:0071704//organic substance metabolic process;GO:0036211//protein modification process;GO:0009987//cellular process;GO:0019538//protein metabolic process;GO:0044237//cellular metabolic process;GO:0044267//cellular protein metabolic process;GO:0043170//macromolecule metabolic process;GO:0044238//primary metabolic process;GO:0008152//metabolic process;GO:0044260//cellular macromolecule metabolic …
Os01g0115900	0	0	0	0.3	0.52	0.34	0.98	0.47	0.59	0.54	0.55	0.52	0.09	0	0	0.36	0.42	0.38	0.44	0.45	0.43	0.67	0.26	0.32	--	-	-	-	-	-	-	-	-
Os01g0115950	0.05	0	0.07	0.44	0	0	0.11	0	0.19	0.51	0	0.19	0	0	0	0.22	0.26	0	0	0.3	0	0.14	0.22	0.39	LECRK59	-	-	-	-	-	-	-	-
Os01g0116000	0	0	0	0	0	0	0	0	0	0	0	0	0	0	0	0	0	0.13	0.09	0.06	0	0	0	0	At1g67000	Similar to Receptor-like protein kinase. (Os01t0116000-00)	-	-	-	-	GO:0005575//cellular_component;GO:0016020//membrane	GO:0036094//small molecule binding;GO:0003824//catalytic activity;GO:0000166//nucleotide binding;GO:1901265//nucleoside phosphate binding;GO:0097159//organic cyclic compound binding;GO:0016772//transferase activity, transferring phosphorus-containing groups;GO:0016301//kinase activity;GO:1901363//heterocyclic compound binding;GO:0016740//transferase activity;GO:0005488//binding;GO:0003674//molecu…	GO:0008152//metabolic process;GO:0044238//primary metabolic process;GO:0071704//organic substance metabolic process;GO:0006464//cellular protein modification process;GO:0019538//protein metabolic process;GO:0043412//macromolecule modification;GO:0009987//cellular process;GO:0043170//macromolecule metabolic process;GO:0008150//biological_process;GO:0044237//cellular metabolic process;GO:0044260//c…
Os01g0116100	0	0.47	0	0.69	1.43	0.33	0.28	0.37	1.33	0.39	0.29	1.41	0	0	0	0.2	0.56	0.66	0.65	0	0.37	0.21	0.18	0	--	-	-	-	-	-	-	-	-
Os01g0116101	0	0.07	0	0	0	0	0	0	0	0	0	0	0.06	0	0	0	0	0	0	0	0.05	0	0	0.12	LECRK59	-	-	-	-	-	-	-	-
Os01g0116200	0	0	0	0	0	0	0	0	0	0.13	0.08	0	0	0	0	0	0	0	0	0	0	0	0	0	At1g67000	Protein kinase, core domain containing protein. (Os01t0116200-01)	-	-	-	-	GO:0005575//cellular_component;GO:0016020//membrane	GO:0097159//organic cyclic compound binding;GO:0000166//nucleotide binding;GO:0016772//transferase activity, transferring phosphorus-containing groups;GO:0016301//kinase activity;GO:1901265//nucleoside phosphate binding;GO:0016740//transferase activity;GO:1901363//heterocyclic compound binding;GO:0003824//catalytic activity;GO:0036094//small molecule binding;GO:0003674//molecular_function;GO:0005…	GO:0044237//cellular metabolic process;GO:0044238//primary metabolic process;GO:0009987//cellular process;GO:0008152//metabolic process;GO:0036211//protein modification process;GO:0071704//organic substance metabolic process;GO:0044260//cellular macromolecule metabolic process;GO:0043170//macromolecule metabolic process;GO:0006464//cellular protein modification process;GO:0019538//protein metabol…
Os01g0116250	0	0	0	0	0	0	0	0	0	0	0	0	0	0	0	0.12	0	0	0	0	0	0	0	0	At1g67000	-	-	-	-	-	-	-	-
Os01g0116300	0.7	0.91	0.8	0.51	0.38	0.24	0.25	0.32	0.11	0.59	0.17	0.36	0	0	0	0	0	0	0	0	0	0	0.05	0	--	Similar to Receptor-like kinase. (Os01t0116300-01)	-	-	-	-	GO:0005575//cellular_component;GO:0016020//membrane	GO:0016772//transferase activity, transferring phosphorus-containing groups;GO:0016301//kinase activity;GO:0003674//molecular_function;GO:0000166//nucleotide binding;GO:1901363//heterocyclic compound binding;GO:0016740//transferase activity;GO:0097159//organic cyclic compound binding;GO:0003824//catalytic activity;GO:1901265//nucleoside phosphate binding;GO:0036094//small molecule binding;GO:0005…	GO:0044238//primary metabolic process;GO:0019538//protein metabolic process;GO:0071704//organic substance metabolic process;GO:0036211//protein modification process;GO:0044260//cellular macromolecule metabolic process;GO:0044267//cellular protein metabolic process;GO:0043412//macromolecule modification;GO:0043170//macromolecule metabolic process;GO:0006464//cellular protein modification process;G…
Os01g0116400	9.69	13.47	13.34	1.05	0.9	1	0.84	0.68	0.48	0.73	0.23	0.6	36.91	41.58	36.16	8.6	7.38	7.96	8.8	7.86	9.67	8.63	11.27	8.31	GDPDL2	Protein kinase, core domain containing protein. (Os01t0116400-01)	-	-	-	-	GO:0016020//membrane;GO:0005575//cellular_component	GO:0003824//catalytic activity;GO:0005488//binding;GO:0036094//small molecule binding;GO:0016301//kinase activity;GO:0000166//nucleotide binding;GO:0097159//organic cyclic compound binding;GO:0016740//transferase activity;GO:1901363//heterocyclic compound binding;GO:1901265//nucleoside phosphate binding;GO:0003674//molecular_function;GO:0016772//transferase activity, transferring phosphorus-conta…	GO:0019538//protein metabolic process;GO:0036211//protein modification process;GO:0006464//cellular protein modification process;GO:0043170//macromolecule metabolic process;GO:0044237//cellular metabolic process;GO:0044260//cellular macromolecule metabolic process;GO:0044267//cellular protein metabolic process;GO:0043412//macromolecule modification;GO:0009987//cellular process;GO:0071704//organic…
Os01g0116600	20.33	23.66	27.55	23.38	17.63	18.72	16.34	21.53	19.71	20	22.84	21.17	48.26	54.24	48.47	27.07	27.14	26.47	24.73	26.8	28.73	29.4	25.94	25.82	HBS1L	Eukaryotic translation elongation factor 1 alpha (eEF1A)-like protein, Negative regulation of cell death, Defense response (Os01t0116600-01);Similar to predicted protein. (Os01t0116600-02)	Genetic Information Processing	Translation	ko03015//mRNA surveillance pathway	K14416	GO:0005623//cell;GO:0044464//cell part;GO:0005622//intracellular;GO:0005575//cellular_component	GO:1901363//heterocyclic compound binding;GO:0036094//small molecule binding;GO:1901265//nucleoside phosphate binding;GO:0008135//translation factor activity, RNA binding;GO:0003723//RNA binding;GO:0016787//hydrolase activity;GO:0003676//nucleic acid binding;GO:0003824//catalytic activity;GO:0005488//binding;GO:0097159//organic cyclic compound binding;GO:0003674//molecular_function;GO:0000166//nu…	GO:0006807//nitrogen compound metabolic process;GO:0044271//cellular nitrogen compound biosynthetic process;GO:0008150//biological_process;GO:0009987//cellular process;GO:0044260//cellular macromolecule metabolic process;GO:0010467//gene expression;GO:0009058//biosynthetic process;GO:0043170//macromolecule metabolic process;GO:0006518//peptide metabolic process;GO:0044238//primary metabolic proce…
Os01g0116650	0	0.21	0.46	0	0	0	0	0	0	0	0	0.24	2.6	2.7	1.31	0.21	0.5	0.72	0	0.25	0	1.09	0.33	0.45	At5g39020	-	-	-	-	-	-	-	-
Os01g0116800	0	0	0	0	0	0	0.11	0.49	0.19	0	0.31	0.67	0.31	0	0.1	0.48	0.1	0.01	0.03	0	0.29	0	0	0	GDPDL2	Similar to Receptor-like kinase. (Os01t0116800-00)	-	-	-	-	GO:0016020//membrane;GO:0005575//cellular_component	GO:0016301//kinase activity;GO:0036094//small molecule binding;GO:0000166//nucleotide binding;GO:0005488//binding;GO:0003824//catalytic activity;GO:0003674//molecular_function;GO:0016740//transferase activity;GO:0016772//transferase activity, transferring phosphorus-containing groups;GO:0030246//carbohydrate binding;GO:0097159//organic cyclic compound binding;GO:1901265//nucleoside phosphate bind…	GO:0043170//macromolecule metabolic process;GO:0009987//cellular process;GO:0008152//metabolic process;GO:0071704//organic substance metabolic process;GO:0019538//protein metabolic process;GO:0008150//biological_process;GO:0006464//cellular protein modification process;GO:0043412//macromolecule modification;GO:0044238//primary metabolic process;GO:0044237//cellular metabolic process;GO:0044267//c…
Os01g0116900	0.49	0.74	1.06	0.33	0.35	0.64	0.49	0.28	0.42	0.78	1.46	1.41	1.72	3.03	2.11	1.45	0.94	0.77	0.57	1.13	0.86	0.72	1.3	0.41	At5g39030	Protein kinase, catalytic domain domain containing protein. (Os01t0116900-00)	-	-	-	-	GO:0016020//membrane;GO:0005575//cellular_component	GO:0003674//molecular_function;GO:1901363//heterocyclic compound binding;GO:0016740//transferase activity;GO:0005488//binding;GO:0097159//organic cyclic compound binding;GO:1901265//nucleoside phosphate binding;GO:0036094//small molecule binding;GO:0003824//catalytic activity;GO:0016301//kinase activity;GO:0016772//transferase activity, transferring phosphorus-containing groups;GO:0000166//nucleo…	GO:0044237//cellular metabolic process;GO:0008150//biological_process;GO:0006464//cellular protein modification process;GO:0043170//macromolecule metabolic process;GO:0036211//protein modification process;GO:0044260//cellular macromolecule metabolic process;GO:0071704//organic substance metabolic process;GO:0044267//cellular protein metabolic process;GO:0019538//protein metabolic process;GO:00434…
Os01g0116901	0	0	0	0.05	0	0.05	0	0	0	0.07	0	0.42	0	0	0	0.08	0	0.13	0.27	0.19	0	0.06	0.05	0.32	At5g39020	-	-	-	-	-	-	-	-
Os01g0117000	0.82	0.86	0.59	0.19	0.3	0.22	0.14	0.09	0	0.27	0.08	0.34	0	0	0	0	0	0	0	0	0.05	0	0	0	At1g67000	Similar to Receptor-like kinase ARK1AS. (Os01t0117000-00)	-	-	-	-	GO:0005575//cellular_component;GO:0016020//membrane	GO:1901363//heterocyclic compound binding;GO:0003674//molecular_function;GO:0016772//transferase activity, transferring phosphorus-containing groups;GO:1901265//nucleoside phosphate binding;GO:0016740//transferase activity;GO:0005488//binding;GO:0030246//carbohydrate binding;GO:0097159//organic cyclic compound binding;GO:0036094//small molecule binding;GO:0000166//nucleotide binding;GO:0016301//k…	GO:0043412//macromolecule modification;GO:0071704//organic substance metabolic process;GO:0044238//primary metabolic process;GO:0009987//cellular process;GO:0036211//protein modification process;GO:0008150//biological_process;GO:0008152//metabolic process;GO:0044267//cellular protein metabolic process;GO:0043170//macromolecule metabolic process;GO:0044260//cellular macromolecule metabolic process…
Os01g0117025	0.39	0.25	0.1	0	0	0	0.35	0.22	0.21	0	0.09	0.13	0	0	0	0	0	0	0	0	0	0	0	0	GDPDL2	-	-	-	-	-	-	-	-
Os01g0117100	0.44	0.1	0.37	0.71	0.45	0.95	0.95	0.07	0.59	0.41	0.83	0.5	0	0	0	0	0.15	0	0	0	0.08	0	0	0	At5g39030	Similar to Receptor kinase LRK10. (Os01t0117100-00)	-	-	-	-	GO:0016020//membrane;GO:0005575//cellular_component	GO:0016772//transferase activity, transferring phosphorus-containing groups;GO:0016740//transferase activity;GO:0097159//organic cyclic compound binding;GO:0000166//nucleotide binding;GO:1901363//heterocyclic compound binding;GO:0003824//catalytic activity;GO:0005488//binding;GO:0016301//kinase activity;GO:0003674//molecular_function;GO:1901265//nucleoside phosphate binding;GO:0036094//small mole…	GO:0043412//macromolecule modification;GO:0006464//cellular protein modification process;GO:0044267//cellular protein metabolic process;GO:0043170//macromolecule metabolic process;GO:0008152//metabolic process;GO:0044238//primary metabolic process;GO:0019538//protein metabolic process;GO:0009987//cellular process;GO:0036211//protein modification process;GO:0071704//organic substance metabolic pro…
Os01g0117200	0	0	0	0.04	0	0	0	0	0	0	0	0	0	0	0	0	0	0	0	0	0	0	0	0	GDPDL2	Similar to ARK protein (Fragment). (Os01t0117200-01)	-	-	-	-	-	GO:0005488//binding;GO:0000166//nucleotide binding;GO:0030246//carbohydrate binding;GO:0003824//catalytic activity;GO:0016301//kinase activity;GO:0036094//small molecule binding;GO:0016740//transferase activity;GO:0016772//transferase activity, transferring phosphorus-containing groups;GO:0003674//molecular_function;GO:1901265//nucleoside phosphate binding;GO:0097159//organic cyclic compound bind…	GO:0044238//primary metabolic process;GO:0044237//cellular metabolic process;GO:0044260//cellular macromolecule metabolic process;GO:0006464//cellular protein modification process;GO:0043412//macromolecule modification;GO:0043170//macromolecule metabolic process;GO:0019538//protein metabolic process;GO:0071704//organic substance metabolic process;GO:0044267//cellular protein metabolic process;GO:…
Os01g0117266	0.24	0	0	0	0.24	0	0.28	0	0	0.33	0	0	0	0	0	0	0	0	0	0	0	0	0	0	--	Conserved hypothetical protein. (Os01t0117266-00)	-	-	-	-	-	GO:1901363//heterocyclic compound binding;GO:0030246//carbohydrate binding;GO:0036094//small molecule binding;GO:0016301//kinase activity;GO:0003674//molecular_function;GO:0097159//organic cyclic compound binding;GO:0003824//catalytic activity;GO:0016772//transferase activity, transferring phosphorus-containing groups;GO:0000166//nucleotide binding;GO:1901265//nucleoside phosphate binding;GO:0005…	GO:0044260//cellular macromolecule metabolic process;GO:0036211//protein modification process;GO:0008152//metabolic process;GO:0044238//primary metabolic process;GO:0044267//cellular protein metabolic process;GO:0009987//cellular process;GO:0044237//cellular metabolic process;GO:0006464//cellular protein modification process;GO:0043412//macromolecule modification;GO:0043170//macromolecule metabol…
Os01g0117300	0.5	0.54	0	1.58	1.93	1.67	1.46	2.18	1.74	2.76	1.46	1.78	0	0	0	0	0	0	0	0	0	0	0	0	At5g39030	Similar to Receptor kinase LRK10. (Os01t0117300-00)	-	-	-	-	GO:0016020//membrane;GO:0005575//cellular_component	GO:0016740//transferase activity;GO:1901363//heterocyclic compound binding;GO:0016772//transferase activity, transferring phosphorus-containing groups;GO:0016301//kinase activity;GO:0005488//binding;GO:0000166//nucleotide binding;GO:0036094//small molecule binding;GO:0003824//catalytic activity;GO:0030246//carbohydrate binding;GO:0097159//organic cyclic compound binding;GO:1901265//nucleoside pho…	GO:0036211//protein modification process;GO:0044237//cellular metabolic process;GO:0006464//cellular protein modification process;GO:0009987//cellular process;GO:0008152//metabolic process;GO:0043412//macromolecule modification;GO:0044267//cellular protein metabolic process;GO:0043170//macromolecule metabolic process;GO:0071704//organic substance metabolic process;GO:0019538//protein metabolic pr…
Os01g0117400	0.26	0.61	0.57	1.82	0.6	2.42	2.24	4.15	3.13	2.37	2.26	4.08	0.53	0.52	0.3	0.62	0.42	1.26	0.03	0.41	1.48	1.06	0.31	0.38	GDPDL2	Similar to Receptor-like kinase. (Os01t0117400-00)	-	-	-	-	-	GO:1901265//nucleoside phosphate binding;GO:0000166//nucleotide binding;GO:0016772//transferase activity, transferring phosphorus-containing groups;GO:0097159//organic cyclic compound binding;GO:0016740//transferase activity;GO:0003824//catalytic activity;GO:0003674//molecular_function;GO:0005488//binding;GO:0036094//small molecule binding;GO:0016301//kinase activity;GO:1901363//heterocyclic comp…	GO:0071704//organic substance metabolic process;GO:0043170//macromolecule metabolic process;GO:0036211//protein modification process;GO:0044237//cellular metabolic process;GO:0043412//macromolecule modification;GO:0044238//primary metabolic process;GO:0009987//cellular process;GO:0006464//cellular protein modification process;GO:0019538//protein metabolic process;GO:0008152//metabolic process;GO:…
Os01g0117450	0	0	0	0	0	0	0	0	0	0	0	0	0.21	0	0.09	0.55	0.2	0.39	0.98	0.6	0	0	0	0.93	GDPDL2	-	-	-	-	-	-	-	-
Os01g0117500	0	0	0	0	0	0	0	0	0	0	0	0	0	0	0	0	0	0	0	0	0	0	0	0	At5g39030	Similar to Receptor kinase LRK10. (Os01t0117500-00)	-	-	-	-	-	GO:0000166//nucleotide binding;GO:0016772//transferase activity, transferring phosphorus-containing groups;GO:0003824//catalytic activity;GO:0016740//transferase activity;GO:0003674//molecular_function;GO:1901363//heterocyclic compound binding;GO:0036094//small molecule binding;GO:1901265//nucleoside phosphate binding;GO:0016301//kinase activity;GO:0097159//organic cyclic compound binding;GO:0005…	GO:0044238//primary metabolic process;GO:0043412//macromolecule modification;GO:0008152//metabolic process;GO:0044260//cellular macromolecule metabolic process;GO:0008150//biological_process;GO:0043170//macromolecule metabolic process;GO:0036211//protein modification process;GO:0071704//organic substance metabolic process;GO:0009987//cellular process;GO:0044237//cellular metabolic process;GO:0019…
Os01g0117600	0.48	0.5	0.25	1.3	1.8	1.61	2.08	2.45	2.16	3.21	2.97	2.57	0	0	0.17	0	0	0	0	0	0.22	0.39	0	0	At1g67000	Protein kinase, catalytic domain domain containing protein. (Os01t0117600-01)	-	-	-	-	GO:0016020//membrane;GO:0005575//cellular_component	GO:1901265//nucleoside phosphate binding;GO:0030246//carbohydrate binding;GO:0003674//molecular_function;GO:0036094//small molecule binding;GO:1901363//heterocyclic compound binding;GO:0003824//catalytic activity;GO:0097159//organic cyclic compound binding;GO:0005488//binding;GO:0016301//kinase activity;GO:0016740//transferase activity;GO:0000166//nucleotide binding;GO:0016772//transferase activi…	GO:0044237//cellular metabolic process;GO:0044238//primary metabolic process;GO:0044260//cellular macromolecule metabolic process;GO:0009987//cellular process;GO:0008152//metabolic process;GO:0044267//cellular protein metabolic process;GO:0043412//macromolecule modification;GO:0006464//cellular protein modification process;GO:0036211//protein modification process;GO:0019538//protein metabolic pro…
Os01g0117650	0	0	0	0.48	0	0.27	0.15	0	0	0	0.39	0	0	0.25	0	0	0	0	0	0	0.64	0.25	0.52	0	GDPDL2	-	-	-	-	-	-	-	-
Os01g0117700	0.22	0	0	0.16	0.51	0.36	0.4	0.34	0.34	0.31	1.08	0.53	0	0.11	0	0.06	0	0.34	0.2	0.13	0.35	0.13	0.11	0.27	At5g39020	Similar to LRK14. (Os01t0117700-00)	-	-	-	-	GO:0016020//membrane;GO:0005575//cellular_component	GO:0016740//transferase activity;GO:0003674//molecular_function;GO:0036094//small molecule binding;GO:0003824//catalytic activity;GO:1901363//heterocyclic compound binding;GO:1901265//nucleoside phosphate binding;GO:0097159//organic cyclic compound binding;GO:0005488//binding;GO:0016772//transferase activity, transferring phosphorus-containing groups;GO:0000166//nucleotide binding;GO:0016301//kin…	GO:0044267//cellular protein metabolic process;GO:0071704//organic substance metabolic process;GO:0019538//protein metabolic process;GO:0009987//cellular process;GO:0036211//protein modification process;GO:0008150//biological_process;GO:0043412//macromolecule modification;GO:0008152//metabolic process;GO:0044260//cellular macromolecule metabolic process;GO:0044237//cellular metabolic process;GO:0…
Os01g0117900	2.35	2.19	3.32	12.02	12.63	14.32	28.65	39.16	35.92	27.44	25.41	29.88	5.87	8.29	6.72	19.27	18.38	20.8	22.03	20.32	24.67	17.97	8.34	13.37	At3g18200	Similar to nodulin-like protein. (Os01t0117900-01);Similar to Nodulin-like protein 5NG4. (Os01t0117900-02);Similar to nodulin-like protein. (Os01t0117900-03)	-	-	-	-	GO:0016020//membrane;GO:0005623//cell;GO:0044464//cell part;GO:0005886//plasma membrane;GO:0005575//cellular_component;GO:0071944//cell periphery	GO:0003674//molecular_function;GO:0005215//transporter activity	GO:0051234//establishment of localization;GO:0051179//localization;GO:0008150//biological_process;GO:0006810//transport
Os01g0118000	30.04	32.73	33.09	86.67	111.44	114.78	109.64	119.62	98.05	74.5	79.82	97.5	60.18	61.08	56.21	120.97	120.19	122.97	101.51	103.37	122.73	106.85	51.81	105.09	FBA3	Similar to Fructose-bisphosphate aldolase (EC 4.1.2.13) (Fragment). (Os01t0118000-01)	Metabolism	Global and Overview;Energy metabolism;Carbohydrate metabolism	ko01100//Metabolic pathways;ko01110//Biosynthesis of secondary metabolites;ko01130//Biosynthesis of antibiotics;ko01120//Microbial metabolism in diverse environments;ko01200//Carbon metabolism;ko01230//Biosynthesis of amino acids;ko00010//Glycolysis / Gluconeogenesis;ko00710//Carbon fixation in photosynthetic organisms;ko00051//Fructose and mannose metabolism;ko00030//Pentose phosphate pathway	K01623	GO:0043231//intracellular membrane-bounded organelle;GO:0005622//intracellular;GO:0043227//membrane-bounded organelle;GO:0009579//thylakoid;GO:0005623//cell;GO:0009536//plastid;GO:0043229//intracellular organelle;GO:0044464//cell part;GO:0044424//intracellular part;GO:0005737//cytoplasm;GO:0044444//cytoplasmic part;GO:0043226//organelle;GO:0005739//mitochondrion;GO:0005575//cellular_component	GO:0036094//small molecule binding;GO:1901265//nucleoside phosphate binding;GO:0016787//hydrolase activity;GO:0003824//catalytic activity;GO:0003674//molecular_function;GO:0000166//nucleotide binding;GO:1901363//heterocyclic compound binding;GO:0097159//organic cyclic compound binding;GO:0005488//binding;GO:0003676//nucleic acid binding	GO:0008150//biological_process;GO:0034641//cellular nitrogen compound metabolic process;GO:0071704//organic substance metabolic process;GO:0006725//cellular aromatic compound metabolic process;GO:0005975//carbohydrate metabolic process;GO:0044237//cellular metabolic process;GO:0008152//metabolic process;GO:0044238//primary metabolic process;GO:0006139//nucleobase-containing compound metabolic pro…
Os01g0118100	15.62	17.95	19.35	18.22	16.79	17.46	16.02	13.02	17.28	15.74	16.51	15.58	35.62	33.4	29.68	20.03	19.09	17.94	18.36	18.33	14.81	19.97	18.7	18.16	Dhx36	Similar to Fructose-bisphosphate aldolase. (Os01t0118100-01)	Genetic Information Processing	Folding, sorting and degradation	ko03018//RNA degradation	K14442	GO:0005623//cell;GO:0005737//cytoplasm;GO:0044424//intracellular part;GO:0005622//intracellular;GO:0044464//cell part;GO:0005575//cellular_component	GO:0003676//nucleic acid binding;GO:0003824//catalytic activity;GO:0000166//nucleotide binding;GO:0016787//hydrolase activity;GO:0003674//molecular_function;GO:0097159//organic cyclic compound binding;GO:1901363//heterocyclic compound binding;GO:1901265//nucleoside phosphate binding;GO:0003723//RNA binding;GO:0005488//binding;GO:0036094//small molecule binding	GO:0008152//metabolic process;GO:0034641//cellular nitrogen compound metabolic process;GO:0006807//nitrogen compound metabolic process;GO:0009987//cellular process;GO:1901360//organic cyclic compound metabolic process;GO:0071704//organic substance metabolic process;GO:0006091//generation of precursor metabolites and energy;GO:0009056//catabolic process;GO:0006725//cellular aromatic compound metab…
Os01g0118300	0.11	0.29	0.14	3.81	4.6	5.28	4.67	4.45	5.03	5.28	4.48	4.6	0.08	0.21	0.04	7.4	8.33	5.88	7.94	6.23	6.02	6.87	4.35	6.33	PSS1	Similar to Phosphatidyl serine synthase. (Os01t0118300-01);Phosphatidylserine synthase, Regulation of stem development, Control of cell elongation in uppermost internode (Os01t0118300-02)	Metabolism	Global and Overview;Lipid metabolism	ko01100//Metabolic pathways;ko01110//Biosynthesis of secondary metabolites;ko00564//Glycerophospholipid metabolism	K08730	GO:0044464//cell part;GO:0005634//nucleus;GO:0005622//intracellular;GO:0044444//cytoplasmic part;GO:0043227//membrane-bounded organelle;GO:0012505//endomembrane system;GO:0016020//membrane;GO:0044424//intracellular part;GO:0005575//cellular_component;GO:0043226//organelle;GO:0043229//intracellular organelle;GO:0005737//cytoplasm;GO:0043231//intracellular membrane-bounded organelle;GO:0005623//cel…	GO:0003824//catalytic activity;GO:0016740//transferase activity;GO:0003674//molecular_function	GO:0006629//lipid metabolic process;GO:0071704//organic substance metabolic process;GO:0008152//metabolic process;GO:0044710//single-organism metabolic process;GO:0009987//cellular process;GO:0008150//biological_process;GO:0044699//single-organism process;GO:0044238//primary metabolic process;GO:0009058//biosynthetic process
Os01g0118400	0	0	0	30.82	27.6	26.28	27.22	30.18	35.14	18.16	19.14	21.85	0	0	0	34.49	36.36	31	30.79	26.74	41.11	19.15	21.47	23.16	pomgnt2	Similar to HGA6. (Os01t0118400-01)	-	-	-	-	GO:0016020//membrane;GO:0005575//cellular_component	GO:0016740//transferase activity;GO:0003824//catalytic activity;GO:0003674//molecular_function	-
Os01g0118600	0.65	1.61	1.13	3.45	3.85	4.07	3.86	3.66	3.8	3.4	2.48	2.25	0.98	0.62	0.52	4.01	4.81	4.74	5.74	5.06	6.41	2.35	2.7	2.59	--	Similar to Hga5 protein. (Os01t0118600-00)	-	-	-	-	GO:0016020//membrane;GO:0005575//cellular_component	GO:0003674//molecular_function;GO:0016740//transferase activity;GO:0003824//catalytic activity	-
Os01g0118700	9.21	10.12	10.71	29.9	26.57	25.61	25.86	30.03	26.62	30.49	28.09	27.32	3.68	3.64	3.75	42.92	41	46.55	46.61	51.23	46.18	32.91	26.86	31.26	pomgnt2	Similar to HGA4. (Os01t0118700-01)	-	-	-	-	GO:0016020//membrane;GO:0005575//cellular_component	GO:0016740//transferase activity;GO:0003824//catalytic activity;GO:0003674//molecular_function	-
Os01g0119000	1.64	1.35	0.57	12.14	9.89	10.76	6.82	8.76	8.12	6.43	6.9	7.08	0.88	0.56	0.67	10.72	12.68	12.69	9.2	8.67	8.27	6.43	6.85	5.78	pomgnt2	Glycosyltransferase AER61, uncharacterized domain containing protein. (Os01t0119000-01);Glycosyltransferase AER61, uncharacterized domain containing protein. (Os01t0119000-02)	-	-	-	-	GO:0016020//membrane;GO:0005575//cellular_component	GO:0003824//catalytic activity;GO:0003674//molecular_function;GO:0016740//transferase activity	-
Os01g0119100	6.35	6.37	5.78	61.87	47.93	50.29	34.12	38.91	36.67	39.3	32.38	43.44	5.07	5.3	3.86	42.88	45.4	44.83	35.24	35.17	32.91	31.84	21.45	28.56	pomgnt2	Similar to Glycosyltransferase. (Os01t0119100-00)	-	-	-	-	GO:0016020//membrane;GO:0005575//cellular_component	GO:0016740//transferase activity;GO:0003674//molecular_function;GO:0003824//catalytic activity	-
Os01g0119500	2.98	3.37	5.05	15.32	9.62	12.28	11.01	10.57	10.26	16.21	14.11	12.23	3.93	4.08	4.79	15.66	15.23	16	15.17	13.34	12.66	14.41	13.13	13.22	--	-	-	-	-	-	-	-	-
Os01g0120300	2.58	3.5	2.6	10.13	10.85	10.71	11.89	10.18	16.13	11.62	11.37	11.75	3.24	4.33	3.98	12.03	12.38	10.55	12.58	10	9.56	11.49	6.46	7.98	EMB2369	Similar to EMB2369 (EMBRYO DEFECTIVE 2369); ATP binding / aminoacyl-tRNA ligase/ leucine-tRNA ligase/ nucleotide binding. (Os01t0120300-00)	Genetic Information Processing	Translation	ko00970//Aminoacyl-tRNA biosynthesis	K01869	GO:0009536//plastid;GO:0044464//cell part;GO:0043226//organelle;GO:0044424//intracellular part;GO:0005739//mitochondrion;GO:0005575//cellular_component;GO:0044444//cytoplasmic part;GO:0005622//intracellular;GO:0005623//cell;GO:0005737//cytoplasm;GO:0043227//membrane-bounded organelle;GO:0043229//intracellular organelle;GO:0043231//intracellular membrane-bounded organelle	GO:0097159//organic cyclic compound binding;GO:1901265//nucleoside phosphate binding;GO:0005488//binding;GO:0036094//small molecule binding;GO:0000166//nucleotide binding;GO:1901363//heterocyclic compound binding;GO:0003674//molecular_function;GO:0016787//hydrolase activity;GO:0003676//nucleic acid binding;GO:0003824//catalytic activity	GO:0009059//macromolecule biosynthetic process;GO:0006807//nitrogen compound metabolic process;GO:0044267//cellular protein metabolic process;GO:0043604//amide biosynthetic process;GO:0009058//biosynthetic process;GO:0006412//translation;GO:0071704//organic substance metabolic process;GO:1901566//organonitrogen compound biosynthetic process;GO:0043043//peptide biosynthetic process;GO:1901576//org…
Os01g0120400	15.88	16.97	18.53	6.78	12.5	11.22	11.57	9.34	10.97	10.25	16.41	13.01	18.61	18.92	16.99	8.96	10.32	9.6	10.95	11.07	8.59	17.63	6.47	13.94	alaXL	Alanyl-tRNA synthetase, class IIc family protein. (Os01t0120400-01);Alanyl-tRNA synthetase, class IIc family protein. (Os01t0120400-02)	-	-	-	-	-	GO:0036094//small molecule binding;GO:0097159//organic cyclic compound binding;GO:0016787//hydrolase activity;GO:0003824//catalytic activity;GO:0003676//nucleic acid binding;GO:1901363//heterocyclic compound binding;GO:0003674//molecular_function;GO:0005488//binding;GO:0000166//nucleotide binding;GO:1901265//nucleoside phosphate binding	GO:0008152//metabolic process;GO:0043603//cellular amide metabolic process;GO:0009058//biosynthetic process;GO:0044237//cellular metabolic process;GO:0071704//organic substance metabolic process;GO:0043043//peptide biosynthetic process;GO:0010467//gene expression;GO:0006807//nitrogen compound metabolic process;GO:0009987//cellular process;GO:0044249//cellular biosynthetic process;GO:1901564//orga…
Os01g0120500	0.66	1.16	1.52	5.57	7.01	5.84	6.19	5.9	6.6	4.89	5.11	6.06	1.44	0.95	2.09	7.2	6.95	9.56	10.19	8.89	6.98	5.63	4.61	5.45	--	Similar to PAP fibrillin domain containing protein,expressed. (Os01t0120500-01)	-	-	-	-	GO:0043226//organelle;GO:0044444//cytoplasmic part;GO:0044464//cell part;GO:0043229//intracellular organelle;GO:0005622//intracellular;GO:0009536//plastid;GO:0043231//intracellular membrane-bounded organelle;GO:0044424//intracellular part;GO:0005575//cellular_component;GO:0005737//cytoplasm;GO:0005623//cell;GO:0043227//membrane-bounded organelle	-	-
Os01g0120600	5.93	9.65	6.94	7.54	5.27	4.98	7.13	6.56	5.21	6.03	6.58	4.67	9.53	11.2	8.38	6.03	5.23	5.8	4.47	6.47	6.71	7.01	4.46	5.5	pKIWI502	Similar to Oxidoreductase NAD-binding domain containing protein, expressed. (Os01t0120600-01)	-	-	-	-	-	GO:0003674//molecular_function;GO:0003824//catalytic activity	GO:0008152//metabolic process;GO:0008150//biological_process
Os01g0120700	106.83	117.48	114.48	54.42	43.89	47.19	42.77	53.77	45.63	46.96	41.14	41.67	90.34	84.97	88.5	45.32	41.15	45.72	44.62	47.88	50.31	40.58	73.74	40.12	--	-	-	-	-	-	-	-	-
Os01g0120800	52.35	53.62	63.38	136.86	132.32	120.97	108.37	140.97	101.49	92.75	102.53	99.37	119.93	123.92	123.49	103.58	118.92	115.64	92.01	102.85	109.36	106.1	76.75	99.24	TIF3A1	Similar to Eukaryotic translation initiation factor 3 subunit 10 (eIF-3 theta) (Eukaryotic translation initiation factor 3 large subunit) (eIF3a). (Os01t0120800-01);Similar to Translation initiation factor 3. (Os01t0120800-02);Similar to Translation initiation factor 3. (Os01t0120800-03);Similar to Translation initiation factor 3. (Os01t0120800-04);Similar to Translation initiation factor 3. (Os0…	Genetic Information Processing	Translation	ko03013//RNA transport	K03254	GO:0044464//cell part;GO:0044444//cytoplasmic part;GO:0071944//cell periphery;GO:0005737//cytoplasm;GO:0044424//intracellular part;GO:0016020//membrane;GO:0005886//plasma membrane;GO:0005575//cellular_component;GO:0005829//cytosol;GO:0005622//intracellular;GO:0005623//cell	GO:1901363//heterocyclic compound binding;GO:0003674//molecular_function;GO:0005515//protein binding;GO:0005488//binding;GO:0008135//translation factor activity, RNA binding;GO:0003723//RNA binding;GO:0097159//organic cyclic compound binding;GO:0003676//nucleic acid binding	GO:0019538//protein metabolic process;GO:0043603//cellular amide metabolic process;GO:0044267//cellular protein metabolic process;GO:0034645//cellular macromolecule biosynthetic process;GO:0006412//translation;GO:0034641//cellular nitrogen compound metabolic process;GO:0044237//cellular metabolic process;GO:0043170//macromolecule metabolic process;GO:0008152//metabolic process;GO:0044238//primary…
Os01g0121000	3.14	2.23	2.13	9.36	8.99	6.22	10.42	10.58	9.14	5.26	3.14	4.04	1.28	0.88	1.18	7.13	10.42	10.55	9.64	10.71	5.89	9.51	9.93	10.49	--	-	-	-	-	-	-	-	-
Os01g0121100	37.62	34.43	40.06	13.59	16.33	19.37	18.19	27.1	21.35	22.36	24.16	26.19	57.96	58.47	51.42	19.17	18.79	20.39	18.04	23.97	26.41	26.05	28.31	22.42	mettl10	Similar to SLL2. (Os01t0121100-01);Similar to SLL2. (Os01t0121100-02)	-	-	-	-	GO:0005737//cytoplasm;GO:0044424//intracellular part;GO:0005622//intracellular;GO:0044464//cell part;GO:0005575//cellular_component;GO:0005623//cell	GO:0003824//catalytic activity;GO:0016740//transferase activity;GO:0003674//molecular_function	GO:0043412//macromolecule modification;GO:0006464//cellular protein modification process;GO:0019538//protein metabolic process;GO:0008152//metabolic process;GO:0036211//protein modification process;GO:0071704//organic substance metabolic process;GO:0044237//cellular metabolic process;GO:0044267//cellular protein metabolic process;GO:0044238//primary metabolic process;GO:0008150//biological_proces…
Os01g0121200	3.02	4.99	3.5	1.18	2.51	2.62	2.18	2.2	1.78	1.18	1.12	2.19	0.51	0.37	0.85	1.61	2.33	2.37	2.09	2.68	1.9	1.32	0.6	1.19	SUD1	Zinc finger, RING/FYVE/PHD-type domain containing protein. (Os01t0121200-01)	-	-	-	-	GO:0016020//membrane;GO:0005575//cellular_component	GO:0005488//binding;GO:0003674//molecular_function	-
Os01g0121300	34.11	33.5	31.32	19.54	18.56	17.27	17.68	21.78	18.38	26.24	25.95	25.84	61.96	61.93	50.9	16.57	16.9	17.1	19.13	18.68	20.25	19.21	20.31	22.05	--	Conserved hypothetical protein. (Os01t0121300-01)	-	-	-	-	GO:0016020//membrane;GO:0005575//cellular_component	-	-
Os01g0121400	0.22	0.1	0.18	0.07	0.07	0.13	0	0.15	0.14	0	0.68	0.28	0.43	0	0	0	0.29	0	0	0.08	0.08	0	0	0	--	-	-	-	-	-	-	-	-
Os01g0121500	0	0	0.22	12.3	8.86	6.76	10.27	15.31	10.99	6.92	6.06	8.54	0	0	0	13.31	8.18	7.99	9.27	8.33	12.14	8.99	7.03	7.1	--	Conserved hypothetical protein. (Os01t0121500-01)	-	-	-	-	GO:0005575//cellular_component;GO:0016020//membrane	-	-
Os01g0121600	1.01	1.7	0.9	33.96	23.01	25.29	40.51	47.54	37.13	32.4	34.38	29.79	1.17	1.66	1.44	36.92	39.37	56.22	59.32	62.67	78.87	41.94	37.32	51.17	--	Conserved hypothetical protein. (Os01t0121600-01)	-	-	-	-	GO:0005575//cellular_component;GO:0016020//membrane	-	-
Os01g0121700	2.81	2.77	3.03	23.88	18.58	23.81	22.16	21.32	27.41	22.04	22.96	22.32	4.21	5.48	3.7	23.07	22.12	21.36	21.03	19.59	17.87	21.81	19.66	19.3	ABCG7	ABC transporter-like domain containing protein. (Os01t0121700-01)	-	-	-	-	GO:0044464//cell part;GO:0016020//membrane;GO:0005623//cell;GO:0005575//cellular_component;GO:0071944//cell periphery;GO:0005886//plasma membrane	GO:1901265//nucleoside phosphate binding;GO:0003674//molecular_function;GO:0003824//catalytic activity;GO:0016787//hydrolase activity;GO:1901363//heterocyclic compound binding;GO:0000166//nucleotide binding;GO:0005215//transporter activity;GO:0097159//organic cyclic compound binding;GO:0005488//binding;GO:0036094//small molecule binding	GO:0051179//localization;GO:0008150//biological_process;GO:0051234//establishment of localization;GO:0006810//transport
Os01g0121800	9.32	10.57	10.32	21.98	17.61	15.6	15.8	24.29	16.61	15.53	13.85	16.01	12.73	12.5	11.95	16.82	21.91	17.61	16.97	17.94	18.88	16.3	17.67	16.27	XYLT1	Glycosyl transferase, family 14 protein. (Os01t0121800-01);Similar to xylosyltransferase 1. (Os01t0121800-02)	-	-	-	-	GO:0016020//membrane;GO:0005575//cellular_component	GO:0016740//transferase activity;GO:0003674//molecular_function;GO:0003824//catalytic activity	-
Os01g0121900	0.37	0.32	0.46	0	0	0	0	0	0	0	0	0	0.07	0	0.24	0	0	0	0.11	0	0	0	0.36	0	At5g37890	Seven-in-absentia protein, sina domain containing protein. (Os01t0121900-00)	Genetic Information Processing	Folding, sorting and degradation	ko04120//Ubiquitin mediated proteolysis	K04506	GO:0005622//intracellular;GO:0043226//organelle;GO:0005575//cellular_component;GO:0005623//cell;GO:0043229//intracellular organelle;GO:0044424//intracellular part;GO:0044464//cell part;GO:0043227//membrane-bounded organelle;GO:0043231//intracellular membrane-bounded organelle;GO:0005634//nucleus	GO:0003674//molecular_function;GO:0003824//catalytic activity;GO:0005488//binding;GO:0016740//transferase activity;GO:0005515//protein binding	GO:0044699//single-organism process;GO:0032501//multicellular organismal process;GO:0036211//protein modification process;GO:0044767//single-organism developmental process;GO:0071704//organic substance metabolic process;GO:0032502//developmental process;GO:0008150//biological_process;GO:0044238//primary metabolic process;GO:0044260//cellular macromolecule metabolic process;GO:0044237//cellular me…
Os01g0121950	0	0	0	0	0	0	0	0	0	0	0	0	0	0	0	0	0	0.12	0.17	0.44	0	0.22	0.09	0.11	At5g62800	Hypothetical conserved gene. (Os01t0121950-00)	-	-	-	-	GO:0043226//organelle;GO:0043229//intracellular organelle;GO:0044464//cell part;GO:0044424//intracellular part;GO:0043231//intracellular membrane-bounded organelle;GO:0005623//cell;GO:0005622//intracellular;GO:0043227//membrane-bounded organelle;GO:0005575//cellular_component;GO:0005634//nucleus	GO:0005488//binding;GO:0003674//molecular_function;GO:0005515//protein binding	GO:0071704//organic substance metabolic process;GO:0043412//macromolecule modification;GO:0009987//cellular process;GO:0006464//cellular protein modification process;GO:0032502//developmental process;GO:0044260//cellular macromolecule metabolic process;GO:0032501//multicellular organismal process;GO:0044707//single-multicellular organism process;GO:0044267//cellular protein metabolic process;GO:0…
Os01g0122000	0.14	0	0.09	0.4	0.71	0.26	1.32	0.86	1.2	1.86	1.13	1.14	0.04	0	0	0.54	1.09	0.43	0.7	0.73	1.08	1.04	0.76	2.41	At5g37930	Conserved hypothetical protein. (Os01t0122000-01)	-	-	-	-	GO:0043227//membrane-bounded organelle;GO:0043229//intracellular organelle;GO:0044424//intracellular part;GO:0005575//cellular_component;GO:0043231//intracellular membrane-bounded organelle;GO:0043226//organelle;GO:0016020//membrane;GO:0044464//cell part;GO:0005634//nucleus;GO:0005623//cell;GO:0005622//intracellular	GO:0003674//molecular_function;GO:0016740//transferase activity;GO:0003824//catalytic activity	GO:0008152//metabolic process;GO:0044267//cellular protein metabolic process;GO:0007275//multicellular organism development;GO:0009056//catabolic process;GO:0032501//multicellular organismal process;GO:0044238//primary metabolic process;GO:0006464//cellular protein modification process;GO:0044767//single-organism developmental process;GO:0043170//macromolecule metabolic process;GO:0044707//single…
Os01g0122200	0.08	0	0.1	0.96	0.95	1.57	1.1	1.68	1.09	0.96	2.15	1.78	0.04	0.07	0.31	2.09	1.92	2.76	1.53	2.41	1.78	2.4	1.53	1.6	At5g37930	Seven In Absentia Homolog-type domain containing protein. (Os01t0122200-01)	-	-	-	-	GO:0005622//intracellular;GO:0043226//organelle;GO:0044424//intracellular part;GO:0044464//cell part;GO:0043231//intracellular membrane-bounded organelle;GO:0005575//cellular_component;GO:0005634//nucleus;GO:0043227//membrane-bounded organelle;GO:0043229//intracellular organelle;GO:0005623//cell	GO:0003674//molecular_function;GO:0003824//catalytic activity;GO:0016740//transferase activity;GO:0005515//protein binding;GO:0005488//binding	GO:0009056//catabolic process;GO:0032502//developmental process;GO:0009987//cellular process;GO:0008150//biological_process;GO:0019538//protein metabolic process;GO:0044237//cellular metabolic process;GO:0044260//cellular macromolecule metabolic process;GO:0008152//metabolic process;GO:0032501//multicellular organismal process;GO:0044238//primary metabolic process;GO:0044707//single-multicellular…
Os01g0122367	0	0	0	0.42	2.38	0	0	0.73	0.43	1.21	0.48	0	0	0	0	1.11	0.8	0	0.89	0.39	1.62	0.23	0.51	2.11	--	-	Genetic Information Processing	Folding, sorting and degradation	ko04120//Ubiquitin mediated proteolysis	K04506	-	-	-
Os01g0122534	0	0	0	0	0	0	0	0	0.12	0	0	0	0	0	0	0	0	0	0	0	0	0	0	0	--	-	-	-	-	-	-	-	-
Os01g0122701	0	0	0	0	0	0	0	0	0	0	0	0	0	0	0	0	0	0	0	0	0	0	0	0	--	Conserved hypothetical protein. (Os01t0122701-00)	-	-	-	-	GO:0044424//intracellular part;GO:0043227//membrane-bounded organelle;GO:0043231//intracellular membrane-bounded organelle;GO:0005575//cellular_component;GO:0044464//cell part;GO:0043226//organelle;GO:0005623//cell;GO:0043229//intracellular organelle;GO:0016020//membrane;GO:0005634//nucleus;GO:0005622//intracellular	GO:0003824//catalytic activity;GO:0005488//binding;GO:0016740//transferase activity;GO:0003674//molecular_function	GO:0007275//multicellular organism development;GO:0044260//cellular macromolecule metabolic process;GO:0043170//macromolecule metabolic process;GO:0006464//cellular protein modification process;GO:0019538//protein metabolic process;GO:0044237//cellular metabolic process;GO:0009056//catabolic process;GO:0044238//primary metabolic process;GO:0036211//protein modification process;GO:0044267//cellula…
Os01g0123500	0	0.15	0	0	0.12	0.11	0.14	0.24	0	0	0	0	0.06	0	0	0.13	0.48	0	0	0	0	0	0	0	At5g37890	Conserved hypothetical protein. (Os01t0123500-00)	Genetic Information Processing	Folding, sorting and degradation	ko04120//Ubiquitin mediated proteolysis	K04506	GO:0043227//membrane-bounded organelle;GO:0044464//cell part;GO:0005623//cell;GO:0043231//intracellular membrane-bounded organelle;GO:0005575//cellular_component;GO:0005634//nucleus;GO:0043229//intracellular organelle;GO:0043226//organelle;GO:0044424//intracellular part;GO:0005622//intracellular	-	GO:0032502//developmental process;GO:0044767//single-organism developmental process;GO:0071704//organic substance metabolic process;GO:0007275//multicellular organism development;GO:0009056//catabolic process;GO:0044699//single-organism process;GO:0008152//metabolic process;GO:0009987//cellular process;GO:0044238//primary metabolic process;GO:0019538//protein metabolic process;GO:0043170//macromo…
Os01g0123700	0	0	0.15	0	0	0	0	0	0	0.17	0	0	0	0	0	0.13	0	0	0	0	0	0	0	0	At5g37930	Zinc finger, RING-type domain containing protein. (Os01t0123700-00)	Genetic Information Processing	Folding, sorting and degradation	ko04120//Ubiquitin mediated proteolysis	K04506	GO:0005623//cell;GO:0043231//intracellular membrane-bounded organelle;GO:0044424//intracellular part;GO:0005575//cellular_component;GO:0005622//intracellular;GO:0044464//cell part;GO:0043227//membrane-bounded organelle;GO:0005634//nucleus;GO:0043226//organelle;GO:0043229//intracellular organelle	GO:0003824//catalytic activity;GO:0003674//molecular_function;GO:0005488//binding;GO:0005515//protein binding;GO:0016740//transferase activity	GO:0044238//primary metabolic process;GO:0036211//protein modification process;GO:0019538//protein metabolic process;GO:0009056//catabolic process;GO:0044267//cellular protein metabolic process;GO:0008150//biological_process;GO:0008152//metabolic process;GO:0044260//cellular macromolecule metabolic process;GO:0043412//macromolecule modification;GO:0043170//macromolecule metabolic process;GO:00447…
Os01g0123800	0	0	0	0	0	0	0	0	0	0	0	0	0	0	0	0	0	0	0	0	0	0	0	0.22	At1g66630	Seven-in-absentia protein, sina domain containing protein. (Os01t0123800-00)	Genetic Information Processing	Folding, sorting and degradation	ko04120//Ubiquitin mediated proteolysis	K04506	GO:0005623//cell;GO:0043226//organelle;GO:0005622//intracellular;GO:0043231//intracellular membrane-bounded organelle;GO:0044424//intracellular part;GO:0043229//intracellular organelle;GO:0005575//cellular_component;GO:0044464//cell part;GO:0005634//nucleus;GO:0043227//membrane-bounded organelle	GO:0016740//transferase activity;GO:0003824//catalytic activity;GO:0005488//binding;GO:0003674//molecular_function;GO:0005515//protein binding	GO:0009056//catabolic process;GO:0043412//macromolecule modification;GO:0008152//metabolic process;GO:0044260//cellular macromolecule metabolic process;GO:0044699//single-organism process;GO:0009987//cellular process;GO:0044707//single-multicellular organism process;GO:0043170//macromolecule metabolic process;GO:0006464//cellular protein modification process;GO:0044238//primary metabolic process;…
Os01g0123900	0.89	0.5	0.16	3.75	4.99	2.55	7.71	6.92	5.31	4.39	7.7	6.29	0	0	0.13	1.66	0.66	0	2.16	0.73	2.2	6.34	2.47	5.08	RBBI3.3	Similar to Bowman-Birk type proteinase inhibitor (EBI). (Os01t0123900-01)	-	-	-	-	GO:0005576//extracellular region;GO:0005575//cellular_component	GO:0030234//enzyme regulator activity;GO:0098772//molecular function regulator;GO:0003674//molecular_function	GO:0043170//macromolecule metabolic process;GO:0071704//organic substance metabolic process;GO:0008150//biological_process;GO:0019538//protein metabolic process;GO:0044238//primary metabolic process;GO:0009987//cellular process;GO:0008152//metabolic process
Os01g0124000	2.87	3.76	3.89	0.8	0.72	0.22	0.28	0.48	0.48	0.33	0.19	0.96	0.58	0.91	0.84	0	0.49	0	0.75	0	0.24	0.54	0.12	0.56	RBBI3.3	Similar to Bowman Birk trypsin inhibitor. (Os01t0124000-01)	-	-	-	-	GO:0005575//cellular_component;GO:0005576//extracellular region	GO:0030234//enzyme regulator activity;GO:0003674//molecular_function;GO:0098772//molecular function regulator	GO:0044238//primary metabolic process;GO:0008150//biological_process;GO:0009987//cellular process;GO:0071704//organic substance metabolic process;GO:0043170//macromolecule metabolic process;GO:0008152//metabolic process;GO:0019538//protein metabolic process
Os01g0124100	8.18	9.51	9.52	33.11	48.06	49.35	29.43	31.8	22.75	23.51	31.99	29.95	10.6	10.07	7.13	62.8	66.25	84.59	30.77	30.19	30.12	35.2	15.92	27.43	RBBI3.3	Proteinase inhibitor I12, Bowman-Birk family protein. (Os01t0124100-01)	-	-	-	-	GO:0005576//extracellular region;GO:0005575//cellular_component	GO:0003674//molecular_function;GO:0098772//molecular function regulator;GO:0030234//enzyme regulator activity	GO:0044238//primary metabolic process;GO:0008150//biological_process;GO:0008152//metabolic process;GO:0071704//organic substance metabolic process;GO:0019538//protein metabolic process;GO:0043170//macromolecule metabolic process;GO:0009987//cellular process
Os01g0124200	329.14	382.9	387.86	755.9	989.13	1066.64	585.03	877.25	506.43	480	600.54	565.17	242.05	296.19	228.38	721.34	802.64	922.35	375.04	383.17	381.67	443.05	228.71	385.75	RBBI3.3	Similar to Bowman Birk trypsin inhibitor. (Os01t0124200-02)	-	-	-	-	GO:0005575//cellular_component;GO:0005576//extracellular region	GO:0003674//molecular_function;GO:0030234//enzyme regulator activity;GO:0098772//molecular function regulator	GO:0044238//primary metabolic process;GO:0009987//cellular process;GO:0043170//macromolecule metabolic process;GO:0008152//metabolic process;GO:0008150//biological_process;GO:0019538//protein metabolic process;GO:0071704//organic substance metabolic process
Os01g0124401	2211.5	2242.43	2586.83	499.42	661.61	721.71	337.01	354.98	259.21	200.19	272.15	226.7	1760.8	2215.54	1965.7	275.73	259.92	313.49	151.05	134.12	144.16	209.67	108.29	207.77	RBBI3.3	Similar to Bowman-Birk type bran trypsin inhibitor. (Os01t0124401-01)	-	-	-	-	GO:0005575//cellular_component;GO:0005576//extracellular region	GO:0098772//molecular function regulator;GO:0030234//enzyme regulator activity;GO:0003674//molecular_function	GO:0008152//metabolic process;GO:0019538//protein metabolic process;GO:0071704//organic substance metabolic process;GO:0043170//macromolecule metabolic process;GO:0044238//primary metabolic process;GO:0009987//cellular process;GO:0008150//biological_process
Os01g0124550	0	0	0	0.12	0.04	0.08	0.15	0.21	0.17	0.35	0.07	0.17	0	0	0	0.28	0.09	0.31	0.15	0	0.17	0.14	0	0	At1g51860	-	-	-	-	-	-	-	-
Os01g0124600	0	0	0	0	0	0.17	0.89	0	0	0.53	1.21	0.76	0	0	0	0	0.39	0	0.51	0	0.19	0.22	0.74	0.22	RBBI3.3	Similar to cDNA clone:001-125-E08, full insert sequence. (Os01t0124600-00)	-	-	-	-	GO:0005576//extracellular region;GO:0005575//cellular_component	GO:0003674//molecular_function;GO:0098772//molecular function regulator;GO:0030234//enzyme regulator activity	GO:0009987//cellular process;GO:0044238//primary metabolic process;GO:0043170//macromolecule metabolic process;GO:0008150//biological_process;GO:0008152//metabolic process;GO:0019538//protein metabolic process;GO:0071704//organic substance metabolic process
Os01g0124650	9.11	11.45	7.59	25.65	16.16	37.71	38.32	49.97	27.05	80.8	104.75	69.53	4.81	5.16	8.47	11.01	16.26	26	40.88	35.52	33.6	44.38	47.33	57.33	RBBI3.3	Hypothetical conserved gene. (Os01t0124650-02)	-	-	-	-	GO:0005576//extracellular region;GO:0005575//cellular_component	GO:0030234//enzyme regulator activity;GO:0003674//molecular_function;GO:0098772//molecular function regulator	GO:0043170//macromolecule metabolic process;GO:0019538//protein metabolic process;GO:0071704//organic substance metabolic process;GO:0044238//primary metabolic process;GO:0008150//biological_process;GO:0009987//cellular process;GO:0008152//metabolic process
Os01g0124700	0	0	2.86	14.44	34.64	23.77	33.57	34.22	37.01	54.7	80.89	69.32	0	0	0	23	21.01	31.77	17.38	29.92	20.7	37.64	55.54	42.97	RBBI3.3	-	-	-	-	-	-	-	-
Os01g0124900	0	0	0	0	0	0	0	0	0	0	0	0	0	0	0	0	0	0	0	0	0	0	0	0	At5g37890	Seven-in-absentia protein, sina domain containing protein. (Os01t0124900-00)	Genetic Information Processing	Folding, sorting and degradation	ko04120//Ubiquitin mediated proteolysis	K04506	GO:0005575//cellular_component;GO:0044464//cell part;GO:0043227//membrane-bounded organelle;GO:0044424//intracellular part;GO:0005623//cell;GO:0005634//nucleus;GO:0005622//intracellular;GO:0043231//intracellular membrane-bounded organelle;GO:0043229//intracellular organelle;GO:0043226//organelle	GO:0003824//catalytic activity;GO:0003674//molecular_function;GO:0005488//binding;GO:0016740//transferase activity;GO:0005515//protein binding	GO:0006464//cellular protein modification process;GO:0032501//multicellular organismal process;GO:0044699//single-organism process;GO:0044237//cellular metabolic process;GO:0009056//catabolic process;GO:0008150//biological_process;GO:0007275//multicellular organism development;GO:0043412//macromolecule modification;GO:0044767//single-organism developmental process;GO:0071704//organic substance me…
Os01g0125000	0	0	0	0	0	0	0	0	0	0	0	0	0	0	0	0	0	0	0	0	0	0	0	0	At5g62800	Seven-in-absentia protein, sina domain containing protein. (Os01t0125000-00)	Genetic Information Processing	Folding, sorting and degradation	ko04120//Ubiquitin mediated proteolysis	K04506	GO:0016020//membrane;GO:0043226//organelle;GO:0005623//cell;GO:0005622//intracellular;GO:0044424//intracellular part;GO:0043229//intracellular organelle;GO:0005575//cellular_component;GO:0044464//cell part;GO:0043231//intracellular membrane-bounded organelle;GO:0005634//nucleus;GO:0043227//membrane-bounded organelle	GO:0016740//transferase activity;GO:0005515//protein binding;GO:0003824//catalytic activity;GO:0005488//binding;GO:0003674//molecular_function	GO:0071704//organic substance metabolic process;GO:0044699//single-organism process;GO:0006464//cellular protein modification process;GO:0044767//single-organism developmental process;GO:0019538//protein metabolic process;GO:0007275//multicellular organism development;GO:0032502//developmental process;GO:0032501//multicellular organismal process;GO:0044237//cellular metabolic process;GO:0044267//…
Os01g0125500	0	0	0	0	0	0	0.45	0	0	0	0	0	0	0	0	0	0.4	0	0.46	0.15	0	0.58	0.38	0	At5g62800	Seven-in-absentia protein, sina domain containing protein. (Os01t0125500-00)	Genetic Information Processing	Folding, sorting and degradation	ko04120//Ubiquitin mediated proteolysis	K04506	GO:0043231//intracellular membrane-bounded organelle;GO:0044464//cell part;GO:0043227//membrane-bounded organelle;GO:0005634//nucleus;GO:0005575//cellular_component;GO:0005623//cell;GO:0043229//intracellular organelle;GO:0044424//intracellular part;GO:0043226//organelle;GO:0005622//intracellular	GO:0003824//catalytic activity;GO:0005515//protein binding;GO:0016740//transferase activity;GO:0005488//binding;GO:0003674//molecular_function	GO:0044260//cellular macromolecule metabolic process;GO:0043170//macromolecule metabolic process;GO:0009987//cellular process;GO:0036211//protein modification process;GO:0032501//multicellular organismal process;GO:0043412//macromolecule modification;GO:0044267//cellular protein metabolic process;GO:0071704//organic substance metabolic process;GO:0044238//primary metabolic process;GO:0008150//bio…
Os01g0125550	0.47	0.31	0.4	0.53	0.72	0.58	0.18	0.4	0.47	1.31	0.38	0.42	1.37	1.06	0.87	0.69	0.81	0.58	0.57	0.82	1.29	0.36	0.77	0.56	--	Conserved hypothetical protein. (Os01t0125550-01)	-	-	-	-	GO:0005622//intracellular;GO:0043227//membrane-bounded organelle;GO:0044464//cell part;GO:0005575//cellular_component;GO:0043231//intracellular membrane-bounded organelle;GO:0043226//organelle;GO:0044424//intracellular part;GO:0043229//intracellular organelle;GO:0005623//cell;GO:0005634//nucleus	GO:0005488//binding;GO:0003674//molecular_function;GO:0016740//transferase activity;GO:0003824//catalytic activity	GO:0044267//cellular protein metabolic process;GO:0007275//multicellular organism development;GO:0043412//macromolecule modification;GO:0032502//developmental process;GO:0008152//metabolic process;GO:0044238//primary metabolic process;GO:0006464//cellular protein modification process;GO:0009987//cellular process;GO:0043170//macromolecule metabolic process;GO:0044237//cellular metabolic process;GO…
Os01g0125600	2.59	2.04	3.24	19.89	25.32	31.29	25.2	29.24	25.98	35.49	31.83	30.46	2.17	2.76	3.18	28.77	31.13	32.18	32.62	31.04	29.41	26.72	18.78	27.47	ATX1	Heavy metal transport/detoxification protein domain containing protein. (Os01t0125600-01)	-	-	-	-	GO:0044464//cell part;GO:0005622//intracellular;GO:0005623//cell;GO:0044424//intracellular part;GO:0005575//cellular_component;GO:0005737//cytoplasm	GO:0003674//molecular_function;GO:0005488//binding	GO:0065007//biological regulation;GO:0051234//establishment of localization;GO:0019725//cellular homeostasis;GO:0044763//single-organism cellular process;GO:0006810//transport;GO:0008150//biological_process;GO:0009987//cellular process;GO:0042592//homeostatic process;GO:0051179//localization;GO:0044699//single-organism process;GO:0065008//regulation of biological quality
Os01g0125700	5.1	4.88	7.04	4.78	4.02	4.58	3.44	4.63	3.97	4.2	5.25	4.64	8.73	7.69	6.48	3.48	5.63	2.96	6.21	5.78	4.95	4.52	4.29	4.38	--	-	-	-	-	-	-	-	-
Os01g0125800	21.95	24.71	24.64	34.98	34.61	35.08	31.37	21.8	31.97	26.73	28.19	25.2	24.43	26.62	23.45	32.74	34.58	37.2	32.64	29.77	23.82	34.46	33.37	34.07	--	Actin-interacting, WD40-repeat protein, Actin turnover (Os01t0125800-01)	-	-	-	-	GO:0005623//cell;GO:0044424//intracellular part;GO:0005737//cytoplasm;GO:0005856//cytoskeleton;GO:0043229//intracellular organelle;GO:0005622//intracellular;GO:0044464//cell part;GO:0043226//organelle;GO:0005575//cellular_component;GO:0043228//non-membrane-bounded organelle;GO:0043232//intracellular non-membrane-bounded organelle	GO:0003674//molecular_function;GO:0005488//binding;GO:0005515//protein binding	GO:0008150//biological_process;GO:0016043//cellular component organization;GO:0071840//cellular component organization or biogenesis;GO:0009987//cellular process
Os01g0125850	0.7	0	0	0.12	0	0	0	0.1	0	0	0	0	0.07	0	0.16	0	0	0	0.12	0	0.12	0.34	0.13	0.32	--	-	-	-	-	-	-	-	-
Os01g0125900	20.23	21.59	21.85	20.18	20.54	23.07	20.7	15.96	20.75	21.85	21.15	16.79	21.79	22.62	19.75	24.32	24.82	23.81	23.78	21.29	18.17	20.71	22.66	19.83	UBC23	Ubiquitin-conjugating enzyme/RWD-like domain containing protein. (Os01t0125900-01)	Genetic Information Processing	Folding, sorting and degradation	ko04120//Ubiquitin mediated proteolysis	K10581	GO:0005622//intracellular;GO:0005575//cellular_component;GO:0005829//cytosol;GO:0044464//cell part;GO:0044424//intracellular part;GO:0005623//cell;GO:0005737//cytoplasm;GO:0044444//cytoplasmic part	GO:0016740//transferase activity;GO:0003824//catalytic activity;GO:0003674//molecular_function;GO:0005515//protein binding;GO:0005488//binding	GO:0044237//cellular metabolic process;GO:0044267//cellular protein metabolic process;GO:0006464//cellular protein modification process;GO:0036211//protein modification process;GO:0009987//cellular process;GO:0008150//biological_process;GO:0008152//metabolic process;GO:0044238//primary metabolic process;GO:0019538//protein metabolic process;GO:0071704//organic substance metabolic process;GO:00431…
Os01g0126000	0	0	0	0.24	0.26	0.36	0.44	0.73	0.24	0.67	0	0	0	0	0	0.45	0.41	0.16	0.47	0.31	0	0.15	0.38	1.06	LPR1	-	-	-	-	-	-	-	-
Os01g0126100	0.1	0	0	86.04	63.86	59.64	106.15	112.89	56.85	98.26	105.83	102.64	0.22	0.29	0.1	95.42	87.01	161.85	120.3	116.66	121.55	95.53	163.54	120.59	LPR1	Multicopper oxidase (Os01t0126100-01)	-	-	-	-	GO:0012505//endomembrane system;GO:0016020//membrane;GO:0005783//endoplasmic reticulum;GO:0005575//cellular_component;GO:0044444//cytoplasmic part;GO:0043226//organelle;GO:0005622//intracellular;GO:0044424//intracellular part;GO:0005623//cell;GO:0044464//cell part;GO:0043229//intracellular organelle;GO:0043227//membrane-bounded organelle;GO:0043231//intracellular membrane-bounded organelle;GO:000…	GO:0003674//molecular_function;GO:0005488//binding;GO:0003824//catalytic activity	GO:0008152//metabolic process;GO:0008150//biological_process
Os01g0126200	0	0	0	1.5	1.39	2.33	1.21	1.59	1.08	0.54	1.02	1.05	0	0	0	2.84	1.98	1.62	1.24	1.02	1.26	0.61	1.1	0.81	LPR1	Multicopper oxidase (Os01t0126200-01)	-	-	-	-	GO:0044464//cell part;GO:0012505//endomembrane system;GO:0016020//membrane;GO:0044424//intracellular part;GO:0005575//cellular_component;GO:0043226//organelle;GO:0005737//cytoplasm;GO:0044444//cytoplasmic part;GO:0043227//membrane-bounded organelle;GO:0043229//intracellular organelle;GO:0005623//cell;GO:0005783//endoplasmic reticulum;GO:0005622//intracellular;GO:0043231//intracellular membrane-bo…	GO:0003824//catalytic activity;GO:0005488//binding;GO:0003674//molecular_function	GO:0008152//metabolic process;GO:0008150//biological_process
Os01g0126401	0	0.07	0.03	0.13	0.14	0.03	0.27	0.2	0.28	0.24	0.31	0.26	0.13	0.08	0	0.4	0.29	0.41	0.56	0.22	0.26	0.38	0.74	0.3	--	-	-	-	-	-	-	-	-
Os01g0126600	0.27	0	0.26	1.49	1.64	1.24	1.25	1.65	2.09	1.58	2.5	1.37	1.06	1.62	0.61	3.31	2.52	2.99	3.4	3.68	2.77	3.39	5.59	4.23	FDM1	Similar to X1 (Fragment). (Os01t0126600-01)	-	-	-	-	GO:0005730//nucleolus;GO:0043231//intracellular membrane-bounded organelle;GO:0044424//intracellular part;GO:0005622//intracellular;GO:0043227//membrane-bounded organelle;GO:0044422//organelle part;GO:0043228//non-membrane-bounded organelle;GO:0043233//organelle lumen;GO:0005634//nucleus;GO:0043226//organelle;GO:0070013//intracellular organelle lumen;GO:0005575//cellular_component;GO:0031981//nuc…	-	GO:0008150//biological_process;GO:0008152//metabolic process;GO:0009987//cellular process
Os01g0126900	0	0	0.07	12.22	15.93	14.88	18.4	14.28	15.97	8.29	5.1	6.72	0	0	0.06	36.99	32.81	32.44	44.51	52.07	47.57	37.79	30.42	27.19	LPR1	Multicopper oxidase (Os01t0126900-01)	-	-	-	-	GO:0005737//cytoplasm;GO:0043226//organelle;GO:0016020//membrane;GO:0044464//cell part;GO:0043229//intracellular organelle;GO:0005575//cellular_component;GO:0005622//intracellular;GO:0044444//cytoplasmic part;GO:0005623//cell;GO:0043227//membrane-bounded organelle;GO:0043231//intracellular membrane-bounded organelle;GO:0044424//intracellular part;GO:0012505//endomembrane system;GO:0005783//endopl…	GO:0003824//catalytic activity;GO:0003674//molecular_function;GO:0005488//binding	GO:0008150//biological_process;GO:0008152//metabolic process
Os01g0127000	0	0	0	7.36	1.65	1.53	2.32	3.55	4.3	2.53	3.53	1.99	0	0	0	4.34	0.44	3.91	0.25	0.97	0.61	0.2	5.6	0	LPR1	Multicopper oxidase, Maintenance of Pi homeostasis (Os01t0127000-01)	-	-	-	-	GO:0005622//intracellular;GO:0043229//intracellular organelle;GO:0005575//cellular_component;GO:0005783//endoplasmic reticulum;GO:0044444//cytoplasmic part;GO:0043231//intracellular membrane-bounded organelle;GO:0012505//endomembrane system;GO:0005737//cytoplasm;GO:0005623//cell;GO:0044424//intracellular part;GO:0016020//membrane;GO:0043226//organelle;GO:0044464//cell part;GO:0043227//membrane-bo…	GO:0005488//binding;GO:0003824//catalytic activity;GO:0003674//molecular_function	GO:0008150//biological_process;GO:0008152//metabolic process
Os01g0127100	0	0.59	0	5.31	2.08	1.48	2.99	0.27	2.82	1.43	1.35	1.74	0	0	0	1.88	1.9	3.69	1.43	0.23	0.58	0.39	5.74	0.3	LPR1	-	-	-	-	-	-	-	-
Os01g0127200	0	0	0	2.9	2.3	4.21	3.17	2.02	4.55	2.04	3.19	2.17	0	0	0	1.76	1.97	1.63	1.58	1.53	1.07	1.19	1.02	0.78	LPR1	Multicopper oxidase, Maintenance of Pi homeostasis (Os01t0127200-01)	-	-	-	-	GO:0005575//cellular_component;GO:0044464//cell part;GO:0005623//cell;GO:0005737//cytoplasm;GO:0043229//intracellular organelle;GO:0016020//membrane;GO:0043231//intracellular membrane-bounded organelle;GO:0044444//cytoplasmic part;GO:0043226//organelle;GO:0005622//intracellular;GO:0005783//endoplasmic reticulum;GO:0043227//membrane-bounded organelle;GO:0012505//endomembrane system;GO:0044424//int…	GO:0005488//binding;GO:0003674//molecular_function;GO:0003824//catalytic activity	GO:0008152//metabolic process;GO:0008150//biological_process
Os01g0127300	9.81	7.07	9.33	9.91	15.94	17.05	15.69	15.11	16.32	11.48	16.83	18.33	11.81	12.03	10.84	14.75	14.93	14.35	13.48	12.42	12.66	13.12	8.49	12.18	ABCI7	SufBD family protein. (Os01t0127300-01)	-	-	-	-	GO:0005737//cytoplasm;GO:0005623//cell;GO:0044424//intracellular part;GO:0043226//organelle;GO:0043227//membrane-bounded organelle;GO:0005622//intracellular;GO:0044444//cytoplasmic part;GO:0005575//cellular_component;GO:0043229//intracellular organelle;GO:0044464//cell part;GO:0043231//intracellular membrane-bounded organelle;GO:0009536//plastid	-	GO:0044707//single-multicellular organism process;GO:0009058//biosynthetic process;GO:0000003//reproduction;GO:0009987//cellular process;GO:0044699//single-organism process;GO:0008152//metabolic process;GO:0009791//post-embryonic development;GO:0048856//anatomical structure development;GO:0009790//embryo development;GO:0032501//multicellular organismal process;GO:0044767//single-organism developm…
Os01g0127400	0.31	0.21	0.3	3.45	2.06	2.8	2.95	3.1	3.53	2.83	3.77	2.74	0.47	0.23	0.39	1.71	2.03	1.73	1.69	1.81	2.17	2.68	2.6	2.87	syc1174_c	Protein of unknown function DUF3326 domain containing protein. (Os01t0127400-00)	-	-	-	-	-	GO:0003676//nucleic acid binding;GO:0003677//DNA binding;GO:1901363//heterocyclic compound binding;GO:0003674//molecular_function;GO:0097159//organic cyclic compound binding;GO:0005488//binding	-
Os01g0127450	0.19	0	0	0.18	0.77	0.52	0.22	1.15	1.33	1.05	0.91	0.51	0.41	0.36	0	0	0	0.23	0.17	0.44	0	0.86	0.18	0.67	MYB308	Similar to MYBL2 (ARABIDOPSIS MYB-LIKE 2); DNA binding / transcription factor. (Os01t0127450-00)	-	-	-	-	-	GO:0097159//organic cyclic compound binding;GO:0005488//binding;GO:0003674//molecular_function;GO:0003676//nucleic acid binding;GO:0003677//DNA binding;GO:1901363//heterocyclic compound binding	-
Os01g0127500	0.09	0.12	0	0	0	0	0	0	0	0	0	0	0.73	0.43	0.72	0	0	0	0	0.1	0	0	0	0	TKPR2	NAD(P)-binding domain containing protein. (Os01t0127500-01)	-	-	-	-	-	GO:0005488//binding;GO:0003824//catalytic activity;GO:0003674//molecular_function	-
Os01g0127600	43.18	45.5	57.27	40.74	61.41	50.57	58.86	63.74	55.86	21.98	23.18	32.89	2.15	3.32	2.23	1.21	0.77	0.76	0.44	0.14	0.51	1.13	0.36	1.17	RBBI3.3	Similar to Bowman-Birk type proteinase inhibitor D-II precursor (IV). (Os01t0127600-01)	-	-	-	-	GO:0005576//extracellular region;GO:0005575//cellular_component	GO:0003674//molecular_function;GO:0030234//enzyme regulator activity;GO:0098772//molecular function regulator	GO:0043170//macromolecule metabolic process;GO:0008152//metabolic process;GO:0019538//protein metabolic process;GO:0044238//primary metabolic process;GO:0009987//cellular process;GO:0008150//biological_process;GO:0071704//organic substance metabolic process
Os01g0127700	1	0.92	1.26	7.81	6.38	4.31	7.2	9.06	7.74	9.97	8.61	12.19	4.97	3.68	2.94	6.37	5.32	7.35	5.7	7.13	6.32	9.04	6.24	7.96	--	Conserved hypothetical protein. (Os01t0127700-01)	-	-	-	-	-	GO:0016740//transferase activity;GO:0097159//organic cyclic compound binding;GO:1901265//nucleoside phosphate binding;GO:1901363//heterocyclic compound binding;GO:0005488//binding;GO:0003674//molecular_function;GO:0016772//transferase activity, transferring phosphorus-containing groups;GO:0003824//catalytic activity;GO:0036094//small molecule binding;GO:0016301//kinase activity;GO:0000166//nucleo…	GO:0008152//metabolic process;GO:0071704//organic substance metabolic process;GO:0008150//biological_process;GO:0044238//primary metabolic process;GO:0044237//cellular metabolic process;GO:0044260//cellular macromolecule metabolic process;GO:0036211//protein modification process;GO:0006464//cellular protein modification process;GO:0019538//protein metabolic process;GO:0044267//cellular protein me…
Os01g0127900	3.12	4.85	4.8	12.59	7.86	7.69	7.24	7.16	6.05	9.29	7.55	6.93	3.71	3.85	3.31	4.59	5.08	4.13	4.52	4.26	3.52	4.71	4.34	4.89	PMI1	Mannose-6-phosphate isomerase domain containing protein. (Os01t0127900-01)	Metabolism	Global and Overview;Carbohydrate metabolism	ko01100//Metabolic pathways;ko01110//Biosynthesis of secondary metabolites;ko01130//Biosynthesis of antibiotics;ko00520//Amino sugar and nucleotide sugar metabolism;ko00051//Fructose and mannose metabolism	K01809	GO:0005623//cell;GO:0005737//cytoplasm;GO:0044464//cell part;GO:0005575//cellular_component;GO:0044424//intracellular part;GO:0005622//intracellular	GO:0003824//catalytic activity;GO:0005488//binding;GO:0003674//molecular_function	GO:0009058//biosynthetic process;GO:0006464//cellular protein modification process;GO:0019538//protein metabolic process;GO:0006725//cellular aromatic compound metabolic process;GO:0036211//protein modification process;GO:0044238//primary metabolic process;GO:0034641//cellular nitrogen compound metabolic process;GO:0044267//cellular protein metabolic process;GO:0008152//metabolic process;GO:00099…
Os01g0128000	0	0	0	1.71	1.67	1.64	1.69	1.81	1.79	7.08	6.73	3.7	0	0.07	0	2.1	1.85	2.19	2.91	2.46	2.61	4.62	5.5	5.28	MYB108	Myb transcription factor domain containing protein. (Os01t0128000-01)	-	-	-	-	GO:0005623//cell;GO:0005634//nucleus;GO:0044424//intracellular part;GO:0044464//cell part;GO:0043231//intracellular membrane-bounded organelle;GO:0043227//membrane-bounded organelle;GO:0005622//intracellular;GO:0005575//cellular_component;GO:0043226//organelle;GO:0043229//intracellular organelle	GO:0003677//DNA binding;GO:0001071//nucleic acid binding transcription factor activity;GO:0003674//molecular_function;GO:0003676//nucleic acid binding;GO:0003700//transcription factor activity, sequence-specific DNA binding;GO:0097159//organic cyclic compound binding;GO:0005488//binding;GO:1901363//heterocyclic compound binding	GO:0030154//cell differentiation;GO:0044699//single-organism process;GO:0032502//developmental process;GO:0034641//cellular nitrogen compound metabolic process;GO:0006139//nucleobase-containing compound metabolic process;GO:0008150//biological_process;GO:0044238//primary metabolic process;GO:0008152//metabolic process;GO:0048869//cellular developmental process;GO:0006725//cellular aromatic compou…
Os01g0128100	0.1	0.09	0.09	2.19	2.11	2.17	1.37	1.14	1.16	0.71	1.1	1.38	0.11	0.2	0.17	2.09	2.02	1.18	1.08	1.03	1.12	0.82	0.47	0.77	ENDO2	Similar to Bifunctional nuclease (Fragment). (Os01t0128100-01)	-	-	-	-	-	GO:0097159//organic cyclic compound binding;GO:0004518//nuclease activity;GO:0016788//hydrolase activity, acting on ester bonds;GO:1901363//heterocyclic compound binding;GO:0003824//catalytic activity;GO:0016787//hydrolase activity;GO:0003674//molecular_function;GO:0003676//nucleic acid binding;GO:0005488//binding	GO:0044260//cellular macromolecule metabolic process;GO:0006139//nucleobase-containing compound metabolic process;GO:0006259//DNA metabolic process;GO:0009987//cellular process;GO:0034641//cellular nitrogen compound metabolic process;GO:0090304//nucleic acid metabolic process;GO:0044237//cellular metabolic process;GO:0006807//nitrogen compound metabolic process;GO:0008152//metabolic process;GO:00…
Os01g0128200	0.59	1.22	0.42	13.82	24.35	23.4	22.89	25.48	28.18	16.72	16.45	14.02	0.41	0.24	0.67	21.86	20.39	18.12	27.1	24.97	22.57	17.81	11.56	17.19	ENDO4	Similar to Nuclease I. (Os01t0128200-01)	-	-	-	-	-	GO:0003824//catalytic activity;GO:0005488//binding;GO:0004518//nuclease activity;GO:1901363//heterocyclic compound binding;GO:0003676//nucleic acid binding;GO:0097159//organic cyclic compound binding;GO:0016787//hydrolase activity;GO:0016788//hydrolase activity, acting on ester bonds;GO:0003674//molecular_function	GO:0006259//DNA metabolic process;GO:0090304//nucleic acid metabolic process;GO:0006725//cellular aromatic compound metabolic process;GO:0044237//cellular metabolic process;GO:0006139//nucleobase-containing compound metabolic process;GO:0034641//cellular nitrogen compound metabolic process;GO:0071704//organic substance metabolic process;GO:0006807//nitrogen compound metabolic process;GO:0009987//…
Os01g0128250	1.41	2.32	2.57	0.47	0.21	0.39	0.17	0.21	0.64	0.2	0.45	0.47	3.61	3.52	3.68	0.31	0.37	0.43	0.76	0.33	0.07	0.8	0.34	0.5	ENDO4	-	-	-	-	-	-	-	-
Os01g0128300	6.75	3.24	6.35	17.59	17.19	15.9	15.97	25.22	19.19	8.47	15.59	15.51	15.38	15.67	8.83	21.23	13.7	11.43	8.4	11.68	12.48	9.15	11.88	7.66	--	Similar to predicted protein. (Os01t0128300-00)	-	-	-	-	GO:0043231//intracellular membrane-bounded organelle;GO:0044464//cell part;GO:0043227//membrane-bounded organelle;GO:0044424//intracellular part;GO:0044444//cytoplasmic part;GO:0005737//cytoplasm;GO:0005622//intracellular;GO:0005575//cellular_component;GO:0005623//cell;GO:0043229//intracellular organelle;GO:0043226//organelle;GO:0009536//plastid;GO:0016020//membrane	-	GO:0009058//biosynthetic process;GO:0008152//metabolic process;GO:0071704//organic substance metabolic process;GO:0009987//cellular process;GO:0044699//single-organism process;GO:0044710//single-organism metabolic process;GO:0006629//lipid metabolic process;GO:0044238//primary metabolic process;GO:0008150//biological_process
Os01g0128400	41.96	45.34	48.55	144.06	107.56	114.2	106.18	97.36	98.53	99.95	86.23	91.18	65.23	58.45	56.5	114.22	114.3	112.19	102.48	96.83	87.49	108.23	104.07	107.61	tmem214-b	Protein of unknown function DUF2359, TMEM214 domain containing protein. (Os01t0128400-01);Similar to predicted protein. (Os01t0128400-02)	-	-	-	-	-	GO:0003824//catalytic activity;GO:0003674//molecular_function	-
Os01g0128700	1.06	0.84	0.8	2.12	3.11	2.33	2.11	0.43	2.12	2.8	1.7	0.85	1.44	2.03	1.91	3.12	2.52	1.94	3.14	0.86	0.76	4.7	2.17	3.5	--	Conserved hypothetical protein. (Os01t0128700-01)	-	-	-	-	GO:0005575//cellular_component;GO:0016020//membrane	-	-
Os01g0128800	8.19	8.69	8.96	18.82	19.1	16.47	16	17.04	18.02	22.5	21.29	20.09	10.59	9.6	10.09	18.22	15.97	14.9	15.87	15.83	13.44	23.99	15.47	20.25	--	Similar to plant synaptotagmin. (Os01t0128800-01)	-	-	-	-	GO:0005575//cellular_component;GO:0016020//membrane	-	-
Os01g0129200	0	0	0	1.31	1.53	0.88	0.64	0.42	0.82	0.57	0.22	1.1	0.15	0.13	0	0.9	0.85	0.5	0.37	0.47	0.28	0.62	0.13	0.49	SL1	C2H2 zinc-finger transcription factor, Floral organ identity, Cellular proliferation (Os01t0129200-01)	-	-	-	-	GO:0005622//intracellular;GO:0043231//intracellular membrane-bounded organelle;GO:0044464//cell part;GO:0043227//membrane-bounded organelle;GO:0005623//cell;GO:0005634//nucleus;GO:0043226//organelle;GO:0044424//intracellular part;GO:0005575//cellular_component;GO:0043229//intracellular organelle	GO:0097159//organic cyclic compound binding;GO:0005488//binding;GO:1901363//heterocyclic compound binding;GO:0003676//nucleic acid binding;GO:0003674//molecular_function	GO:0009987//cellular process;GO:0000003//reproduction;GO:0048608//reproductive structure development;GO:0044707//single-multicellular organism process;GO:0044767//single-organism developmental process;GO:0009791//post-embryonic development;GO:0030154//cell differentiation;GO:0090567//reproductive shoot system development;GO:0048869//cellular developmental process;GO:0022414//reproductive process;…
Os01g0129500	0.29	0.31	0.42	0.91	1.74	1.4	1.15	1.6	1.34	1.06	1.3	1.22	0.26	0.09	0.14	1.41	0.73	1.05	1.64	1.49	1.17	0.5	1.63	0.79	--	Protein of unknown function DUF1666 family protein. (Os01t0129500-02)	-	-	-	-	GO:0005623//cell;GO:0044444//cytoplasmic part;GO:0043232//intracellular non-membrane-bounded organelle;GO:0005622//intracellular;GO:0043229//intracellular organelle;GO:0043228//non-membrane-bounded organelle;GO:0016020//membrane;GO:0005737//cytoplasm;GO:0044424//intracellular part;GO:1990904//ribonucleoprotein complex;GO:0005575//cellular_component;GO:0030529//intracellular ribonucleoprotein comp…	GO:0003723//RNA binding;GO:1901363//heterocyclic compound binding;GO:0003676//nucleic acid binding;GO:0005488//binding;GO:0005198//structural molecule activity;GO:0097159//organic cyclic compound binding;GO:0003674//molecular_function	GO:1901564//organonitrogen compound metabolic process;GO:0043604//amide biosynthetic process;GO:1901566//organonitrogen compound biosynthetic process;GO:0034645//cellular macromolecule biosynthetic process;GO:0044237//cellular metabolic process;GO:0044271//cellular nitrogen compound biosynthetic process;GO:0044260//cellular macromolecule metabolic process;GO:0044249//cellular biosynthetic process…
Os01g0129550	0	0.23	0	0	0	0.08	0.36	0	0	0	0	0	0	0	0.17	0	0.2	0	0	0	0.11	0.28	0	0	--	-	-	-	-	-	-	-	-
Os01g0129600	0	0	0	2.85	13.46	11.1	2.62	3.99	2.23	3.99	5.12	4.86	0	0	0	5.58	3.53	5.6	6.03	6.88	5.56	4.24	7.67	5.66	LBD41	-	-	-	-	-	-	-	-
Os01g0129800	0	0	0	0.2	0.63	0.19	0	0.42	0.21	0	0	0.28	0.68	0.8	0.62	4.08	5.37	5.59	4.67	4.31	3.4	1.65	1.62	1.96	--	-	-	-	-	-	-	-	-
Os01g0130000	38.36	37.23	39.85	30.15	37.35	43.34	48.93	47.65	43.84	52.72	59.96	46.41	36.08	35.35	42.98	44.52	47.36	41	47.32	55.01	47.43	48.23	35.17	57.74	MTP7	Cation efflux protein family protein. (Os01t0130000-01);Similar to metal tolerance protein C3. (Os01t0130000-02)	-	-	-	-	GO:0043226//organelle;GO:0044464//cell part;GO:0005623//cell;GO:0043229//intracellular organelle;GO:0044444//cytoplasmic part;GO:0005773//vacuole;GO:0005737//cytoplasm;GO:0005575//cellular_component;GO:0005622//intracellular;GO:0043231//intracellular membrane-bounded organelle;GO:0016020//membrane;GO:0044424//intracellular part;GO:0043227//membrane-bounded organelle	GO:0005215//transporter activity;GO:0003674//molecular_function	GO:0008150//biological_process;GO:0006810//transport;GO:0051234//establishment of localization;GO:0051179//localization
Os01g0130100	0.72	1.48	0.7	0.9	0.96	0.91	0.34	0.29	0.69	0.95	0.91	1.31	0.8	0.27	1.01	0.61	0.59	0.35	0.63	0.17	1.3	0.64	0.56	0.17	MTP7	-	-	-	-	-	-	-	-
Os01g0130200	0.28	0	0	0.54	1.72	1.29	1.33	3.44	2.26	2.36	1.81	3.42	1.69	3.25	5.66	3.09	3.22	0.69	2.03	0.33	2.32	0.32	1.93	2	--	Hypothetical conserved gene. (Os01t0130200-00)	-	-	-	-	GO:0043226//organelle;GO:0005634//nucleus;GO:0043229//intracellular organelle;GO:0043231//intracellular membrane-bounded organelle;GO:0005622//intracellular;GO:0005575//cellular_component;GO:0044424//intracellular part;GO:0005623//cell;GO:0043227//membrane-bounded organelle;GO:0044464//cell part	GO:0003674//molecular_function;GO:0005515//protein binding;GO:0005488//binding	GO:0050896//response to stimulus;GO:0009607//response to biotic stimulus;GO:0008150//biological_process;GO:0006950//response to stress;GO:0009605//response to external stimulus
Os01g0130400	1.82	3.29	2.74	43.12	56.19	72.53	31.1	21.49	32.43	23.31	24.82	16.35	2.46	1.9	2.31	49.45	50.87	47.89	22.6	21.42	14.89	16.33	9.58	12.12	XYL1	Similar to Alpha-xylosidase precursor (Fragment). (Os01t0130400-01)	-	-	-	-	-	GO:0005488//binding;GO:0003824//catalytic activity;GO:0003674//molecular_function;GO:0030246//carbohydrate binding;GO:0016787//hydrolase activity	GO:0005975//carbohydrate metabolic process;GO:0008150//biological_process;GO:0044238//primary metabolic process;GO:0008152//metabolic process;GO:0071704//organic substance metabolic process
Os01g0130500	1.46	0.76	1.49	16.76	15.6	11.69	12.18	21.15	4.98	7.14	2	8.37	0.38	0.6	1.15	6.39	17.19	12.83	9.6	4.19	12.58	3.13	2.9	3.31	XYL1	-	-	-	-	-	-	-	-
Os01g0130900	10.58	12.67	3.02	15.21	15.71	10.41	7.06	7.19	8.03	26.59	27.67	28.95	10.41	16.94	10.45	7.89	7.21	10	6.98	6.49	4.93	25.29	17.35	19.91	--	-	-	-	-	-	-	-	-
Os01g0131250	0.15	0.06	0.12	0.02	0	0.04	0	0	0	0	0	0	0.08	0.09	0.07	0.03	0	0	0	0	0	0	0	0	--	-	-	-	-	-	-	-	-
Os01g0131300	135.99	126.8	141	89.64	83.66	82.24	90.42	97.95	77.42	83.07	94.37	99.17	157.83	143.38	159.08	90	97.81	99.42	82.6	83.38	82.46	76.74	68.26	79.36	--	-	-	-	-	-	-	-	-
Os01g0131450	136.07	132.88	168.26	89.58	107.75	101.57	100.31	91.3	104.39	118.97	127.88	116.79	196.31	215.92	206.61	123.46	117.57	120.42	133.54	132.27	115.4	159.09	211.8	171.8	--	-	-	-	-	-	-	-	-
Os01g0131600	146.09	194.55	175.86	138.91	119.6	126.29	108.58	102.59	124.28	158.78	129.26	120.75	249.16	248.96	227.51	96.48	102.14	110.07	114.41	119.09	117.11	127.09	208.51	156.38	ERF118	Hypothetical conserved gene. (Os01t0131600-01);Similar to pathogenesis-related transcriptional activator PTI6. (Os01t0131600-02)	-	-	-	-	GO:0043231//intracellular membrane-bounded organelle;GO:0044464//cell part;GO:0005634//nucleus;GO:0005575//cellular_component;GO:0005623//cell;GO:0043229//intracellular organelle;GO:0016020//membrane;GO:0005622//intracellular;GO:0044424//intracellular part;GO:0043227//membrane-bounded organelle;GO:0043226//organelle	GO:0003677//DNA binding;GO:0003700//transcription factor activity, sequence-specific DNA binding;GO:0003676//nucleic acid binding;GO:0005488//binding;GO:1901363//heterocyclic compound binding;GO:0097159//organic cyclic compound binding;GO:0003674//molecular_function;GO:0001071//nucleic acid binding transcription factor activity	GO:0044237//cellular metabolic process;GO:0008152//metabolic process;GO:0071704//organic substance metabolic process;GO:1901360//organic cyclic compound metabolic process;GO:0006725//cellular aromatic compound metabolic process;GO:0009058//biosynthetic process;GO:0008150//biological_process;GO:0044238//primary metabolic process;GO:0006807//nitrogen compound metabolic process;GO:0034641//cellular …
Os01g0131800	7.23	9.3	9.81	12.25	22.83	20.38	14.87	27.04	20.35	15.78	18.44	18.63	10.83	15.27	10.48	18.19	21.69	23.47	16.32	20.95	19.94	17.12	15.09	18.46	Os01g0131800	Signal peptidase 22 kDa subunit family protein. (Os01t0131800-01)	Genetic Information Processing	Folding, sorting and degradation	ko03060//Protein export	K12948	GO:0005622//intracellular;GO:0043231//intracellular membrane-bounded organelle;GO:0016020//membrane;GO:0044444//cytoplasmic part;GO:0043229//intracellular organelle;GO:0012505//endomembrane system;GO:0005575//cellular_component;GO:0044464//cell part;GO:0043227//membrane-bounded organelle;GO:0044424//intracellular part;GO:0043226//organelle;GO:0005783//endoplasmic reticulum;GO:0005623//cell;GO:000…	GO:0003674//molecular_function;GO:0003824//catalytic activity;GO:0016787//hydrolase activity	GO:0071704//organic substance metabolic process;GO:0051179//localization;GO:0008150//biological_process;GO:0044238//primary metabolic process;GO:0019538//protein metabolic process;GO:0009987//cellular process;GO:0051234//establishment of localization;GO:0006810//transport;GO:0008152//metabolic process;GO:0043170//macromolecule metabolic process
Os01g0131900	0	0	0.45	0	0	0	0	0	0	0	0	0	0.39	0.34	0	0	0.73	0.43	0	0	0	0.4	0	0	WIP1	Similar to Wound-induced protease inhibitor (WIP1). (Os01t0131900-00)	-	-	-	-	GO:0005576//extracellular region;GO:0005575//cellular_component	GO:0003674//molecular_function;GO:0016787//hydrolase activity;GO:0003824//catalytic activity;GO:0098772//molecular function regulator;GO:0030234//enzyme regulator activity	GO:0008150//biological_process;GO:0044238//primary metabolic process;GO:0008152//metabolic process;GO:0071704//organic substance metabolic process;GO:0009987//cellular process;GO:0043170//macromolecule metabolic process;GO:0019538//protein metabolic process
Os01g0132000	314.74	293.43	281.5	1120.56	1338.81	1195.69	1248	1165.52	964.64	935.27	1016.9	872.49	15.92	41.15	23.32	722.59	794.04	682.81	487.6	444.9	495.66	441.59	243.06	354.09	WIP1	Similar to Wound-induced protease inhibitor (WIP1). (Os01t0132000-01)	-	-	-	-	GO:0005575//cellular_component;GO:0005576//extracellular region	GO:0016787//hydrolase activity;GO:0003824//catalytic activity;GO:0003674//molecular_function;GO:0098772//molecular function regulator;GO:0030234//enzyme regulator activity	GO:0043170//macromolecule metabolic process;GO:0009987//cellular process;GO:0044238//primary metabolic process;GO:0019538//protein metabolic process;GO:0071704//organic substance metabolic process;GO:0008150//biological_process;GO:0008152//metabolic process
Os01g0132050	0.2	0.23	0.13	0.65	0.3	0.34	0.29	0.33	0.55	0.27	0.28	0.27	0	0.02	0.08	0	0.16	0.12	0.11	0.11	0	0.29	0.39	0.12	GSO1	-	-	-	-	-	-	-	-
Os01g0132100	0	0	0	0	0	0	0	0	0	0.19	0	0.14	0.02	0	0	0	0	0	0	0.08	0.13	0	0	0.12	RLP12	Leucine-rich repeat domain containing protein. (Os01t0132100-00)	-	-	-	-	GO:0016020//membrane;GO:0005575//cellular_component	GO:0005515//protein binding;GO:0003674//molecular_function;GO:0005488//binding	-
Os01g0132200	0	0	0	3.18	2.88	3.04	2.65	0.96	2.37	1.48	1.71	0.16	0.13	0	0	2.72	3.08	2.76	1.71	2.88	2.19	0.68	0.81	2.8	--	-	-	-	-	-	-	-	-
Os01g0132400	0.42	0.09	0.87	0	0.14	0	0.25	0	0	0	0.11	0	3.53	3.61	2.65	0.38	0.36	0.68	0.06	0.32	0.29	0	0.34	0.33	--	Conserved hypothetical protein. (Os01t0132400-01)	-	-	-	-	GO:0016020//membrane;GO:0005575//cellular_component	GO:0003674//molecular_function;GO:0003676//nucleic acid binding;GO:0005488//binding;GO:1901363//heterocyclic compound binding;GO:0097159//organic cyclic compound binding	-
Os01g0132500	5.76	6.61	4.06	18.54	10.91	8.55	8.01	14.65	9.61	10.49	10.08	10.5	12.27	10.94	15.38	11.08	12.19	12.1	9.05	8.09	9.29	11.45	20.75	14.32	--	-	-	-	-	-	-	-	-
Os01g0132700	6.24	5.1	4.7	5.96	5.61	4.19	5.69	4.63	4.99	5.39	4.67	5.03	4.37	4.78	4.3	2.87	4.02	3.05	2	3.2	2.98	3.47	2.97	3.93	MED22A	Surfeit locus 5 family protein. (Os01t0132700-01)	-	-	-	-	GO:0070013//intracellular organelle lumen;GO:0031981//nuclear lumen;GO:0043226//organelle;GO:0044446//intracellular organelle part;GO:0043231//intracellular membrane-bounded organelle;GO:0031974//membrane-enclosed lumen;GO:0044464//cell part;GO:0005623//cell;GO:0005654//nucleoplasm;GO:0044424//intracellular part;GO:0043229//intracellular organelle;GO:0043233//organelle lumen;GO:0044428//nuclear p…	GO:0003674//molecular_function	GO:0044237//cellular metabolic process;GO:0034641//cellular nitrogen compound metabolic process;GO:0009058//biosynthetic process;GO:0009987//cellular process;GO:0008152//metabolic process;GO:0006725//cellular aromatic compound metabolic process;GO:0006807//nitrogen compound metabolic process;GO:0044238//primary metabolic process;GO:0046483//heterocycle metabolic process;GO:1901360//organic cyclic…
Os01g0132766	0.25	0.11	0.21	7.03	4.91	7.27	9.02	9.32	6.77	17.08	15.14	18.54	1.09	0.56	0.92	7.48	5.37	4.3	6.62	8.11	8.65	15.04	11.25	12.15	ZFP6	Zinc finger, C2H2-like domain containing protein. (Os01t0132766-01)	-	-	-	-	GO:0044424//intracellular part;GO:0005622//intracellular;GO:0043227//membrane-bounded organelle;GO:0044464//cell part;GO:0043231//intracellular membrane-bounded organelle;GO:0043226//organelle;GO:0043229//intracellular organelle;GO:0005575//cellular_component;GO:0005634//nucleus;GO:0005623//cell	GO:0097159//organic cyclic compound binding;GO:1901363//heterocyclic compound binding;GO:0003674//molecular_function;GO:0003677//DNA binding;GO:0003700//transcription factor activity, sequence-specific DNA binding;GO:0001071//nucleic acid binding transcription factor activity;GO:0005488//binding;GO:0003676//nucleic acid binding	GO:0051716//cellular response to stimulus;GO:0050896//response to stimulus;GO:0006139//nucleobase-containing compound metabolic process;GO:0044763//single-organism cellular process;GO:0034641//cellular nitrogen compound metabolic process;GO:0044237//cellular metabolic process;GO:0008150//biological_process;GO:0030154//cell differentiation;GO:0044238//primary metabolic process;GO:0044767//single-o…
Os01g0132800	1.6	1.97	1.18	7	6.84	5.67	7.27	5.71	8.17	7.17	7.98	8.45	2.35	3.06	2.63	6.15	7.68	11.04	8.87	7.37	6.44	8.98	9.61	8.32	Os01g0132800	Peptidyl-tRNA hydrolase family protein. (Os01t0132800-01)	-	-	-	-	GO:0044464//cell part;GO:0043226//organelle;GO:0005575//cellular_component;GO:0005622//intracellular;GO:0043227//membrane-bounded organelle;GO:0005623//cell;GO:0005737//cytoplasm;GO:0009536//plastid;GO:0043229//intracellular organelle;GO:0044424//intracellular part;GO:0043231//intracellular membrane-bounded organelle;GO:0044444//cytoplasmic part	GO:0016787//hydrolase activity;GO:0003674//molecular_function;GO:0003824//catalytic activity	GO:0008152//metabolic process;GO:0046483//heterocycle metabolic process;GO:1901360//organic cyclic compound metabolic process;GO:0009987//cellular process;GO:0006807//nitrogen compound metabolic process;GO:0006139//nucleobase-containing compound metabolic process;GO:0071704//organic substance metabolic process;GO:0034641//cellular nitrogen compound metabolic process;GO:0044237//cellular metabolic…
Os01g0133100	5.03	5.02	3.74	14.63	15.59	15.61	9.21	6.41	11.14	11.63	10.9	8.58	5.18	4.55	5.24	15.25	13.54	11.91	11.9	9.25	6.8	14.77	9.22	11.68	--	Conserved hypothetical protein. (Os01t0133100-01);Hypothetical conserved gene. (Os01t0133100-02)	-	-	-	-	GO:0012505//endomembrane system;GO:0005623//cell;GO:0044464//cell part;GO:0043227//membrane-bounded organelle;GO:0043226//organelle;GO:0005737//cytoplasm;GO:0043229//intracellular organelle;GO:0043231//intracellular membrane-bounded organelle;GO:0044424//intracellular part;GO:0005783//endoplasmic reticulum;GO:0005622//intracellular;GO:0016020//membrane;GO:0044444//cytoplasmic part;GO:0005575//cel…	-	-
Os01g0133200	0	0	0.6	5.45	5.89	6.85	5.16	6.62	5.7	4.62	2.86	6.07	0.13	0	0	6.36	9.85	7.13	5.88	4.53	6.21	7.04	3.36	4.91	--	-	-	-	-	-	-	-	-
Os01g0133400	31.77	35.38	34.34	42.67	47.36	52.38	52.84	40.42	44.01	36.33	42.52	42.72	25.5	25.44	29.2	46.07	48.21	47.58	45.13	47.48	40.48	41.3	35.47	42.99	At5g16150	Similar to Hexose transporter (Fragment). (Os01t0133400-01)	-	-	-	-	GO:0043231//intracellular membrane-bounded organelle;GO:0005575//cellular_component;GO:0016020//membrane;GO:0005622//intracellular;GO:0044464//cell part;GO:0043227//membrane-bounded organelle;GO:0005737//cytoplasm;GO:0009536//plastid;GO:0005623//cell;GO:0044444//cytoplasmic part;GO:0044424//intracellular part;GO:0043226//organelle;GO:0043229//intracellular organelle	GO:0005215//transporter activity;GO:0003674//molecular_function	GO:0006810//transport;GO:0051179//localization;GO:0051234//establishment of localization;GO:0008150//biological_process
Os01g0133500	19.55	20.21	19.54	20.02	20.62	23.86	23.44	21.36	26.39	20.79	25.54	24.46	20.06	20.23	20.05	24.59	22.77	25.75	24.33	23.45	22.95	22.08	18.94	23.32	lactb2	Beta-lactamase-like domain containing protein. (Os01t0133500-01);Similar to predicted protein. (Os01t0133500-02)	-	-	-	-	GO:0043227//membrane-bounded organelle;GO:0044444//cytoplasmic part;GO:0005622//intracellular;GO:0043231//intracellular membrane-bounded organelle;GO:0044424//intracellular part;GO:0043226//organelle;GO:0043229//intracellular organelle;GO:0009536//plastid;GO:0044464//cell part;GO:0005623//cell;GO:0005737//cytoplasm;GO:0005575//cellular_component	-	-
Os01g0133600	0.16	0.43	0.51	0.39	0.13	0.11	0.28	0.33	0.47	0.14	0.75	0	0.31	0.16	0.24	0	0.14	0.58	0.58	0.47	0	0.51	1.37	0.41	--	Hypothetical conserved gene. (Os01t0133600-00)	-	-	-	-	GO:0005575//cellular_component;GO:0016020//membrane	GO:0003674//molecular_function;GO:0016740//transferase activity;GO:0003824//catalytic activity	-
Os01g0133650	0	0	0	0	0.07	0.08	0.21	0	0.2	0.18	0.07	0.23	0.26	0	0	0	0.07	0.64	0	0	0.86	0.27	1.25	0.34	--	-	-	-	-	-	-	-	-
Os01g0133700	0	4.5	4.09	0.16	0	0.3	0.38	0	0	0	0.26	0.22	0.8	0	0.49	0	0.34	0.2	0.29	0	0	0	0	0	--	Glycosyl transferase, family 14 domain containing protein. (Os01t0133700-00)	-	-	-	-	GO:0005575//cellular_component;GO:0016020//membrane	GO:0003824//catalytic activity;GO:0003674//molecular_function;GO:0016740//transferase activity	-
Os01g0133799	3.72	0	0	0	0	0	0	0	0	0	0	0	0	0.93	0	0	0	0	0	0	0	0.18	0	0	--	-	-	-	-	-	-	-	-
Os01g0133832	8.76	7.45	8.14	4.02	4.75	6.97	3.23	3.77	5.67	3.38	2.86	3.48	1.15	2.17	1.46	11.14	8.56	8.13	5.39	6.17	3.65	3.87	4.26	4.4	At1g68400	-	-	-	-	-	-	-	-
Os01g0133866	1.06	1.5	1.73	1.18	0.49	1.98	0.87	3.42	1.04	0.85	0.76	0.36	0.5	0.31	0.37	3.14	0.42	0.95	0.2	0.81	0.89	0.5	0.73	0.7	At1g68400	-	-	-	-	-	-	-	-
Os01g0133900	6.54	7.14	5.69	4.29	3.52	1.61	2.8	5.14	3.65	2.06	2.03	1.27	0.65	0.53	0.85	2.88	4.21	4.77	4.42	4.58	5.65	0.9	1.49	3.19	At1g68400	-	-	-	-	-	-	-	-
Os01g0134200	0.04	0	0	0	0	0.03	0.04	0	0.08	0	0.13	0	0.04	0.03	0.18	0.18	0	0	0	0	0	0	0.04	0	--	-	-	-	-	-	-	-	-
Os01g0134500	7.2	7.98	8.38	71.05	62.89	61.09	52.05	72.01	61.88	50.95	44.32	48.81	5.09	5.65	5.12	64.44	63.67	62.83	45.16	48.85	46.25	35.33	60.58	33.89	--	Similar to Delta-7-sterol-C5(6)-desaturase (EC 1.3.3.-) (Delta-7-C-5 sterol desaturase) (Delta7-sterol-C5-desaturase). (Os01t0134500-01)	Metabolism	Global and Overview;Lipid metabolism	ko01100//Metabolic pathways;ko01110//Biosynthesis of secondary metabolites;ko01130//Biosynthesis of antibiotics;ko00100//Steroid biosynthesis	K00227	GO:0043227//membrane-bounded organelle;GO:0043229//intracellular organelle;GO:0016020//membrane;GO:0005783//endoplasmic reticulum;GO:0005575//cellular_component;GO:0005623//cell;GO:0044444//cytoplasmic part;GO:0044424//intracellular part;GO:0043231//intracellular membrane-bounded organelle;GO:0012505//endomembrane system;GO:0044464//cell part;GO:0043226//organelle;GO:0005737//cytoplasm;GO:0005622…	GO:0003674//molecular_function;GO:0003824//catalytic activity;GO:0005488//binding	GO:0009058//biosynthetic process;GO:0044238//primary metabolic process;GO:0071704//organic substance metabolic process;GO:0008150//biological_process;GO:0006629//lipid metabolic process;GO:0044699//single-organism process;GO:0044710//single-organism metabolic process;GO:0008152//metabolic process
Os01g0134700	0.14	0	0	30.59	29.32	25.59	31.52	26.34	37.3	22.67	22.46	18.47	0.04	0.06	0.2	39.91	46.78	61.93	61.96	62.24	70.38	30.75	31.74	45.74	SARD1	Calmodulin binding protein-like family protein. (Os01t0134700-01)	-	-	-	-	-	GO:0003674//molecular_function;GO:0005488//binding;GO:0005515//protein binding	GO:0008150//biological_process;GO:0050896//response to stimulus;GO:0006950//response to stress
Os01g0134800	0	0.1	0.19	0.79	0	0	0	1.71	0	0.1	1.23	0.93	0	0	0	1.84	1.37	1.07	1.08	1.85	1.93	1.17	0.56	1.5	xlnC	Similar to (1,4)-beta-xylan endohydrolase, isoenzyme X-II (EC 3.2.1.8) (Fragment). (Os01t0134800-01)	-	-	-	-	-	GO:0003824//catalytic activity;GO:0003674//molecular_function;GO:0016787//hydrolase activity	GO:0008152//metabolic process;GO:0005975//carbohydrate metabolic process;GO:0044238//primary metabolic process;GO:0071704//organic substance metabolic process;GO:0008150//biological_process
Os01g0134850	0.13	0	0	1.79	2.82	2.8	2.42	0.41	2.33	1.12	0	0.53	0	0	0	0	0.95	0.21	1.52	0.47	0.37	0.88	0.17	1.05	--	-	-	-	-	-	-	-	-
Os01g0134900	0	0	0	5.43	8.5	8.13	6.29	4.5	7.53	6.32	4.6	6.04	0	0.05	0.05	10.29	11.62	13.67	12.29	12.26	13.48	5.43	3.12	6.59	XYL2	(1,4)-beta-xylan endohydrolase, isoenzyme X-II (EC 3.2.1.8) (Fragment). (Os01t0134900-01)	-	-	-	-	GO:0016020//membrane;GO:0005575//cellular_component	GO:0003674//molecular_function;GO:0003824//catalytic activity;GO:0016787//hydrolase activity	GO:0008152//metabolic process;GO:0071704//organic substance metabolic process;GO:0044238//primary metabolic process;GO:0008150//biological_process;GO:0005975//carbohydrate metabolic process
Os01g0135000	0	0	0	0	0	0	0	0	0	0	0	0	0	0	0	0	0	0	0	0	0	0	0	0	--	-	-	-	-	-	-	-	-
Os01g0135600	0	0	0	0	0	0	0	0	0	0	0	0	0.12	0.05	0	0.12	0.17	0.14	0.2	0.39	0.4	0.25	0.38	0	--	-	-	-	-	-	-	-	-
Os01g0135700	81.14	62.91	25.14	48.16	39.16	21.9	26.34	35.37	28.56	47.16	35.22	49.71	160.56	170.91	173.47	98.22	96	86.25	101.39	95.73	106.9	124.79	119.94	111.89	CML16	EF-HAND 2 domain containing protein. (Os01t0135700-01)	Organismal Systems	Environmental adaptation	ko04626//Plant-pathogen interaction	K13448	-	GO:0005488//binding;GO:0003674//molecular_function	-
Os01g0135800	39.53	15.71	13.66	0.13	0	0	0.47	0	0	1.12	0.22	0.9	45.31	47.4	43.98	0.29	0.28	0.49	1.57	0.78	0.83	0.31	8.9	2.86	HSP16.6	Similar to Cytosolic class I small heat shock protein 3B (Fragment). (Os01t0135800-01)	Genetic Information Processing	Folding, sorting and degradation	ko04141//Protein processing in endoplasmic reticulum	K13993	GO:0005622//intracellular;GO:0044424//intracellular part;GO:0005623//cell;GO:0005737//cytoplasm;GO:0044464//cell part;GO:0005575//cellular_component	-	GO:0050896//response to stimulus;GO:0008150//biological_process;GO:0006950//response to stress;GO:0009628//response to abiotic stimulus
Os01g0135900	3.13	2.57	1.47	4.35	6.19	3.93	5.95	8.7	7.68	8.86	9.59	7.34	16.29	15.85	15.64	17.61	16.45	16.57	24.47	24.5	35.99	26.07	14.08	22.59	HSP17.9B	Similar to Cytosolic class I small heat shock protein 3C (Fragment). (Os01t0135900-01);LMW heat shock protein. (Os01t0135900-02)	Genetic Information Processing	Folding, sorting and degradation	ko04141//Protein processing in endoplasmic reticulum	K13993	GO:0005575//cellular_component;GO:0044464//cell part;GO:0044424//intracellular part;GO:0005737//cytoplasm;GO:0005622//intracellular;GO:0005623//cell	-	-
Os01g0136000	39.76	20.11	13.14	1.5	0	1.1	1.83	2.62	1.94	3.97	1.09	2.91	44.87	39.15	51.78	1.12	0.43	1.32	1.61	1.96	2.23	0.4	14.02	1.28	HSP16.9C	Similar to Cytosolic class I small heat-shock protein HSP17.5. (Os01t0136000-00)	Genetic Information Processing	Folding, sorting and degradation	ko04141//Protein processing in endoplasmic reticulum	K13993	GO:0044424//intracellular part;GO:0044464//cell part;GO:0005622//intracellular;GO:0005737//cytoplasm;GO:0005575//cellular_component;GO:0005623//cell	-	GO:0009628//response to abiotic stimulus;GO:0006950//response to stress;GO:0008150//biological_process;GO:0050896//response to stimulus
Os01g0136050	29.9	16.3	11	1.21	1.62	1.48	1.72	1.41	1.53	1.19	2.81	0.96	40.76	45.9	31.59	0	0.58	1.31	1.43	0	0	0	15.62	2.98	HSP16.9C	Similar to 16.9 kDa heat shock protein. (Os01t0136050-00)	Genetic Information Processing	Folding, sorting and degradation	ko04141//Protein processing in endoplasmic reticulum	K13993	GO:0016020//membrane;GO:0005575//cellular_component	-	-
Os01g0136100	1605.43	1005.42	1096.53	17.22	13.91	18.27	19.43	19.89	18.45	22.68	21.36	21.13	3141.47	3057.41	3019.29	51.99	45.2	54.47	66.21	61.29	67.8	47.27	175.16	90	HSP16.9A	16.9 kDa class I heat shock protein 1. (Os01t0136100-01)	Genetic Information Processing	Folding, sorting and degradation	ko04141//Protein processing in endoplasmic reticulum	K13993	GO:0005623//cell;GO:0005575//cellular_component;GO:0005622//intracellular;GO:0044424//intracellular part;GO:0044464//cell part;GO:0005737//cytoplasm	-	GO:0009628//response to abiotic stimulus;GO:0071840//cellular component organization or biogenesis;GO:0006950//response to stress;GO:0016043//cellular component organization;GO:0008150//biological_process;GO:0009987//cellular process;GO:0050896//response to stimulus
Os01g0136200	310.9	201.61	157.94	10.83	2.45	2.45	3.14	7.1	3.72	18.12	9.69	7.74	297.37	320.8	318.74	2.98	2.24	3.7	6.03	2.49	3.75	2.13	20.55	5.19	HSP16.9B	16.9 kDa class I heat shock protein 1. (Os01t0136200-01)	Genetic Information Processing	Folding, sorting and degradation	ko04141//Protein processing in endoplasmic reticulum	K13993	GO:0044464//cell part;GO:0005737//cytoplasm;GO:0044424//intracellular part;GO:0005575//cellular_component;GO:0005623//cell;GO:0005622//intracellular	-	GO:0009628//response to abiotic stimulus;GO:0006950//response to stress;GO:0050896//response to stimulus;GO:0008150//biological_process
Os01g0136300	0.74	0.19	0.74	2.97	2.09	1.49	3.64	2.1	1.92	1.23	1.18	1.19	0.4	0.28	0.44	2.42	2.3	3.8	2.39	2.73	3.79	2.36	2.31	1.4	--	-	-	-	-	-	-	-	-
Os01g0136400	3.45	2.81	2.62	13.4	12.77	12.51	15.66	23.6	16.25	17.73	20.08	20.75	5.95	4.09	5.05	23.45	19.71	22.18	23.21	21.08	23.3	26.83	22.75	24.35	At1g18390	Protein kinase, core domain containing protein. (Os01t0136400-01)	-	-	-	-	GO:0005575//cellular_component;GO:0016020//membrane;GO:0044464//cell part;GO:0005886//plasma membrane;GO:0071944//cell periphery;GO:0005623//cell	GO:0005488//binding;GO:0000166//nucleotide binding;GO:0003824//catalytic activity;GO:0097159//organic cyclic compound binding;GO:0016301//kinase activity;GO:0016740//transferase activity;GO:0036094//small molecule binding;GO:1901363//heterocyclic compound binding;GO:1901265//nucleoside phosphate binding;GO:0030246//carbohydrate binding;GO:0003674//molecular_function;GO:0016772//transferase activi…	GO:0050896//response to stimulus;GO:0023052//signaling;GO:0044260//cellular macromolecule metabolic process;GO:0065007//biological regulation;GO:0044763//single-organism cellular process;GO:0007154//cell communication;GO:0019538//protein metabolic process;GO:0008152//metabolic process;GO:0044699//single-organism process;GO:0044700//single organism signaling;GO:0044238//primary metabolic process;G…
Os01g0136450	0	0	0	0	0	0	0.18	0	0.17	0.44	0.25	0	0.26	0	0.16	1.37	0.49	2.11	0.7	1.17	0.32	0.89	1.37	1.11	--	Conserved hypothetical protein. (Os01t0136450-00)	-	-	-	-	GO:0005575//cellular_component;GO:0016020//membrane	GO:0097159//organic cyclic compound binding;GO:0030246//carbohydrate binding;GO:1901265//nucleoside phosphate binding;GO:0003674//molecular_function;GO:0005488//binding;GO:0000166//nucleotide binding;GO:0016740//transferase activity;GO:0016301//kinase activity;GO:0016772//transferase activity, transferring phosphorus-containing groups;GO:0003824//catalytic activity;GO:1901363//heterocyclic compou…	GO:0036211//protein modification process;GO:0008150//biological_process;GO:0043170//macromolecule metabolic process;GO:0043412//macromolecule modification;GO:0009987//cellular process;GO:0071704//organic substance metabolic process;GO:0006464//cellular protein modification process;GO:0008152//metabolic process;GO:0044238//primary metabolic process;GO:0019538//protein metabolic process;GO:0044237/…
Os01g0136500	0.44	0.58	0.37	1.39	1.03	3.07	2.22	1.92	2.19	1.01	2.81	1.96	3.81	2.94	2.92	9.39	10.13	7.32	9.19	8.25	5.83	13.28	9.67	12.58	--	Conserved hypothetical protein. (Os01t0136500-00)	-	-	-	-	GO:0016020//membrane;GO:0005575//cellular_component	GO:0003674//molecular_function;GO:0005488//binding;GO:0097159//organic cyclic compound binding;GO:0016772//transferase activity, transferring phosphorus-containing groups;GO:1901265//nucleoside phosphate binding;GO:0036094//small molecule binding;GO:0003824//catalytic activity;GO:0030246//carbohydrate binding;GO:0016301//kinase activity;GO:0016740//transferase activity;GO:0000166//nucleotide bind…	GO:0043412//macromolecule modification;GO:0044260//cellular macromolecule metabolic process;GO:0043170//macromolecule metabolic process;GO:0044237//cellular metabolic process;GO:0009987//cellular process;GO:0006464//cellular protein modification process;GO:0036211//protein modification process;GO:0044267//cellular protein metabolic process;GO:0008150//biological_process;GO:0019538//protein metabo…
Os01g0136502	0	0	0	0	0	0	0.31	0	0.13	0.18	0.45	0	0	0	0	0	0	0.16	0	0	0	0.3	0	0	--	-	-	-	-	-	-	-	-
Os01g0136600	0	0	0	0	0	0	0	0	0	0	0	0	22.19	17.52	22.56	15.97	15.59	15.95	14.16	13.71	13.82	12.89	12	15.99	--	-	-	-	-	-	-	-	-
Os01g0136700	0	0	0	0.07	0.08	0.35	0.15	0.13	0.26	0.93	0.62	0.28	0	0	0	0.45	0.53	0.34	0.62	0.74	0.39	1.31	0.75	0.79	At1g18390	Conserved hypothetical protein. (Os01t0136700-01)	-	-	-	-	GO:0005575//cellular_component;GO:0016020//membrane	GO:0003674//molecular_function;GO:0030246//carbohydrate binding;GO:0005488//binding	-
Os01g0136800	5.52	4.65	5.94	4.39	4.42	3.57	4.26	3.4	3.4	4.79	5.82	5.48	5.15	6.34	4.23	5.02	3.95	6.24	5.71	5.78	7.48	5.49	6.14	6.51	At1g18390	Protein kinase, core domain containing protein. (Os01t0136800-01)	-	-	-	-	GO:0005886//plasma membrane;GO:0071944//cell periphery;GO:0005623//cell;GO:0044464//cell part;GO:0016020//membrane;GO:0005575//cellular_component	GO:0030246//carbohydrate binding;GO:0005488//binding;GO:0016301//kinase activity;GO:0097159//organic cyclic compound binding;GO:0036094//small molecule binding;GO:0003824//catalytic activity;GO:0016740//transferase activity;GO:0016772//transferase activity, transferring phosphorus-containing groups;GO:1901363//heterocyclic compound binding;GO:0003674//molecular_function;GO:0000166//nucleotide bin…	GO:0050794//regulation of cellular process;GO:0071704//organic substance metabolic process;GO:0044763//single-organism cellular process;GO:0007165//signal transduction;GO:0050789//regulation of biological process;GO:0008150//biological_process;GO:0065007//biological regulation;GO:0036211//protein modification process;GO:0008152//metabolic process;GO:0019538//protein metabolic process;GO:0006464//…
Os01g0136850	0	0	0	0	0	0	0	0	0	0	0	0.02	0	0	0	0	0	0	0	0	0	0	0	0	At1g18390	-	-	-	-	-	-	-	-
Os01g0136900	0.14	0	0	0.13	0.21	0.44	0.4	0.28	0.14	0.57	0.11	0.46	0.64	0.59	0.62	0.53	0.43	0.59	0.81	0.95	0.35	0.47	0.67	0.16	At1g67000	Similar to Stress-induced receptor-like kinase 2. (Os01t0136900-00)	-	-	-	-	GO:0016020//membrane;GO:0005575//cellular_component	GO:0003674//molecular_function;GO:0030246//carbohydrate binding;GO:1901265//nucleoside phosphate binding;GO:0005488//binding;GO:0016740//transferase activity;GO:0036094//small molecule binding;GO:0000166//nucleotide binding;GO:1901363//heterocyclic compound binding;GO:0097159//organic cyclic compound binding;GO:0003824//catalytic activity;GO:0016301//kinase activity;GO:0016772//transferase activi…	GO:0044238//primary metabolic process;GO:0019538//protein metabolic process;GO:0044267//cellular protein metabolic process;GO:0006464//cellular protein modification process;GO:0044237//cellular metabolic process;GO:0036211//protein modification process;GO:0008150//biological_process;GO:0008152//metabolic process;GO:0009987//cellular process;GO:0044260//cellular macromolecule metabolic process;GO:…
Os01g0137125	0.06	0	0	0	0.06	0	0.13	0	0	0	0	0.17	0	0	0	0.17	0.1	0.31	0.39	0.33	0	0	0	1.14	--	-	-	-	-	-	-	-	-
Os01g0137200	0	0.37	0.53	0.54	0.43	0.52	0.33	0.43	0.55	0.98	0.91	0.95	0.15	0	0.14	1.23	0.73	0.87	1.14	1.56	0.58	0.64	0.96	1.34	--	Hypothetical conserved gene. (Os01t0137200-00)	-	-	-	-	-	GO:0097159//organic cyclic compound binding;GO:0036094//small molecule binding;GO:1901265//nucleoside phosphate binding;GO:0005488//binding;GO:0030246//carbohydrate binding;GO:1901363//heterocyclic compound binding;GO:0003824//catalytic activity;GO:0003674//molecular_function;GO:0016301//kinase activity;GO:0016740//transferase activity;GO:0016772//transferase activity, transferring phosphorus-con…	GO:0043412//macromolecule modification;GO:0019538//protein metabolic process;GO:0044237//cellular metabolic process;GO:0044260//cellular macromolecule metabolic process;GO:0071704//organic substance metabolic process;GO:0009987//cellular process;GO:0036211//protein modification process;GO:0044238//primary metabolic process;GO:0008150//biological_process;GO:0006464//cellular protein modification p…
Os01g0137250	0	0	0	0.09	0	0	0.36	0.19	0.75	0	0.15	0	0	0	0	0.05	0.16	0	0.52	0.02	0.19	0.43	0.28	0	GDPDL2	Similar to Stress-induced receptor-like kinase 2. (Os01t0137250-00)	-	-	-	-	GO:0016020//membrane;GO:0005575//cellular_component	GO:0003824//catalytic activity;GO:0016740//transferase activity;GO:0005488//binding;GO:0016301//kinase activity;GO:0016772//transferase activity, transferring phosphorus-containing groups;GO:1901363//heterocyclic compound binding;GO:0036094//small molecule binding;GO:1901265//nucleoside phosphate binding;GO:0030246//carbohydrate binding;GO:0003674//molecular_function;GO:0000166//nucleotide bindin…	GO:0044260//cellular macromolecule metabolic process;GO:0044237//cellular metabolic process;GO:0008150//biological_process;GO:0043412//macromolecule modification;GO:0044267//cellular protein metabolic process;GO:0071704//organic substance metabolic process;GO:0006464//cellular protein modification process;GO:0036211//protein modification process;GO:0019538//protein metabolic process;GO:0009987//c…
Os01g0137266	0	0	0	0.18	0	0.68	0	0.19	0.19	0	0	0	0	0	0	0	0	0	0.5	0	0	0	0	0	--	-	-	-	-	-	-	-	-
Os01g0137282	0	0	0	0	0	0	0	0	0	0	0	0.19	0	0	0	0	0	0	0	0	0	0.16	0	0	At1g18390	Conserved hypothetical protein. (Os01t0137282-00)	-	-	-	-	-	GO:0030246//carbohydrate binding;GO:0005488//binding;GO:0003674//molecular_function	-
Os01g0137300	0	0	0	0.06	0	0	0	0.05	0	0	0	0	0	0	0	0	0	0	0	0	0	0	0	0	--	-	-	-	-	-	-	-	-
Os01g0137400	0	0	0	0	0.11	0.05	0	0.21	0.11	0.7	0	0	0	0	0	0	0.17	0	0	0.28	0.11	0.19	0.05	0	At5g39020	Protein kinase, catalytic domain domain containing protein. (Os01t0137400-00)	-	-	-	-	GO:0016020//membrane;GO:0005575//cellular_component	GO:0030246//carbohydrate binding;GO:0016301//kinase activity;GO:1901265//nucleoside phosphate binding;GO:0005488//binding;GO:0003824//catalytic activity;GO:0003674//molecular_function;GO:1901363//heterocyclic compound binding;GO:0000166//nucleotide binding;GO:0016740//transferase activity;GO:0097159//organic cyclic compound binding;GO:0016772//transferase activity, transferring phosphorus-contain…	GO:0008150//biological_process;GO:0043412//macromolecule modification;GO:0071704//organic substance metabolic process;GO:0008152//metabolic process;GO:0019538//protein metabolic process;GO:0043170//macromolecule metabolic process;GO:0044260//cellular macromolecule metabolic process;GO:0036211//protein modification process;GO:0044238//primary metabolic process;GO:0009987//cellular process;GO:00064…
Os01g0137500	0	0	0	0	0	0	0	0	0	0	0	0	0	0	0	0	0	0	0	0	0	0	0	0	At1g67000	Protein kinase, catalytic domain domain containing protein. (Os01t0137500-01)	-	-	-	-	GO:0005575//cellular_component;GO:0016020//membrane	GO:0097159//organic cyclic compound binding;GO:0016772//transferase activity, transferring phosphorus-containing groups;GO:0003824//catalytic activity;GO:0036094//small molecule binding;GO:0016740//transferase activity;GO:0000166//nucleotide binding;GO:1901363//heterocyclic compound binding;GO:0003674//molecular_function;GO:0005488//binding;GO:0016301//kinase activity;GO:1901265//nucleoside phosp…	GO:0019538//protein metabolic process;GO:0043170//macromolecule metabolic process;GO:0071704//organic substance metabolic process;GO:0008150//biological_process;GO:0036211//protein modification process;GO:0006464//cellular protein modification process;GO:0043412//macromolecule modification;GO:0009987//cellular process;GO:0008152//metabolic process;GO:0044260//cellular macromolecule metabolic proc…
Os01g0137550	0	0	0	0	0	0	0	0	0	0	0	0	0	0	0	0	0	0	0	0	0	0	0	0	--	-	-	-	-	-	-	-	-
Os01g0137700	0	0.06	0	0	0	0	0	0	0	0	0	0	0.03	0	0	0.16	0.05	0	0.09	0.23	0.1	0.11	0	0.12	At1g18390	Conserved hypothetical protein. (Os01t0137700-01)	-	-	-	-	-	GO:0030246//carbohydrate binding;GO:0005488//binding;GO:0003674//molecular_function	-
Os01g0137950	0	0	0	0	0	0	0	0.24	0.12	0	0	0	0.13	0	0	0	0	0	0	0.14	0.36	0.4	0	0.56	GDPDL2	Similar to predicted protein. (Os01t0137950-01)	-	-	-	-	-	GO:1901265//nucleoside phosphate binding;GO:1901363//heterocyclic compound binding;GO:0000166//nucleotide binding;GO:0097159//organic cyclic compound binding;GO:0016772//transferase activity, transferring phosphorus-containing groups;GO:0005488//binding;GO:0016740//transferase activity;GO:0016301//kinase activity;GO:0036094//small molecule binding;GO:0003674//molecular_function;GO:0003824//cataly…	GO:0019538//protein metabolic process;GO:0009987//cellular process;GO:0043170//macromolecule metabolic process;GO:0044267//cellular protein metabolic process;GO:0071704//organic substance metabolic process;GO:0043412//macromolecule modification;GO:0044237//cellular metabolic process;GO:0044238//primary metabolic process;GO:0008152//metabolic process;GO:0006464//cellular protein modification proce…
Os01g0138000	0	0	0	0	0	0	0	0	0	0	0	0	0	0	0	0	0	0	0	0	0	0	0	0	--	-	-	-	-	-	-	-	-
Os01g0138100	0	0	0	0	0	0	0	0	0	0	0	0	2.05	1.17	1.77	0.6	0.69	0.41	0.5	0.38	0.34	0	0	0.39	--	-	-	-	-	-	-	-	-
Os01g0138232	0	0	0	0	0	0	0	0	0	0	0	0	0	0	0	0	0.82	0.43	0.52	0.06	0.31	0.24	0	0.19	--	-	-	-	-	-	-	-	-
Os01g0138300	0.05	0.07	0	0.05	0.56	0.46	0.99	0.86	1.1	0.83	1.04	1.01	0.03	0.14	0.15	2.33	1.34	2.16	2.22	2.67	3.23	2.51	1.42	2.53	At1g67000	Conserved hypothetical protein. (Os01t0138300-01);Protein kinase, core domain containing protein. (Os01t0138300-02)	-	-	-	-	GO:0005575//cellular_component;GO:0016020//membrane	GO:0003674//molecular_function;GO:0016772//transferase activity, transferring phosphorus-containing groups;GO:0005488//binding;GO:0016740//transferase activity;GO:1901363//heterocyclic compound binding;GO:0036094//small molecule binding;GO:1901265//nucleoside phosphate binding;GO:0097159//organic cyclic compound binding;GO:0003824//catalytic activity;GO:0030246//carbohydrate binding;GO:0016301//k…	GO:0071704//organic substance metabolic process;GO:0044260//cellular macromolecule metabolic process;GO:0008150//biological_process;GO:0043412//macromolecule modification;GO:0044237//cellular metabolic process;GO:0043170//macromolecule metabolic process;GO:0036211//protein modification process;GO:0019538//protein metabolic process;GO:0044238//primary metabolic process;GO:0009987//cellular process…
Os01g0138400	0.19	0.12	0.12	2.72	1.73	1.26	3.95	2.93	3.08	11.98	8.74	11.34	0.1	0.22	0.14	1.57	1.09	1.51	3.28	4.65	3.3	4.42	3.7	5.26	At1g67000	Serine/threonine protein kinase domain containing protein. (Os01t0138400-01)	-	-	-	-	GO:0016020//membrane;GO:0005575//cellular_component	GO:0030246//carbohydrate binding;GO:0097159//organic cyclic compound binding;GO:0016772//transferase activity, transferring phosphorus-containing groups;GO:1901265//nucleoside phosphate binding;GO:0016740//transferase activity;GO:0036094//small molecule binding;GO:0003824//catalytic activity;GO:0016301//kinase activity;GO:0000166//nucleotide binding;GO:0003674//molecular_function;GO:0005488//bind…	GO:0044237//cellular metabolic process;GO:0009987//cellular process;GO:0019538//protein metabolic process;GO:0071704//organic substance metabolic process;GO:0043170//macromolecule metabolic process;GO:0036211//protein modification process;GO:0008150//biological_process;GO:0044260//cellular macromolecule metabolic process;GO:0044267//cellular protein metabolic process;GO:0043412//macromolecule mod…
Os01g0138451	0	0	0	0	0	0	0	0	0	0	0	0	0	0.01	0	0.12	0.53	0	0	0	0	0	0	0	--	-	-	-	-	-	-	-	-
Os01g0138500	4.03	3.79	4.1	0.87	1	0.56	1.25	0.85	0.99	0.84	1.22	0.82	3.22	2.98	1.52	1.49	1.49	1.86	2.05	2.45	2.33	1.3	1.11	1.43	--	-	-	-	-	-	-	-	-
Os01g0138600	0.92	0.78	0.99	1.75	0.99	0.42	0.85	0.4	1.7	1.55	1.79	1.23	1.32	0.94	0.85	0.72	1.56	1.6	1.24	1.59	1.61	1.64	0.77	1.94	--	-	-	-	-	-	-	-	-
Os01g0138800	5.42	4.83	5.4	28.04	24.15	16.89	21.24	20.32	14.22	71.54	67.51	90.45	6.27	6.72	7.23	5.68	3.74	8.75	9.87	6.97	9.31	57.9	32.94	53.19	ntpR	Peptidase C26 domain containing protein. (Os01t0138800-01)	-	-	-	-	-	GO:0003824//catalytic activity;GO:0003674//molecular_function;GO:0016787//hydrolase activity	-
Os01g0138900	24.8	21.02	24.15	16.49	20.43	19.7	27.41	27.16	28.34	26.99	28.07	26.88	20.79	20.83	20.15	20.37	22.04	15.75	21.26	19.86	20.16	18.56	11.42	21.74	POPTR_0012s05040g	Mandelate racemase/muconate lactonizing enzyme family protein. (Os01t0138900-01)	-	-	-	-	-	GO:0003674//molecular_function;GO:0005488//binding;GO:0003824//catalytic activity	-
Os01g0139000	0	0	0	2.75	4.79	3.56	3.77	7.19	4.06	5.87	4.34	3.41	0	0	0	2.77	3.85	4.55	7	4.1	5.54	3.46	4.61	4.59	RTNLB9	Reticulon family protein. (Os01t0139000-00)	-	-	-	-	GO:0043231//intracellular membrane-bounded organelle;GO:0043226//organelle;GO:0044424//intracellular part;GO:0012505//endomembrane system;GO:0005737//cytoplasm;GO:0044444//cytoplasmic part;GO:0016020//membrane;GO:0005623//cell;GO:0043227//membrane-bounded organelle;GO:0044464//cell part;GO:0005622//intracellular;GO:0043229//intracellular organelle;GO:0005575//cellular_component;GO:0005783//endopl…	-	-
Os01g0139200	48.21	52	60.42	88.1	91.55	97.35	101.4	103.09	94.32	105.55	110.01	101.74	49.31	47.16	42.86	86.24	90.67	98.49	101.14	109.74	98.06	93	102.76	98.43	--	Octicosapeptide/Phox/Bem1p domain containing protein. (Os01t0139200-01);Octicosapeptide/Phox/Bem1p domain containing protein. (Os01t0139200-02);Conserved hypothetical protein. (Os01t0139200-03)	-	-	-	-	GO:0044444//cytoplasmic part;GO:0005634//nucleus;GO:0043226//organelle;GO:0005623//cell;GO:0005737//cytoplasm;GO:0005829//cytosol;GO:0043231//intracellular membrane-bounded organelle;GO:0044424//intracellular part;GO:0043227//membrane-bounded organelle;GO:0005575//cellular_component;GO:0043229//intracellular organelle;GO:0005622//intracellular;GO:0044464//cell part	GO:0005515//protein binding;GO:0005488//binding;GO:0003674//molecular_function	-
Os01g0139600	39.94	36.05	38.16	2.04	2.16	1.7	1.7	2.02	1.79	2.2	1.77	1.94	37.76	35.81	39.19	1.73	1.36	2.02	1.36	1.19	1.62	1.1	1.34	1.87	LPP1	Similar to Lipid phosphate phosphatase 2 (EC 3.1.3.-) (AtLPP2) (Phosphatidic acid phosphatase 2) (AtPAP2) (Prenyl diphosphate phosphatase). (Os01t0139600-01)	-	-	-	-	GO:0005623//cell;GO:0044464//cell part;GO:0016020//membrane;GO:0071944//cell periphery;GO:0005886//plasma membrane;GO:0005575//cellular_component	GO:0003824//catalytic activity;GO:0016787//hydrolase activity;GO:0003674//molecular_function	GO:0008152//metabolic process;GO:0008150//biological_process;GO:0009987//cellular process
Os01g0139700	0.39	0.51	0.49	2.41	1.96	2.66	4.55	2.36	1.36	2.96	5.9	2.34	0.95	1.49	0.97	4.44	2.81	5.7	9.59	5.6	8.54	12.13	13.22	10.53	--	-	-	-	-	-	-	-	-
Os01g0139900	0.15	0.8	0	0.72	0.77	1.11	0.71	0.31	0.3	0.42	1.7	1.22	0.99	0.29	1.67	0.99	0.78	0.56	0.54	0.52	1.09	0.86	1.33	0.89	--	-	-	-	-	-	-	-	-
Os01g0140100	0.12	0	0.82	49.69	52.45	57.37	51.97	70.76	55.62	41.9	47.95	53.66	0.9	1.42	0.89	48.24	62.23	61.8	56.93	54.46	63.65	39.52	29.62	42.96	ASPG1	Peptidase A1 domain containing protein. (Os01t0140100-01)	-	-	-	-	-	GO:0003674//molecular_function;GO:0003824//catalytic activity;GO:0016787//hydrolase activity	GO:0044238//primary metabolic process;GO:0008150//biological_process;GO:0008152//metabolic process;GO:0009056//catabolic process;GO:0043170//macromolecule metabolic process;GO:0071704//organic substance metabolic process;GO:0019538//protein metabolic process
Os01g0140400	0.17	0.34	0.55	12.97	13.07	12.9	13.39	8.1	12.84	10.24	11.02	8.76	0.85	0.81	0.72	11.93	13.73	12.83	12.58	10.08	10.22	10.42	8.2	8.31	At5g59670	Similar to leucine-rich repeat protein-related. (Os01t0140400-01);Leucine-rich repeat, N-terminal domain containing protein. (Os01t0140400-02)	-	-	-	-	GO:0044444//cytoplasmic part;GO:0005575//cellular_component;GO:0043229//intracellular organelle;GO:0005622//intracellular;GO:0005737//cytoplasm;GO:0071944//cell periphery;GO:0005794//Golgi apparatus;GO:0044424//intracellular part;GO:0043226//organelle;GO:0005623//cell;GO:0005886//plasma membrane;GO:0005768//endosome;GO:0043231//intracellular membrane-bounded organelle;GO:0044464//cell part;GO:001…	GO:0003674//molecular_function;GO:0016740//transferase activity;GO:0016772//transferase activity, transferring phosphorus-containing groups;GO:0003824//catalytic activity;GO:0016301//kinase activity	GO:0009987//cellular process;GO:0008150//biological_process;GO:0008152//metabolic process
Os01g0140500	40.93	38.31	28.4	28.05	24.21	25.88	15.81	21.15	18.27	27.5	21.96	15.2	63.43	78.21	62.07	24.69	23.21	19.71	23.29	27.13	24.73	22.28	16.32	19.52	RPL26B	Similar to 60S ribosomal protein L26B. (Os01t0140500-01)	Genetic Information Processing	Translation	ko03010//Ribosome	K02898	GO:0005623//cell;GO:0043226//organelle;GO:0032991//macromolecular complex;GO:0043229//intracellular organelle;GO:0043228//non-membrane-bounded organelle;GO:0044444//cytoplasmic part;GO:0005575//cellular_component;GO:0044464//cell part;GO:1990904//ribonucleoprotein complex;GO:0005737//cytoplasm;GO:0005829//cytosol;GO:0005622//intracellular;GO:0005840//ribosome;GO:0030529//intracellular ribonucleop…	GO:0097159//organic cyclic compound binding;GO:0003723//RNA binding;GO:0005488//binding;GO:1901363//heterocyclic compound binding;GO:0003674//molecular_function;GO:0005198//structural molecule activity;GO:0003676//nucleic acid binding	GO:0006518//peptide metabolic process;GO:0044237//cellular metabolic process;GO:1901564//organonitrogen compound metabolic process;GO:0009059//macromolecule biosynthetic process;GO:0043604//amide biosynthetic process;GO:0006807//nitrogen compound metabolic process;GO:0034645//cellular macromolecule biosynthetic process;GO:0006412//translation;GO:0009058//biosynthetic process;GO:0010467//gene expr…
Os01g0140700	0	0	0	0.22	0.35	0.83	0.53	0.58	0.68	1.58	1.28	1.83	0	0	0	0.5	0.35	0.7	0.92	0.39	0.93	2.07	1.55	1.75	Os01g0141000	Similar to RAV2 (REGULATOR OF THE ATPASE OF THE VACUOLAR MEMBRANE); DNA binding / transcription factor. (Os01t0140700-00)	-	-	-	-	GO:0043229//intracellular organelle;GO:0043226//organelle;GO:0044424//intracellular part;GO:0005575//cellular_component;GO:0005622//intracellular;GO:0005634//nucleus;GO:0043227//membrane-bounded organelle;GO:0005623//cell;GO:0044464//cell part;GO:0043231//intracellular membrane-bounded organelle	GO:0003674//molecular_function;GO:0005488//binding;GO:1901363//heterocyclic compound binding;GO:0003700//transcription factor activity, sequence-specific DNA binding;GO:0003677//DNA binding;GO:0097159//organic cyclic compound binding;GO:0003676//nucleic acid binding;GO:0001071//nucleic acid binding transcription factor activity	GO:0009058//biosynthetic process;GO:0008152//metabolic process;GO:0044238//primary metabolic process;GO:0009987//cellular process;GO:0006725//cellular aromatic compound metabolic process;GO:0006807//nitrogen compound metabolic process;GO:1901360//organic cyclic compound metabolic process;GO:0034641//cellular nitrogen compound metabolic process;GO:0071704//organic substance metabolic process;GO:00…
Os01g0141000	0.72	0.66	0.09	16.75	23.2	20.33	13.49	9.61	7.83	42.34	42.97	45.2	0.39	0.55	0.22	36.17	26.96	34.23	25.29	25.57	29.52	87.7	90.09	79.96	Os01g0141000	AP2/ERF and B3 domain-containing protein, Salt stress response (Os01t0141000-01)	-	-	-	-	GO:0044464//cell part;GO:0005623//cell;GO:0043226//organelle;GO:0043227//membrane-bounded organelle;GO:0044424//intracellular part;GO:0005622//intracellular;GO:0043231//intracellular membrane-bounded organelle;GO:0043229//intracellular organelle;GO:0005634//nucleus;GO:0005575//cellular_component	GO:1901363//heterocyclic compound binding;GO:0003700//transcription factor activity, sequence-specific DNA binding;GO:0003676//nucleic acid binding;GO:0097159//organic cyclic compound binding;GO:0003674//molecular_function;GO:0003677//DNA binding;GO:0001071//nucleic acid binding transcription factor activity;GO:0005488//binding	GO:0071704//organic substance metabolic process;GO:0044237//cellular metabolic process;GO:0006807//nitrogen compound metabolic process;GO:0008152//metabolic process;GO:0009987//cellular process;GO:0006139//nucleobase-containing compound metabolic process;GO:0034641//cellular nitrogen compound metabolic process;GO:0006725//cellular aromatic compound metabolic process;GO:0046483//heterocycle metabo…
Os01g0141100	44.62	42.82	45.03	126.44	126.16	119.39	125.47	144.53	127.17	153.39	160.61	161.1	39.84	36.06	38.23	102.97	97.19	101.72	99.23	110.77	109.82	125.62	128.28	120.52	SKD1	Similar to Salt-induced AAA-Type ATPase. (Os01t0141100-01);Similar to Vacuolar sorting protein 4b. (Os01t0141100-02)	Cellular Processes	Transport and catabolism	ko04144//Endocytosis	K12196	GO:0005575//cellular_component;GO:0005622//intracellular;GO:0044464//cell part;GO:0043226//organelle;GO:0044424//intracellular part;GO:0005623//cell;GO:0043229//intracellular organelle;GO:0043231//intracellular membrane-bounded organelle;GO:0005634//nucleus;GO:0043227//membrane-bounded organelle	GO:1901363//heterocyclic compound binding;GO:0000166//nucleotide binding;GO:0036094//small molecule binding;GO:1901265//nucleoside phosphate binding;GO:0005488//binding;GO:0097159//organic cyclic compound binding;GO:0003824//catalytic activity;GO:0016787//hydrolase activity;GO:0003674//molecular_function	-
Os01g0141150	0	0.13	0	0.84	0.2	0.54	0.46	0.2	0	0.83	1.25	0.53	0.51	0.41	0.54	0.7	1	2.41	0.66	1.46	0.43	1.3	2.26	1.94	SKD1	-	Cellular Processes	Transport and catabolism	ko04144//Endocytosis	K12196	-	-	-
Os01g0141300	0	0	0	0	0	0.07	0	0.08	0	0	0	0	0	0	0	0	0	0	0	0	0	0.17	0.07	0	SKD1	Similar to vacuolar sorting protein 4b. (Os01t0141300-00)	Cellular Processes	Transport and catabolism	ko04144//Endocytosis	K12196	GO:0044464//cell part;GO:0005634//nucleus;GO:0005575//cellular_component;GO:0043227//membrane-bounded organelle;GO:0043231//intracellular membrane-bounded organelle;GO:0043226//organelle;GO:0005623//cell;GO:0005622//intracellular;GO:0044424//intracellular part;GO:0043229//intracellular organelle	GO:0016787//hydrolase activity;GO:0000166//nucleotide binding;GO:0003674//molecular_function;GO:0003824//catalytic activity;GO:0097159//organic cyclic compound binding;GO:1901363//heterocyclic compound binding;GO:0036094//small molecule binding;GO:1901265//nucleoside phosphate binding;GO:0005488//binding	-
Os01g0141450	0	0	0	0	0	0	0	0	0	0	0	0	0	0	0	0	0	0	0	0	0	0	0	0	SKD1	Hypothetical gene. (Os01t0141450-00)	Cellular Processes	Transport and catabolism	ko04144//Endocytosis	K12196	GO:0005575//cellular_component;GO:0016020//membrane	-	-
Os01g0141600	0.2	0	0.17	2.86	1.75	1.64	2.19	2.22	2.4	2.68	1.17	2.32	1.01	0.89	0.73	7.26	6.62	7.74	7.9	7.3	7.77	7.88	7.39	6.13	RUS5	Protein of unknown function DUF647 family protein. (Os01t0141600-01)	-	-	-	-	GO:0005575//cellular_component;GO:0016020//membrane	-	-
Os01g0141700	5.09	6.55	5.15	5.5	6.62	6.03	5.84	5.52	4.98	6.06	7.32	5.37	10.48	11.9	9.04	5.38	5.97	5.21	3.92	5.21	4.41	5.67	3.79	5.46	DDB2	Similar to predicted protein. (Os01t0141700-01)	Genetic Information Processing	Replication and repair;Folding, sorting and degradation	ko04120//Ubiquitin mediated proteolysis;ko03420//Nucleotide excision repair	K10140	GO:0005634//nucleus;GO:0005575//cellular_component;GO:0043231//intracellular membrane-bounded organelle;GO:0005622//intracellular;GO:0044424//intracellular part;GO:0043226//organelle;GO:0043227//membrane-bounded organelle;GO:0044464//cell part;GO:0043229//intracellular organelle;GO:0005623//cell	GO:0005515//protein binding;GO:0003677//DNA binding;GO:1901363//heterocyclic compound binding;GO:0097159//organic cyclic compound binding;GO:0003676//nucleic acid binding;GO:0005488//binding;GO:0003674//molecular_function	GO:0006725//cellular aromatic compound metabolic process;GO:0006950//response to stress;GO:0044237//cellular metabolic process;GO:0009628//response to abiotic stimulus;GO:0071704//organic substance metabolic process;GO:0090304//nucleic acid metabolic process;GO:0009987//cellular process;GO:0008152//metabolic process;GO:0006139//nucleobase-containing compound metabolic process;GO:0050896//response…
Os01g0141900	6.67	9.66	9.12	9.86	9.75	11.15	9.31	10.75	9.76	9.68	11.3	8.5	12.34	13.44	12.16	9.27	11.92	11.7	11.92	12.21	13.18	8.51	10.18	9.48	--	-	-	-	-	-	-	-	-
Os01g0142100	0.3	0.56	1.17	14.81	15.35	16.01	14.94	20.44	20.26	13.63	15.5	15.91	1.89	1.93	1.75	12.07	17.5	18.05	13.56	15.35	17.29	11.07	8.05	11.42	--	Peptidase M50 family protein. (Os01t0142100-01);Similar to Metalloendopeptidase. (Os01t0142100-02)	-	-	-	-	GO:0043229//intracellular organelle;GO:0044444//cytoplasmic part;GO:0044464//cell part;GO:0005623//cell;GO:0016020//membrane;GO:0043231//intracellular membrane-bounded organelle;GO:0044424//intracellular part;GO:0009579//thylakoid;GO:0005737//cytoplasm;GO:0005575//cellular_component;GO:0005622//intracellular;GO:0043227//membrane-bounded organelle;GO:0043226//organelle;GO:0009536//plastid	GO:0016787//hydrolase activity;GO:0003824//catalytic activity;GO:0003674//molecular_function	GO:0044238//primary metabolic process;GO:0008152//metabolic process;GO:0008150//biological_process;GO:0019538//protein metabolic process;GO:0071704//organic substance metabolic process;GO:0043170//macromolecule metabolic process
Os01g0142200	7.64	7.8	8.92	12.05	13.41	13.48	12.93	9.66	11.23	6.92	8.15	5.27	14.07	13.42	10.72	13.3	14.93	16.09	11.83	10.65	8.25	9.65	5.89	9.51	TPRKB	Kinase binding protein CGI-121 domain containing protein. (Os01t0142200-01)	-	-	-	-	GO:0005575//cellular_component;GO:0043226//organelle;GO:0005622//intracellular;GO:0044444//cytoplasmic part;GO:0043227//membrane-bounded organelle;GO:0044464//cell part;GO:0005623//cell;GO:0005829//cytosol;GO:0005737//cytoplasm;GO:0005634//nucleus;GO:0043231//intracellular membrane-bounded organelle;GO:0044424//intracellular part;GO:0043229//intracellular organelle	-	-
Os01g0142300	0.88	0.8	1.19	13.58	13.55	12.99	12.89	16.83	16.66	10.96	10.48	13.93	2.71	2.49	2.51	13.67	15.85	12.86	12.87	14.46	12.5	8.16	6.28	8.38	SQD2	Glycosyl transferase, group 1 domain containing protein. (Os01t0142300-01);Glycosyl transferase, group 1 domain containing protein. (Os01t0142300-02)	Metabolism	Lipid metabolism;Global and Overview	ko01100//Metabolic pathways;ko00561//Glycerolipid metabolism	K06119	GO:0005623//cell;GO:0043227//membrane-bounded organelle;GO:0005622//intracellular;GO:0044464//cell part;GO:0043226//organelle;GO:0043231//intracellular membrane-bounded organelle;GO:0005575//cellular_component;GO:0044424//intracellular part;GO:0005737//cytoplasm;GO:0044444//cytoplasmic part;GO:0009536//plastid;GO:0043229//intracellular organelle	GO:0016740//transferase activity;GO:0003824//catalytic activity;GO:0003674//molecular_function	GO:0006629//lipid metabolic process;GO:0008150//biological_process;GO:0009058//biosynthetic process;GO:0008152//metabolic process;GO:0044699//single-organism process;GO:0009987//cellular process;GO:0071704//organic substance metabolic process;GO:0044710//single-organism metabolic process;GO:0044238//primary metabolic process
Os01g0142500	23.31	22.35	25.37	22.6	18.36	18.38	17.74	21.2	17.12	29.08	30.54	25.69	16.43	16.01	17.63	18.62	20.37	23.93	21.99	27.11	26.39	32.3	27.95	31.44	DIVARICATA	Homeodomain-like containing protein. (Os01t0142500-01)	-	-	-	-	GO:0005622//intracellular;GO:0043229//intracellular organelle;GO:0044464//cell part;GO:0043231//intracellular membrane-bounded organelle;GO:0044424//intracellular part;GO:0043227//membrane-bounded organelle;GO:0005623//cell;GO:0043226//organelle;GO:0005634//nucleus;GO:0005575//cellular_component	GO:0003676//nucleic acid binding;GO:0005488//binding;GO:0003677//DNA binding;GO:1901363//heterocyclic compound binding;GO:0003674//molecular_function;GO:0097159//organic cyclic compound binding	GO:1901360//organic cyclic compound metabolic process;GO:0006139//nucleobase-containing compound metabolic process;GO:0009058//biosynthetic process;GO:0034641//cellular nitrogen compound metabolic process;GO:0006725//cellular aromatic compound metabolic process;GO:0071704//organic substance metabolic process;GO:0006807//nitrogen compound metabolic process;GO:0044237//cellular metabolic process;GO…
Os01g0142600	0.26	0.54	0.26	0.69	0.63	1.13	0.54	0.26	1.19	0.36	0.66	0.21	0.22	0.3	0.41	0.56	1.02	0.44	0.56	0.48	0.11	0.88	0.86	0.49	--	-	-	-	-	-	-	-	-
Os01g0142800	37.92	35.06	46.17	61.47	45.96	51.06	40.82	41.66	43.03	40.66	42.35	44.91	43.22	46.47	40.58	49.77	48.76	49.39	51.12	58.37	46.48	44.86	50.59	45.3	NPF8.2	Putative peptide transporter, Long-distance translocation of dimethylarsinate to rice grain (Os01t0142800-01);Similar to cDNA clone:J023036E09, full insert sequence (Fragment). (Os01t0142800-02);Similar to Peptide transporter. (Os01t0142800-03)	-	-	-	-	GO:0005575//cellular_component;GO:0016020//membrane	GO:0005215//transporter activity;GO:0003674//molecular_function	GO:0008150//biological_process;GO:0051179//localization;GO:0006810//transport;GO:0051234//establishment of localization
Os01g0142875	0	0	0.36	0	0	0	0	0	0	0	0	0	0	0.18	0	0	0	0	0	0	0	0	0	0	NPF8.2	-	-	-	-	-	-	-	-
Os01g0142950	0.14	0.05	0.07	0.03	0.14	0.13	0.1	0.06	0.18	0.19	0.31	0.19	0.08	0.12	0	0.23	0	0.03	0.03	0.07	0	0.04	0	0	--	-	-	-	-	-	-	-	-
Os01g0143100	5.15	5.5	4.24	15.75	12.05	12.08	10.19	15.81	14.32	15.2	13.28	15.78	7.22	7.48	5.16	11.33	11.17	10.54	13.68	15.98	16.4	15.29	11.37	17.2	mcfB	Adenine nucleotide translocator 1 domain containing protein. (Os01t0143100-01)	-	-	-	-	GO:0005575//cellular_component;GO:0005739//mitochondrion;GO:0005737//cytoplasm;GO:0044444//cytoplasmic part;GO:0043226//organelle;GO:0044424//intracellular part;GO:0044464//cell part;GO:0043231//intracellular membrane-bounded organelle;GO:0016020//membrane;GO:0005622//intracellular;GO:0043227//membrane-bounded organelle;GO:0005623//cell;GO:0043229//intracellular organelle	GO:0003674//molecular_function;GO:0003824//catalytic activity;GO:0005215//transporter activity	GO:0009987//cellular process;GO:0051179//localization;GO:0008150//biological_process;GO:0006810//transport;GO:0051234//establishment of localization
Os01g0143300	8.59	9.82	10.88	17.75	20.84	20.7	17.17	24.34	17.26	12.2	12.46	14.11	15.24	15.68	8.52	25.9	20.4	19.78	13.45	15.74	15.92	15.97	9.84	11.45	MAM33	Similar to Glycine-rich protein (Fragment). (Os01t0143300-01)	-	-	-	-	GO:0043229//intracellular organelle;GO:0043231//intracellular membrane-bounded organelle;GO:0005739//mitochondrion;GO:0044444//cytoplasmic part;GO:0043226//organelle;GO:0005623//cell;GO:0044424//intracellular part;GO:0005622//intracellular;GO:0043227//membrane-bounded organelle;GO:0044464//cell part;GO:0005737//cytoplasm;GO:0005575//cellular_component	-	-
Os01g0143350	0	0	0.2	0	0	0	0	0	0	0	0	0	0.18	0	0.37	0	0	0	0	0	0	0	0	0	--	-	-	-	-	-	-	-	-
Os01g0143400	0	0	0	0.1	0	0.05	0.13	0.22	0.16	0	0.09	0.43	0	0	0	0	0	0	0	0	0	0	0	0	--	Protein of unknown function DUF594 domain containing protein. (Os01t0143400-00)	-	-	-	-	GO:0016020//membrane;GO:0005575//cellular_component	-	-
Os01g0143700	0	0	0	0	0	0	0	0	0	0	0	0	0	0	0	0	0	0	0	0	0	0	0	0	MAM33	Similar to Mitochondrial glycoprotein. (Os01t0143700-00)	-	-	-	-	GO:0044444//cytoplasmic part;GO:0005575//cellular_component;GO:0005623//cell;GO:0043227//membrane-bounded organelle;GO:0043229//intracellular organelle;GO:0005737//cytoplasm;GO:0044464//cell part;GO:0043231//intracellular membrane-bounded organelle;GO:0044424//intracellular part;GO:0043226//organelle;GO:0005622//intracellular;GO:0005739//mitochondrion	-	-
Os01g0143750	0	0	0	0.14	0	0	0	0	0	0	0	0	0.23	0	0.28	0	0	0	0	0	0	0	0	0	At2g39795	-	-	-	-	-	-	-	-
Os01g0143800	5	6.57	4.57	25.95	27.75	24.45	27.42	44.5	29.36	26.12	26.45	35.02	5.95	5.79	6.8	23.32	29.99	30.96	27.76	29.06	28.63	27.9	20.73	25.18	SPBC776.07	Mitochondrial glycoprotein family protein. (Os01t0143800-01);Mitochondrial glycoprotein family protein. (Os01t0143800-03)	-	-	-	-	GO:0005622//intracellular;GO:0044444//cytoplasmic part;GO:0005739//mitochondrion;GO:0044424//intracellular part;GO:0005575//cellular_component;GO:0043227//membrane-bounded organelle;GO:0044464//cell part;GO:0043229//intracellular organelle;GO:0005737//cytoplasm;GO:0005623//cell;GO:0043231//intracellular membrane-bounded organelle;GO:0043226//organelle	-	-
Os01g0143900	5.29	6.25	4.2	9.93	11.23	6.77	19.84	18.56	15.85	16.89	14.12	16.57	1.25	1.35	1.41	6.54	5.11	8.84	9.2	12.41	14.26	7.62	10.99	8.53	--	-	-	-	-	-	-	-	-
Os01g0144000	27.2	26.33	30.41	49.32	39.35	42.13	37.24	36.96	36.09	33.44	35.71	40.48	32.82	36.4	29.7	38.73	40.29	34.7	31.58	33.62	31.49	35.79	24.74	32.27	At3g49720	Conserved hypothetical protein. (Os01t0144000-01)	-	-	-	-	GO:0005575//cellular_component;GO:0016020//membrane	-	-
Os01g0144100	0.25	0.82	0.31	12.47	13.33	13.09	10.64	15.99	14.17	5.87	11.56	12.7	0	0.24	0.12	10.18	12.62	12.18	13.42	10.91	13.37	9.62	5.94	7.93	At2g44920	Similar to Thylakoid lumenal 15 kDa protein, chloroplast precursor (p15). (Os01t0144100-01)	-	-	-	-	GO:0005623//cell;GO:0005737//cytoplasm;GO:0005575//cellular_component;GO:0009579//thylakoid;GO:0043226//organelle;GO:0043229//intracellular organelle;GO:0016020//membrane;GO:0044464//cell part;GO:0009536//plastid;GO:0044424//intracellular part;GO:0005622//intracellular;GO:0043231//intracellular membrane-bounded organelle;GO:0043227//membrane-bounded organelle;GO:0044444//cytoplasmic part	-	-
Os01g0144200	3.71	3.92	1.94	3.46	6.26	4.02	3.81	4.45	5.91	6.89	7.25	4.86	0	0	0	0	0	0	0.09	0	0.11	0	0	0.12	Gid4	Vacuolar import and degradation protein Vid24 domain containing protein. (Os01t0144200-01)	-	-	-	-	GO:0016020//membrane;GO:0005575//cellular_component;GO:0043229//intracellular organelle;GO:0005622//intracellular;GO:0043231//intracellular membrane-bounded organelle;GO:0005773//vacuole;GO:0043226//organelle;GO:0005737//cytoplasm;GO:0043227//membrane-bounded organelle;GO:0044464//cell part;GO:0044424//intracellular part;GO:0044444//cytoplasmic part;GO:0005623//cell	-	GO:0009987//cellular process;GO:0009056//catabolic process;GO:0005975//carbohydrate metabolic process;GO:0019538//protein metabolic process;GO:0044238//primary metabolic process;GO:0051234//establishment of localization;GO:0043170//macromolecule metabolic process;GO:0006810//transport;GO:0008150//biological_process;GO:0071704//organic substance metabolic process;GO:0051179//localization;GO:000905…
Os01g0144300	0.15	0.1	0.1	0	0	0.07	0	0.08	0	0.11	0	0.1	0.12	0.29	0.23	0.08	0	0	0	0	0	0	0	0	--	Conserved hypothetical protein. (Os01t0144300-01)	-	-	-	-	-	-	GO:0009719//response to endogenous stimulus;GO:0006950//response to stress;GO:0050896//response to stimulus;GO:0008150//biological_process
Os01g0144340	4.39	5.77	6.46	7.35	9.74	11.36	8.69	7.12	9.44	9.97	9.45	8.62	5.67	5.43	4.16	8.44	8.21	8.26	10.15	7.74	7.2	6.71	5.47	7.19	ARP5	Similar to Actin-related protein 5. (Os01t0144340-00)	-	-	-	-	GO:0044424//intracellular part;GO:0043226//organelle;GO:0043227//membrane-bounded organelle;GO:0005634//nucleus;GO:0005575//cellular_component;GO:0044464//cell part;GO:0043231//intracellular membrane-bounded organelle;GO:0005622//intracellular;GO:0005623//cell;GO:0043229//intracellular organelle	-	GO:0009719//response to endogenous stimulus;GO:0008150//biological_process;GO:0050896//response to stimulus;GO:0006950//response to stress
Os01g0144380	0.02	0.03	0	0.02	0.02	0	0	0	0.02	0	0	0.06	0.09	0.13	0.14	0.27	0.02	0.11	0.12	0.03	0	0.03	0.04	0.05	ARP5	-	-	-	-	-	-	-	-
Os01g0144500	0	0	0.56	0.14	0	0	0	0.3	0	0.21	0.24	0.2	0.08	0	0.15	0	0	0.18	0.13	0	0.15	0	0.29	0.17	Ufd1-like	Ubiquitin fusion degradation protein UFD1 domain containing protein. (Os01t0144500-00)	Genetic Information Processing	Folding, sorting and degradation	ko04141//Protein processing in endoplasmic reticulum	K14016	-	-	GO:0008152//metabolic process;GO:0044238//primary metabolic process;GO:0019538//protein metabolic process;GO:0008150//biological_process;GO:0043170//macromolecule metabolic process;GO:0009056//catabolic process;GO:0071704//organic substance metabolic process;GO:0009987//cellular process
Os01g0144600	4.41	5.93	4.84	2.52	2.9	3.63	1.03	2.01	2.64	1.53	2.65	2.07	23.6	23.33	25.13	11.05	11.63	14.29	9.11	9.28	12.74	9.77	12.02	10.79	--	Conserved hypothetical protein. (Os01t0144600-01)	Genetic Information Processing	Folding, sorting and degradation	ko03018//RNA degradation	K12593	GO:0043231//intracellular membrane-bounded organelle;GO:0043227//membrane-bounded organelle;GO:0005575//cellular_component;GO:0005623//cell;GO:0005634//nucleus;GO:0044424//intracellular part;GO:0043226//organelle;GO:0044464//cell part;GO:0005622//intracellular;GO:0043229//intracellular organelle	-	GO:0046483//heterocycle metabolic process;GO:0006139//nucleobase-containing compound metabolic process;GO:1901360//organic cyclic compound metabolic process;GO:0071704//organic substance metabolic process;GO:0006725//cellular aromatic compound metabolic process;GO:0006807//nitrogen compound metabolic process;GO:0044237//cellular metabolic process;GO:0009987//cellular process;GO:0008150//biologica…
Os01g0144700	0.72	0.24	0.23	0.34	0.18	0.49	0	0.18	0.18	0.25	0.29	0	8.02	6.72	7.2	4.51	5.96	6.6	4.53	4.36	6.81	4.91	4.55	2.55	--	Conserved hypothetical protein. (Os01t0144700-01)	-	-	-	-	GO:0016020//membrane;GO:0005575//cellular_component	-	-
Os01g0144800	0	0	0	0	0	0	0	0	0	0	0	0	0.44	0.26	0.14	0.89	2.1	0.83	1.95	0.94	1.8	1.39	1.32	0.96	--	Protein of unknown function DUF3681 domain containing protein. (Os01t0144800-01)	-	-	-	-	GO:0016020//membrane;GO:0005575//cellular_component	-	-
Os01g0144900	0	0	0	0	0	0	0	0	0	0	0	0	0.43	0.62	0.75	0.33	0.05	0.24	0.27	0.29	0.36	0.17	0.29	0.29	--	-	-	-	-	-	-	-	-
Os01g0145000	0	0	0	0	0	0	0	0	0	0	0	0	0	0	0	0.35	0	0	0	0	0	0.37	0.31	0.76	--	Hypothetical conserved gene. (Os01t0145000-00)	-	-	-	-	GO:0016020//membrane;GO:0005575//cellular_component	GO:0003674//molecular_function;GO:0003676//nucleic acid binding;GO:1901363//heterocyclic compound binding;GO:0005488//binding;GO:0097159//organic cyclic compound binding	GO:0006139//nucleobase-containing compound metabolic process;GO:0006259//DNA metabolic process;GO:0044238//primary metabolic process;GO:1901360//organic cyclic compound metabolic process;GO:0009987//cellular process;GO:0090304//nucleic acid metabolic process;GO:0046483//heterocycle metabolic process;GO:0006725//cellular aromatic compound metabolic process;GO:0043170//macromolecule metabolic proce…
Os01g0145200	0	0	0	0	0	0.09	0	0	0	0	0	0	0.11	0.46	0.49	0.21	0.7	0.12	0.09	0.22	1.09	0.33	0.28	0.23	--	Protein of unknown function DUF3681 domain containing protein. (Os01t0145200-01)	-	-	-	-	GO:0016020//membrane;GO:0005575//cellular_component	-	-
Os01g0145600	0	0	0	0	0	0	0	0	0	0	0	0	0.13	0	0.12	0.26	0	0	0.11	0.28	0.12	0.55	0.35	0	--	-	-	-	-	-	-	-	-
Os01g0146101	0	0	0	0	0	0	0	0	0	0	0	0	0	0	0	0	0	0	0	0	0	0	0	0	--	-	-	-	-	-	-	-	-
Os01g0146200	0	0.88	0.14	1.28	1.13	0.62	0.39	0.68	0.78	0.78	2.51	0.45	0	0	0	0.24	0	0.14	0	0	0	0.25	0	0	--	Protein of unknown function DUF3681 domain containing protein. (Os01t0146200-01)	-	-	-	-	GO:0016020//membrane;GO:0005575//cellular_component	-	-
Os01g0146600	0	0	0	0	0	0	0	0	0	0	0	0	0	0	0	0	0	0	0	0	0	0	0	0	--	Conserved hypothetical protein. (Os01t0146600-01)	-	-	-	-	GO:0005575//cellular_component;GO:0016020//membrane	GO:0003676//nucleic acid binding;GO:0097159//organic cyclic compound binding;GO:1901363//heterocyclic compound binding;GO:0005488//binding;GO:0003674//molecular_function	GO:0044237//cellular metabolic process;GO:0006725//cellular aromatic compound metabolic process;GO:0006807//nitrogen compound metabolic process;GO:0046483//heterocycle metabolic process;GO:0090304//nucleic acid metabolic process;GO:0006139//nucleobase-containing compound metabolic process;GO:0008150//biological_process;GO:0044238//primary metabolic process;GO:0044260//cellular macromolecule metab…
Os01g0146801	0	0	0	0	0	0	0	0	0	0	0	0	0	0	0	0	0	0	0	0	0	0	0	0	--	-	-	-	-	-	-	-	-
Os01g0147001	0	0	0	0	0	0	0	0	0	0	0	0	0.23	0.61	0	0.23	0	0	0	0	0	0	0	0	Os04g0650300	Similar to H0212B02.9 protein. (Os01t0147001-00)	-	-	-	-	GO:0005622//intracellular;GO:0016020//membrane;GO:0043227//membrane-bounded organelle;GO:0043231//intracellular membrane-bounded organelle;GO:0005623//cell;GO:0044444//cytoplasmic part;GO:0005794//Golgi apparatus;GO:0005575//cellular_component;GO:0043226//organelle;GO:0044424//intracellular part;GO:0005737//cytoplasm;GO:0012505//endomembrane system;GO:0044464//cell part;GO:0043229//intracellular …	GO:0003674//molecular_function;GO:0003824//catalytic activity;GO:0016740//transferase activity	GO:0009987//cellular process;GO:0016043//cellular component organization;GO:0044238//primary metabolic process;GO:0005975//carbohydrate metabolic process;GO:0071704//organic substance metabolic process;GO:0009058//biosynthetic process;GO:0008150//biological_process;GO:0008152//metabolic process;GO:0071840//cellular component organization or biogenesis
Os01g0147200	41.85	47.04	49.08	36.02	32.79	28.4	25.76	39.85	33.93	33.27	33.76	34.24	60.73	55.7	55.11	34.65	34.1	36.77	31.15	35.42	38.88	33.18	29.95	35.69	iws1-a	IWS1, C-terminal family protein. (Os01t0147200-01);Similar to IWS1 C-terminus family protein. (Os01t0147200-02)	-	-	-	-	GO:0043229//intracellular organelle;GO:0044464//cell part;GO:0043226//organelle;GO:0043227//membrane-bounded organelle;GO:0005623//cell;GO:0044424//intracellular part;GO:0005622//intracellular;GO:0005634//nucleus;GO:0043231//intracellular membrane-bounded organelle;GO:0005575//cellular_component	-	GO:0071704//organic substance metabolic process;GO:0034641//cellular nitrogen compound metabolic process;GO:0016043//cellular component organization;GO:0046483//heterocycle metabolic process;GO:0006725//cellular aromatic compound metabolic process;GO:0009058//biosynthetic process;GO:0044237//cellular metabolic process;GO:0009987//cellular process;GO:0019538//protein metabolic process;GO:1901360//…
Os01g0147250	0.04	0.05	0.05	0.25	0.12	0.23	0.2	0.2	0.07	0	0	0.2	0.26	0.19	0.04	0.3	0.12	0.19	0.04	0.23	0.17	0.09	0.11	0.23	RBL1	-	-	-	-	-	-	-	-
Os01g0147300	0.99	1.08	1.46	3.22	1.66	1.67	2.84	2.07	3.59	2.1	2.42	1.53	1.63	2.03	2.33	5.02	6.4	5.78	4.82	4.86	4.49	5.6	3.31	6.06	RBL1	Similar to membrane protein. (Os01t0147300-01)	-	-	-	-	GO:0016020//membrane;GO:0005575//cellular_component	GO:0016787//hydrolase activity;GO:0003674//molecular_function;GO:0003824//catalytic activity	GO:0008152//metabolic process;GO:0008150//biological_process;GO:0043170//macromolecule metabolic process;GO:0071704//organic substance metabolic process;GO:0019538//protein metabolic process;GO:0044238//primary metabolic process
Os01g0147400	0	0	0	0.14	0	0	0	0	0	0	0	0	0	0	0	0	0.31	0.18	0	0.17	0	0	0.15	0.35	FDM2	Uncharacterised domain XH domain containing protein. (Os01t0147400-00)	-	-	-	-	GO:0043233//organelle lumen;GO:0043226//organelle;GO:0005623//cell;GO:0005622//intracellular;GO:0044422//organelle part;GO:0043228//non-membrane-bounded organelle;GO:0005730//nucleolus;GO:0044446//intracellular organelle part;GO:0070013//intracellular organelle lumen;GO:0043232//intracellular non-membrane-bounded organelle;GO:0043229//intracellular organelle;GO:0044428//nuclear part;GO:0031981//n…	-	GO:0009987//cellular process;GO:0008152//metabolic process;GO:0008150//biological_process
Os01g0147600	0	0	0.35	0	0	0	0.16	0	0	0	0	0	0.08	0.27	0	0	0	0	0.38	0	0	0.16	0	0	--	-	-	-	-	-	-	-	-
Os01g0147700	10.68	10.45	13.61	13.4	14.75	16.37	13.16	10.55	13.55	14.17	14.92	12.91	20.6	22	21.53	15.91	16.47	15.19	16.02	13.69	10.31	15.24	13.38	15.36	FDM1	Region of unknown function XH domain containing protein. (Os01t0147700-01)	-	-	-	-	GO:0044422//organelle part;GO:0005634//nucleus;GO:0005575//cellular_component;GO:0043231//intracellular membrane-bounded organelle;GO:0044428//nuclear part;GO:0043227//membrane-bounded organelle;GO:0043228//non-membrane-bounded organelle;GO:0043233//organelle lumen;GO:0044464//cell part;GO:0044424//intracellular part;GO:0043226//organelle;GO:0044446//intracellular organelle part;GO:0005730//nucle…	-	GO:0008152//metabolic process;GO:0009987//cellular process;GO:0008150//biological_process
Os01g0147800	0.36	0.33	0.4	2.66	2.08	3.26	3.33	3.8	3.2	2.18	2.42	1.95	0.32	0.57	0.36	3.1	3.88	2.78	2.56	1.61	2.71	1.58	1.74	1.63	--	-	-	-	-	-	-	-	-
Os01g0147850	0	0.32	1.01	0	0	0	0	0	0	0	0	0	0.52	0.04	0	0	0	0.13	0	0	0.05	0	0.13	0.04	--	-	-	-	-	-	-	-	-
Os01g0147900	320.02	328.33	334.48	1694.46	1126.65	1147.51	1296.42	1568.06	1190.28	1085.83	1021.41	1226.38	499.33	514.81	444.12	819.39	758.42	836.48	722.51	754.17	925.79	697.78	1297.48	683.06	TPI	Triosephosphate isomerase, cytosolic (EC 5.3.1.1) (TIM) (Triose- phosphate isomerase). (Os01t0147900-01)	Metabolism	Global and Overview;Energy metabolism;Carbohydrate metabolism	ko01100//Metabolic pathways;ko01110//Biosynthesis of secondary metabolites;ko01130//Biosynthesis of antibiotics;ko01120//Microbial metabolism in diverse environments;ko01200//Carbon metabolism;ko01230//Biosynthesis of amino acids;ko00010//Glycolysis / Gluconeogenesis;ko00710//Carbon fixation in photosynthetic organisms;ko00051//Fructose and mannose metabolism;ko00562//Inositol phosphate metabolism	K01803	GO:0005840//ribosome;GO:0032991//macromolecular complex;GO:0005773//vacuole;GO:0005739//mitochondrion;GO:0005829//cytosol;GO:0044444//cytoplasmic part;GO:0043227//membrane-bounded organelle;GO:0071944//cell periphery;GO:0043229//intracellular organelle;GO:0043228//non-membrane-bounded organelle;GO:0005623//cell;GO:0005886//plasma membrane;GO:0043232//intracellular non-membrane-bounded organelle;G…	GO:0003824//catalytic activity;GO:0005488//binding;GO:0003674//molecular_function	GO:1901360//organic cyclic compound metabolic process;GO:0050896//response to stimulus;GO:0009719//response to endogenous stimulus;GO:0008150//biological_process;GO:0009628//response to abiotic stimulus;GO:0034641//cellular nitrogen compound metabolic process;GO:0044238//primary metabolic process;GO:0006139//nucleobase-containing compound metabolic process;GO:0006725//cellular aromatic compound m…
Os01g0148000	9.12	11.76	13.12	6.94	10.44	21.49	14.22	0.74	15.65	21.69	22.54	5.89	19.56	19.42	18.86	24.17	18.53	12.16	20.62	15.25	2.51	24.28	20.37	23.11	PRT6	Similar to predicted protein. (Os01t0148000-00)	-	-	-	-	-	GO:0003674//molecular_function;GO:0005488//binding	-
Os01g0148050	27.77	35.46	33.95	29.47	28.25	29.5	26.85	25.58	29.9	38.04	39.94	29.77	57.73	56.84	55.4	34.56	35.56	33.48	35.13	37.85	34.91	42.45	45.08	39.38	PRT6	Hypothetical conserved gene. (Os01t0148050-01)	-	-	-	-	GO:0044464//cell part;GO:0005622//intracellular;GO:0005737//cytoplasm;GO:0044424//intracellular part;GO:0005575//cellular_component;GO:0005623//cell	GO:0003674//molecular_function;GO:0005488//binding;GO:0003824//catalytic activity;GO:0016740//transferase activity	GO:0043412//macromolecule modification;GO:0071704//organic substance metabolic process;GO:0043170//macromolecule metabolic process;GO:0009987//cellular process;GO:0006464//cellular protein modification process;GO:0019538//protein metabolic process;GO:0044267//cellular protein metabolic process;GO:0008150//biological_process;GO:0044237//cellular metabolic process;GO:0044238//primary metabolic proc…
Os01g0148100	0.77	1.26	0.48	2.06	2.33	2.72	2.59	2.53	3.98	2.6	3.92	3.61	3.29	3.86	3.41	9.26	9.29	8.16	9.71	8.86	7.41	7.37	7.15	8.72	--	-	-	-	-	-	-	-	-
Os01g0148200	0	0	0	0	0	0	0	0	0	0	0	0	0	0	0	0	0	0	0	0	0.16	0	0.16	0.38	--	Hypothetical protein. (Os01t0148200-01)	Genetic Information Processing	Translation	ko03015//mRNA surveillance pathway	K14407	GO:0005575//cellular_component;GO:0016020//membrane	-	-
Os01g0148400	3.91	3.75	5.44	3.32	4.33	1.96	1.62	4.15	3.76	3.17	5.34	5.69	4.14	5.98	4.91	3.17	1.92	4.14	2.48	2.53	3.8	1.95	3.43	4.21	BRIX1	Brix domain containing protein. (Os01t0148400-01)	-	-	-	-	GO:0044424//intracellular part;GO:0031974//membrane-enclosed lumen;GO:0043232//intracellular non-membrane-bounded organelle;GO:0044428//nuclear part;GO:0070013//intracellular organelle lumen;GO:0043228//non-membrane-bounded organelle;GO:0044446//intracellular organelle part;GO:0031981//nuclear lumen;GO:0005623//cell;GO:0005575//cellular_component;GO:0043227//membrane-bounded organelle;GO:0043231/…	GO:0003676//nucleic acid binding;GO:0003674//molecular_function;GO:1901363//heterocyclic compound binding;GO:0097159//organic cyclic compound binding;GO:0005488//binding;GO:0003723//RNA binding	GO:0016043//cellular component organization;GO:0071840//cellular component organization or biogenesis;GO:0008150//biological_process;GO:0009987//cellular process
Os01g0148500	6.7	6.95	8.05	2.15	2.78	3.1	2.4	1.64	1.69	1.37	2.6	1.61	7.17	6.15	5.5	1.15	0.88	1.55	1.46	1.63	1.37	1.6	0.69	1.41	--	Protein of unknown function DUF1677, Oryza sativa family protein. (Os01t0148500-01)	-	-	-	-	-	GO:0005515//protein binding;GO:0003674//molecular_function;GO:0005488//binding	-
Os01g0148700	22.05	22.23	22.77	24	24.82	25.54	24.67	25.16	22.32	21.32	21.33	24	21.27	22.72	20.28	26.77	19.86	23.02	23.49	22.86	27.57	24.97	18.39	24.14	--	-	-	-	-	-	-	-	-
Os01g0149200	3.86	2.72	2.18	1.17	0.74	0.92	0.79	0.59	0.73	0.97	0.94	0.49	1.54	1.72	2.27	1.07	0.72	0.65	0.88	0.81	1.09	0.35	0.38	0.53	--	Hypothetical gene. (Os01t0149200-01)	-	-	-	-	-	GO:0003674//molecular_function;GO:0005488//binding	-
Os01g0149350	0.24	0.03	0.06	0.26	0.22	0.31	0.34	0.22	0.24	0.17	0.39	0.39	0.24	0.26	0.17	0.29	0.3	0.36	0.42	0.2	0.22	0.33	0.24	0.37	RGA2	NB-ARC domain containing protein. (Os01t0149350-00)	-	-	-	-	GO:0044464//cell part;GO:0016020//membrane;GO:0071944//cell periphery;GO:0005575//cellular_component;GO:0005623//cell;GO:0005886//plasma membrane	GO:0005488//binding;GO:1901265//nucleoside phosphate binding;GO:0005515//protein binding;GO:0000166//nucleotide binding;GO:0003674//molecular_function;GO:1901363//heterocyclic compound binding;GO:0036094//small molecule binding;GO:0097159//organic cyclic compound binding	GO:0051716//cellular response to stimulus;GO:0044699//single-organism process;GO:0007154//cell communication;GO:0050896//response to stimulus;GO:0007165//signal transduction;GO:0050794//regulation of cellular process;GO:0008150//biological_process;GO:0023052//signaling;GO:0044700//single organism signaling;GO:0050789//regulation of biological process;GO:0044763//single-organism cellular process;G…
Os01g0149400	0.41	0	0	1.15	0	0	0	0	0.4	0	0	0	6.8	7.36	12.08	27.17	32.07	24.65	17.72	22.34	16.5	21.5	24.37	22.05	H2B.3	Hypothetical protein. (Os01t0149400-00)	-	-	-	-	GO:0005622//intracellular;GO:0005623//cell;GO:0005575//cellular_component;GO:0044464//cell part	GO:1901363//heterocyclic compound binding;GO:0097159//organic cyclic compound binding;GO:0003676//nucleic acid binding;GO:0003674//molecular_function;GO:0003677//DNA binding;GO:0005488//binding	-
Os01g0149500	0.03	0.14	0.09	0.63	0.49	0.38	0.45	0.42	0.9	1.1	0.5	0.51	0.32	0.4	0.35	0.75	0.58	0.13	0.65	0.28	0.18	0.24	0.2	0.29	RGA2	NBS-LRR domain-containing protein, Rice blast disease resistance (Os01t0149500-01)	-	-	-	-	-	GO:0003674//molecular_function;GO:0097159//organic cyclic compound binding;GO:0005488//binding;GO:0000166//nucleotide binding;GO:1901363//heterocyclic compound binding;GO:1901265//nucleoside phosphate binding;GO:0036094//small molecule binding	-
Os01g0149600	5.46	6.3	4.98	33.45	27.56	30.13	24.8	25.1	26.76	26.62	23.04	26.81	0.63	0.16	0.68	2.36	1.54	2.03	2.68	1.54	1.39	1.27	1.2	1.56	H2B.4	-	-	-	-	-	-	-	-
Os01g0149700	0.82	2.05	2.24	0.64	0.68	0.76	0.82	0.71	0.7	1.15	1.07	0.55	2.01	2.29	2.17	0.87	0.85	1.48	1.15	1.1	1.4	0.91	0.71	0.48	At3g47570	Hypothetical conserved gene. (Os01t0149700-00)	-	-	-	-	GO:0016020//membrane;GO:0005575//cellular_component	GO:0036094//small molecule binding;GO:0005515//protein binding;GO:0016301//kinase activity;GO:0003824//catalytic activity;GO:0000166//nucleotide binding;GO:0005488//binding;GO:0003674//molecular_function;GO:0097159//organic cyclic compound binding;GO:0016772//transferase activity, transferring phosphorus-containing groups;GO:1901265//nucleoside phosphate binding;GO:0016740//transferase activity;G…	GO:0044237//cellular metabolic process;GO:0044267//cellular protein metabolic process;GO:0009987//cellular process;GO:0019538//protein metabolic process;GO:0008150//biological_process;GO:0008152//metabolic process;GO:0006464//cellular protein modification process;GO:0043170//macromolecule metabolic process;GO:0071704//organic substance metabolic process;GO:0036211//protein modification process;GO…
Os01g0149750	0.91	0	0	0	0	0	0	0	0	0	0	0.75	0	0	0	0	0.08	0	0	0	0	0	0	0.09	EFR	-	-	-	-	-	-	-	-
Os01g0149800	2486	2118.89	1967.9	395.83	451.85	405.68	548.64	571.24	542.7	409.74	501.39	479.46	1642.17	1597.66	1562.56	381.32	286.94	323.68	417.07	381.95	527.9	389.13	446.72	600.92	MT2A	Metallothionein-like protein type 2. (Os01t0149800-01)	-	-	-	-	-	GO:0003674//molecular_function;GO:0036094//small molecule binding;GO:0000166//nucleotide binding;GO:0005488//binding;GO:0097159//organic cyclic compound binding;GO:1901265//nucleoside phosphate binding;GO:1901363//heterocyclic compound binding;GO:0003677//DNA binding;GO:0003676//nucleic acid binding	-
Os01g0149900	1.17	0.92	1.56	3.01	2.56	2.21	2.51	2.99	4.08	4.86	4.98	5.74	0.55	0.41	0.31	2.93	2.82	2.38	4.13	3.99	3.98	6.33	3.33	5.05	--	-	-	-	-	-	-	-	-
Os01g0150000	29.95	30.4	35.65	103.83	95.64	90.76	119.42	159.01	130.66	95.15	91.8	121.02	25.94	26.85	26.21	102.5	114.18	101.9	142.25	142.17	182.75	102.29	74.04	80.6	ECR	Similar to Synaptic glycoprotein SC2. (Os01t0150000-01);3-oxo-5-alpha-steroid 4-dehydrogenase, C-terminal domain containing protein. (Os01t0150000-02)	Metabolism	Global and Overview;Lipid metabolism	ko01110//Biosynthesis of secondary metabolites;ko01212//Fatty acid metabolism;ko01040//Biosynthesis of unsaturated fatty acids;ko00062//Fatty acid elongation	K10258	GO:0016020//membrane;GO:0005622//intracellular;GO:0043229//intracellular organelle;GO:0071944//cell periphery;GO:0005886//plasma membrane;GO:0044444//cytoplasmic part;GO:0005623//cell;GO:0043227//membrane-bounded organelle;GO:0043226//organelle;GO:0005783//endoplasmic reticulum;GO:0005575//cellular_component;GO:0005737//cytoplasm;GO:0044424//intracellular part;GO:0043231//intracellular membrane-b…	GO:0003674//molecular_function;GO:0016740//transferase activity;GO:0003824//catalytic activity	GO:0044238//primary metabolic process;GO:0030154//cell differentiation;GO:0044710//single-organism metabolic process;GO:0032501//multicellular organismal process;GO:0032502//developmental process;GO:0044767//single-organism developmental process;GO:0044699//single-organism process;GO:0048869//cellular developmental process;GO:0044707//single-multicellular organism process;GO:0048856//anatomical s…
Os01g0150100	3.07	3.67	3.58	5.49	4.78	4.92	5.1	6.04	7.14	4.18	4.48	4.98	2.34	2.58	2.74	5.45	4.84	5.33	5.56	6.64	6.22	6.12	4.03	5.46	GGB	Similar to Geranylgeranyltransferase type I beta subunit. (Os01t0150100-01)	-	-	-	-	-	GO:0003824//catalytic activity;GO:0003674//molecular_function	-
Os01g0150200	3.67	2.97	3.52	53.04	40.63	47.13	55.94	59.7	58.66	35.04	38.01	50.29	4.74	5.19	3.01	45.79	47.34	45.04	46.26	46.58	62.77	34.15	20.32	28.72	PAS2B	Protein-tyrosine phosphatase-like, PTPLA domain containing protein. (Os01t0150200-01);Protein-tyrosine phosphatase-like, PTPLA domain containing protein. (Os01t0150200-02)	Metabolism	Lipid metabolism;Global and Overview	ko01110//Biosynthesis of secondary metabolites;ko01212//Fatty acid metabolism;ko01040//Biosynthesis of unsaturated fatty acids;ko00062//Fatty acid elongation	K10703	GO:0005737//cytoplasm;GO:0044464//cell part;GO:0005623//cell;GO:0043227//membrane-bounded organelle;GO:0005622//intracellular;GO:0044444//cytoplasmic part;GO:0005575//cellular_component;GO:0005783//endoplasmic reticulum;GO:0012505//endomembrane system;GO:0043231//intracellular membrane-bounded organelle;GO:0044424//intracellular part;GO:0043229//intracellular organelle;GO:0043226//organelle;GO:00…	GO:0003674//molecular_function;GO:0003824//catalytic activity	GO:0009987//cellular process;GO:0044710//single-organism metabolic process;GO:0032501//multicellular organismal process;GO:0008152//metabolic process;GO:0044238//primary metabolic process;GO:0009058//biosynthetic process;GO:0007275//multicellular organism development;GO:0044699//single-organism process;GO:0006629//lipid metabolic process;GO:0008150//biological_process;GO:0044767//single-organism …
Os01g0150400	0	0	0	0	0	0	0	0	0	0	0	0	0	0	0	0	0	0	0	0	0	0	0	0	PAS2A	Similar to 3-hydroxyacyl-CoA dehydratase PASTICCINO 2A. (Os01t0150400-00)	Metabolism	Lipid metabolism;Global and Overview	ko01110//Biosynthesis of secondary metabolites;ko01212//Fatty acid metabolism;ko01040//Biosynthesis of unsaturated fatty acids;ko00062//Fatty acid elongation	K10703	GO:0012505//endomembrane system;GO:0005737//cytoplasm;GO:0005623//cell;GO:0043227//membrane-bounded organelle;GO:0005622//intracellular;GO:0043226//organelle;GO:0043229//intracellular organelle;GO:0043231//intracellular membrane-bounded organelle;GO:0016020//membrane;GO:0005575//cellular_component;GO:0005783//endoplasmic reticulum;GO:0044464//cell part;GO:0044424//intracellular part;GO:0044444//c…	GO:0003674//molecular_function;GO:0003824//catalytic activity	GO:0006629//lipid metabolic process;GO:0008152//metabolic process;GO:0071704//organic substance metabolic process;GO:0008150//biological_process;GO:0044699//single-organism process;GO:0009058//biosynthetic process;GO:0009987//cellular process;GO:0044710//single-organism metabolic process;GO:0044238//primary metabolic process
Os01g0150500	0	0	0	0	0	0	0	0	0	0	0	0	0	0	0	0	0	0	0	0	0	0	0	0	PAS2A	Similar to 3-hydroxyacyl-CoA dehydratase PASTICCINO 2A. (Os01t0150500-00)	Metabolism	Global and Overview;Lipid metabolism	ko01110//Biosynthesis of secondary metabolites;ko01212//Fatty acid metabolism;ko01040//Biosynthesis of unsaturated fatty acids;ko00062//Fatty acid elongation	K10703	GO:0043231//intracellular membrane-bounded organelle;GO:0044464//cell part;GO:0005737//cytoplasm;GO:0005623//cell;GO:0043227//membrane-bounded organelle;GO:0012505//endomembrane system;GO:0044444//cytoplasmic part;GO:0043226//organelle;GO:0005783//endoplasmic reticulum;GO:0043229//intracellular organelle;GO:0016020//membrane;GO:0005575//cellular_component;GO:0044424//intracellular part;GO:0005622…	GO:0003824//catalytic activity;GO:0003674//molecular_function	GO:0044710//single-organism metabolic process;GO:0009058//biosynthetic process;GO:0044699//single-organism process;GO:0008150//biological_process;GO:0006629//lipid metabolic process;GO:0009987//cellular process;GO:0044238//primary metabolic process;GO:0008152//metabolic process;GO:0071704//organic substance metabolic process
Os01g0150700	1.31	1.35	0.99	2.36	1.93	1.46	1.58	1.56	1.28	0.86	0.81	1.06	0.65	0.41	0.62	0.66	0.21	0.12	0.29	0.16	0.51	0.18	0.18	0.48	--	-	Metabolism	Lipid metabolism;Global and Overview	ko01110//Biosynthesis of secondary metabolites;ko01212//Fatty acid metabolism;ko01040//Biosynthesis of unsaturated fatty acids;ko00062//Fatty acid elongation	K10703	-	-	-
Os01g0150800	0	0.11	0.11	0.66	0.17	1.02	2.82	3.04	2.92	1.31	1.38	2.65	0.09	0.16	0.17	1.5	0.18	0.95	2.4	2.78	1.67	0.88	0.59	1.22	PAS2A	Protein-tyrosine phosphatase-like, PTPLA domain containing protein. (Os01t0150800-01)	Metabolism	Lipid metabolism;Global and Overview	ko01110//Biosynthesis of secondary metabolites;ko01212//Fatty acid metabolism;ko01040//Biosynthesis of unsaturated fatty acids;ko00062//Fatty acid elongation	K10703	GO:0043229//intracellular organelle;GO:0043231//intracellular membrane-bounded organelle;GO:0005623//cell;GO:0044424//intracellular part;GO:0005622//intracellular;GO:0005783//endoplasmic reticulum;GO:0005575//cellular_component;GO:0043227//membrane-bounded organelle;GO:0005737//cytoplasm;GO:0016020//membrane;GO:0044444//cytoplasmic part;GO:0012505//endomembrane system;GO:0044464//cell part;GO:004…	GO:0003674//molecular_function;GO:0003824//catalytic activity	GO:0008152//metabolic process;GO:0008150//biological_process;GO:0044699//single-organism process;GO:0006629//lipid metabolic process;GO:0009987//cellular process;GO:0009058//biosynthetic process;GO:0071704//organic substance metabolic process;GO:0044238//primary metabolic process;GO:0044710//single-organism metabolic process
Os01g0150900	0	0	0	0	0.45	0	0.26	1.12	0.22	0.31	0.71	0.59	0	0	0	0	0	0	0	0	0	0	0	0	--	-	Metabolism	Lipid metabolism;Global and Overview	ko01110//Biosynthesis of secondary metabolites;ko01212//Fatty acid metabolism;ko01040//Biosynthesis of unsaturated fatty acids;ko00062//Fatty acid elongation	K10703	-	-	-
Os01g0150950	0	0.09	0	0	0	0.13	0	0	0	0	0	0	0	0	0	0.31	0	0.17	0.06	0.08	0.22	0.16	0.2	0.08	--	-	-	-	-	-	-	-	-
Os01g0151100	17.61	19.82	21.71	20.69	20.56	23	20.38	17.07	22.39	25.58	23.68	21.54	22.14	19.78	22.21	22.09	19.7	21.96	23.55	23.62	23.21	24.76	23.39	25.84	--	HSP20-like chaperone domain containing protein. (Os01t0151100-01)	-	-	-	-	GO:0005575//cellular_component;GO:0016020//membrane	-	GO:0009987//cellular process;GO:0016043//cellular component organization;GO:0008150//biological_process;GO:0071840//cellular component organization or biogenesis
Os01g0151200	9.35	11.33	9.11	34.21	33.99	35.49	38.95	41.93	41.99	36.75	37.33	41.26	17.09	17.76	16.42	38.34	45.54	38.6	41.17	32.5	37.03	37.87	27.53	33.37	ALB3	Similar to Inner membrane protein ALBINO3, chloroplast precursor. Splice isoform 2. (Os01t0151200-01);Similar to inner membrane protein ALBINO3. (Os01t0151200-02);Similar to inner membrane protein ALBINO3. (Os01t0151200-03)	Genetic Information Processing	Folding, sorting and degradation	ko03060//Protein export	K03217	GO:0044424//intracellular part;GO:0016020//membrane;GO:0005622//intracellular;GO:0005737//cytoplasm;GO:0044444//cytoplasmic part;GO:0005575//cellular_component;GO:0009536//plastid;GO:0044464//cell part;GO:0043229//intracellular organelle;GO:0005623//cell;GO:0043231//intracellular membrane-bounded organelle;GO:0009579//thylakoid;GO:0043226//organelle;GO:0043227//membrane-bounded organelle	GO:0005488//binding;GO:0005515//protein binding;GO:0003674//molecular_function	GO:0051234//establishment of localization;GO:0008150//biological_process;GO:0071840//cellular component organization or biogenesis;GO:0051179//localization;GO:0016043//cellular component organization;GO:0006810//transport;GO:0009987//cellular process
Os01g0151400	0.18	0.06	0.06	8.66	13.35	15.52	13.94	12.04	15.01	8.57	8.51	10.12	0.22	0.22	0.36	14.7	17.36	15.22	15.75	17.86	14.68	10.94	6.28	12.75	GGT3	Similar to Gamma-glutamyl transferase. (Os01t0151400-01)	Metabolism	Global and Overview;Lipid metabolism;Metabolism of other amino acids	ko01100//Metabolic pathways;ko00480//Glutathione metabolism;ko00460//Cyanoamino acid metabolism;ko00430//Taurine and hypotaurine metabolism;ko00590//Arachidonic acid metabolism	K18592	-	GO:0016787//hydrolase activity;GO:0003674//molecular_function;GO:0003824//catalytic activity	GO:0071704//organic substance metabolic process;GO:0008152//metabolic process;GO:0019538//protein metabolic process;GO:0043170//macromolecule metabolic process;GO:0044238//primary metabolic process;GO:0009056//catabolic process;GO:0008150//biological_process;GO:0009987//cellular process
Os01g0151500	0.06	0.32	0	3	8.13	8.24	9.21	10.22	10.93	4.03	5.42	6.57	0	0.06	0	7.12	6.48	4.95	6.14	4.25	7.18	4.19	1.53	3	GGT3	Similar to GGT4 (GAMMA-GLUTAMYL TRANSPEPTIDASE 4); gamma-glutamyltransferase/ glutathione gamma-glutamylcysteinyltransferase. (Os01t0151500-00)	Metabolism	Global and Overview;Lipid metabolism;Metabolism of other amino acids	ko01100//Metabolic pathways;ko00480//Glutathione metabolism;ko00460//Cyanoamino acid metabolism;ko00430//Taurine and hypotaurine metabolism;ko00590//Arachidonic acid metabolism	K18592	GO:0005575//cellular_component;GO:0016020//membrane	GO:0003824//catalytic activity;GO:0003674//molecular_function;GO:0016787//hydrolase activity	GO:0008150//biological_process;GO:0044238//primary metabolic process;GO:0008152//metabolic process;GO:0019538//protein metabolic process;GO:0043170//macromolecule metabolic process;GO:0009056//catabolic process;GO:0071704//organic substance metabolic process;GO:0009987//cellular process
Os01g0151600	41.82	44.83	50.47	10.75	12.53	10.85	8.7	11.94	12.71	13.71	14.75	13.08	43.85	46.03	44.36	10.7	12.35	9.08	11.44	14.3	13.5	12.21	10.97	11.5	--	Conserved hypothetical protein. (Os01t0151600-01)	-	-	-	-	GO:0043231//intracellular membrane-bounded organelle;GO:0005783//endoplasmic reticulum;GO:0005622//intracellular;GO:0005634//nucleus;GO:0005575//cellular_component;GO:0044444//cytoplasmic part;GO:0005623//cell;GO:0012505//endomembrane system;GO:0043227//membrane-bounded organelle;GO:0005737//cytoplasm;GO:0043226//organelle;GO:0044464//cell part;GO:0044424//intracellular part;GO:0043229//intracell…	-	-
Os01g0151700	0.68	1.1	0.67	31.58	25.84	31.16	37.17	51.51	40.2	19.64	20.59	27.68	1.12	0.95	1.52	33.02	37.87	33.97	34.4	31.77	37.6	22.84	11.7	20.2	TIC32	Similar to Short-chain dehydrogenase Tic32. (Os01t0151700-01)	-	-	-	-	-	GO:0003824//catalytic activity;GO:0003674//molecular_function	GO:0008150//biological_process;GO:0008152//metabolic process
Os01g0151750	0	0	0	0	0	0	0	0	0	0	0	0	0	0	0	0	0	0	0	0	0	0	0	0	TIC32	-	-	-	-	-	-	-	-
Os01g0151900	0.6	0.54	0.4	1.1	1.21	1.14	0.54	0.93	0.87	1.47	1.18	1.48	0.85	1.19	1.11	0.75	1.1	0.84	1.24	0.69	1.08	1.1	1.17	1.25	At5g15010	Pentatricopeptide repeat domain containing protein. (Os01t0151900-01)	-	-	-	-	GO:0005622//intracellular;GO:0030529//intracellular ribonucleoprotein complex;GO:0005829//cytosol;GO:0043228//non-membrane-bounded organelle;GO:0044444//cytoplasmic part;GO:0043229//intracellular organelle;GO:0044464//cell part;GO:0005737//cytoplasm;GO:0032991//macromolecular complex;GO:0005575//cellular_component;GO:0044424//intracellular part;GO:0043226//organelle;GO:1990904//ribonucleoprotein …	GO:1901363//heterocyclic compound binding;GO:0003676//nucleic acid binding;GO:0016788//hydrolase activity, acting on ester bonds;GO:0005515//protein binding;GO:0003824//catalytic activity;GO:0004518//nuclease activity;GO:0016787//hydrolase activity;GO:0003723//RNA binding;GO:0003674//molecular_function;GO:0005488//binding;GO:0097159//organic cyclic compound binding	GO:0009987//cellular process;GO:0006807//nitrogen compound metabolic process;GO:0046483//heterocycle metabolic process;GO:0044237//cellular metabolic process;GO:0006139//nucleobase-containing compound metabolic process;GO:0006725//cellular aromatic compound metabolic process;GO:1901360//organic cyclic compound metabolic process;GO:0044238//primary metabolic process;GO:0034641//cellular nitrogen c…
Os01g0152000	0	0.13	0.15	0.4	0.42	0.44	0.68	0.64	0.41	0.44	0.43	0.62	0.05	0.07	0.07	0.16	0	0	0.06	0.11	0.29	0.28	0	0.08	At3g47570	Protein kinase, core domain containing protein. (Os01t0152000-01)	-	-	-	-	GO:0005575//cellular_component;GO:0016020//membrane	GO:0036094//small molecule binding;GO:0016772//transferase activity, transferring phosphorus-containing groups;GO:0005488//binding;GO:1901265//nucleoside phosphate binding;GO:0016740//transferase activity;GO:1901363//heterocyclic compound binding;GO:0003674//molecular_function;GO:0016301//kinase activity;GO:0000166//nucleotide binding;GO:0005515//protein binding;GO:0003824//catalytic activity;GO:…	GO:0008150//biological_process;GO:0036211//protein modification process;GO:0044237//cellular metabolic process;GO:0006464//cellular protein modification process;GO:0043412//macromolecule modification;GO:0044238//primary metabolic process;GO:0019538//protein metabolic process;GO:0043170//macromolecule metabolic process;GO:0071704//organic substance metabolic process;GO:0044260//cellular macromolec…
Os01g0152050	0.11	0	0	0.09	0	0	0	0.03	0	0	0	0	0	0.14	0.04	0	0.11	0.04	0.29	0	0.05	0	0.07	0.25	EMS1	-	-	-	-	-	-	-	-
Os01g0152100	0	0	0	0.15	0.16	0.07	0.09	0.31	0.15	0.11	0	0.62	0	0	0	0	0	0	0	0	0	0	0	0	--	F-box domain, Skp2-like domain containing protein. (Os01t0152100-00)	-	-	-	-	-	GO:0016740//transferase activity;GO:0003824//catalytic activity;GO:0005515//protein binding;GO:0005488//binding;GO:0003674//molecular_function	GO:0044237//cellular metabolic process;GO:0008152//metabolic process;GO:0006464//cellular protein modification process;GO:0044238//primary metabolic process;GO:0036211//protein modification process;GO:0043412//macromolecule modification;GO:0009056//catabolic process;GO:0008150//biological_process;GO:0071704//organic substance metabolic process;GO:0019538//protein metabolic process;GO:0043170//mac…
Os01g0152200	0	0	0.11	0	0	0	0	0	0	0	0	0	0.19	0	0	0	0	0.11	0	0	0	0	0	0	--	F-box domain, Skp2-like domain containing protein. (Os01t0152200-00)	-	-	-	-	-	GO:0016740//transferase activity;GO:0005515//protein binding;GO:0003674//molecular_function;GO:0005488//binding;GO:0003824//catalytic activity	GO:0006464//cellular protein modification process;GO:0044237//cellular metabolic process;GO:0043170//macromolecule metabolic process;GO:0009056//catabolic process;GO:0008152//metabolic process;GO:0036211//protein modification process;GO:0044238//primary metabolic process;GO:0019538//protein metabolic process;GO:0044267//cellular protein metabolic process;GO:0009987//cellular process;GO:0043412//m…
Os01g0152300	7.63	10.63	9.78	42.44	45.31	43.08	41.78	60.82	39.28	45.1	47.14	48.07	5.95	6.94	7.87	40.2	48.88	46.89	31.73	36.71	45.36	30.19	34.51	32.09	H2B.10	Similar to Histone H2B.1. (Os01t0152300-00)	-	-	-	-	GO:0005623//cell;GO:0043227//membrane-bounded organelle;GO:0043226//organelle;GO:0043231//intracellular membrane-bounded organelle;GO:0005575//cellular_component;GO:0044424//intracellular part;GO:0043229//intracellular organelle;GO:0005622//intracellular;GO:0044464//cell part;GO:0005634//nucleus	GO:0005488//binding;GO:0005515//protein binding;GO:1901363//heterocyclic compound binding;GO:0003674//molecular_function;GO:0097159//organic cyclic compound binding;GO:0003676//nucleic acid binding;GO:0003677//DNA binding	-
Os01g0152500	0	0	0	0	0	0	0	0	0	0	0	0	0	0	0	0	0	0	0	0	0	0	0	0	FRS3	Hypothetical conserved gene. (Os01t0152500-00)	-	-	-	-	-	GO:0005488//binding;GO:0016787//hydrolase activity;GO:1901363//heterocyclic compound binding;GO:0003674//molecular_function;GO:0003676//nucleic acid binding;GO:0003824//catalytic activity;GO:0097159//organic cyclic compound binding	GO:0008150//biological_process;GO:0008152//metabolic process;GO:0046483//heterocycle metabolic process;GO:0044237//cellular metabolic process;GO:0006807//nitrogen compound metabolic process;GO:1901360//organic cyclic compound metabolic process;GO:0009058//biosynthetic process;GO:0006725//cellular aromatic compound metabolic process;GO:0071704//organic substance metabolic process;GO:0034641//cellu…
Os01g0152600	0.41	0.86	0.43	1.41	1.18	1.8	0.81	1.05	1.65	2.25	1.6	1.06	0.34	0.2	0.17	0.41	0.32	0.46	0.56	0.16	0.14	0.27	0.23	0.2	At3g47570	Protein kinase, catalytic domain domain containing protein. (Os01t0152600-00)	-	-	-	-	GO:0016020//membrane;GO:0005575//cellular_component	GO:0005515//protein binding;GO:1901363//heterocyclic compound binding;GO:0036094//small molecule binding;GO:1901265//nucleoside phosphate binding;GO:0097159//organic cyclic compound binding;GO:0005488//binding;GO:0003824//catalytic activity;GO:0016740//transferase activity;GO:0000166//nucleotide binding;GO:0016301//kinase activity;GO:0003674//molecular_function;GO:0016772//transferase activity, t…	GO:0043412//macromolecule modification;GO:0009987//cellular process;GO:0008152//metabolic process;GO:0044238//primary metabolic process;GO:0006464//cellular protein modification process;GO:0036211//protein modification process;GO:0071704//organic substance metabolic process;GO:0019538//protein metabolic process;GO:0043170//macromolecule metabolic process;GO:0044237//cellular metabolic process;GO:…
Os01g0152687	0.4	0	0.34	0.13	0	0	0.16	0	0.13	0	0	0.18	0.07	0	0.13	0.29	0.42	0.16	0.84	0.46	0	0	0.13	0	At3g47570	Serine-threonine/tyrosine-protein kinase domain containing protein. (Os01t0152687-00)	-	-	-	-	GO:0016020//membrane;GO:0005575//cellular_component	GO:0016740//transferase activity;GO:0016301//kinase activity;GO:0097159//organic cyclic compound binding;GO:0016772//transferase activity, transferring phosphorus-containing groups;GO:0000166//nucleotide binding;GO:1901363//heterocyclic compound binding;GO:0003824//catalytic activity;GO:0003674//molecular_function;GO:1901265//nucleoside phosphate binding;GO:0005488//binding;GO:0036094//small mole…	GO:0019538//protein metabolic process;GO:0044238//primary metabolic process;GO:0044267//cellular protein metabolic process;GO:0036211//protein modification process;GO:0008150//biological_process;GO:0043412//macromolecule modification;GO:0006464//cellular protein modification process;GO:0071704//organic substance metabolic process;GO:0043170//macromolecule metabolic process;GO:0009987//cellular pr…
Os01g0152700	0	0	0.49	0	0.39	0.72	0	0.79	2.71	1.08	0	0	0	0.74	0	0	0	0	0	0	0	0	0	0	At3g09480	Similar to Histone H2B (CaH2B). (Os01t0152700-01)	-	-	-	-	GO:0044464//cell part;GO:0043227//membrane-bounded organelle;GO:0005575//cellular_component;GO:0005622//intracellular;GO:0043226//organelle;GO:0005634//nucleus;GO:0043231//intracellular membrane-bounded organelle;GO:0005623//cell;GO:0043229//intracellular organelle;GO:0044424//intracellular part	GO:0003676//nucleic acid binding;GO:0097159//organic cyclic compound binding;GO:0003677//DNA binding;GO:1901363//heterocyclic compound binding;GO:0005515//protein binding;GO:0003674//molecular_function;GO:0005488//binding	-
Os01g0152800	0.25	0.67	1.07	0.42	0.26	0	0.41	0	0.51	0.43	1.17	0.21	0	0	0	0	0	0	0	0	0	0	0	0	At3g47570	Protein kinase, core domain containing protein. (Os01t0152800-01)	-	-	-	-	GO:0016020//membrane;GO:0005575//cellular_component	GO:0097159//organic cyclic compound binding;GO:0036094//small molecule binding;GO:0016740//transferase activity;GO:0005515//protein binding;GO:0005488//binding;GO:0003824//catalytic activity;GO:0000166//nucleotide binding;GO:1901363//heterocyclic compound binding;GO:0003674//molecular_function;GO:0016772//transferase activity, transferring phosphorus-containing groups;GO:0016301//kinase activity;…	GO:0043170//macromolecule metabolic process;GO:0044260//cellular macromolecule metabolic process;GO:0044237//cellular metabolic process;GO:0006464//cellular protein modification process;GO:0009987//cellular process;GO:0008150//biological_process;GO:0036211//protein modification process;GO:0044238//primary metabolic process;GO:0043412//macromolecule modification;GO:0044267//cellular protein metabo…
Os01g0152850	0	0	0	0	0	0.35	0	0.32	0	0.11	0	0	0.19	0.34	0.07	0.11	0.11	0.17	0.09	0.32	0.07	0.12	0.24	0.21	At3g47570	-	-	-	-	-	-	-	-
Os01g0152900	33.8	30.53	28.49	81.07	84.99	81.13	71.34	99.07	79.85	66.44	59.83	71.18	16.16	15.97	15.54	69.41	83.89	71.5	54.93	59.83	68.62	50.57	50.77	51.83	H2B.7	Similar to Histone H2B.1. (Os01t0152900-00)	-	-	-	-	GO:0005575//cellular_component;GO:0005623//cell;GO:0044424//intracellular part;GO:0043229//intracellular organelle;GO:0043226//organelle;GO:0005622//intracellular;GO:0005634//nucleus;GO:0043227//membrane-bounded organelle;GO:0044464//cell part;GO:0043231//intracellular membrane-bounded organelle	GO:0003674//molecular_function;GO:0003677//DNA binding;GO:0003676//nucleic acid binding;GO:0005488//binding;GO:1901363//heterocyclic compound binding;GO:0097159//organic cyclic compound binding;GO:0005515//protein binding	-
Os01g0152950	13.16	14.97	14.72	6.72	8.81	9.89	10.31	7.55	8.12	9.66	8.86	9	16.5	17.75	17.95	6.58	4.95	7.59	6.33	5.32	6.86	8.2	5.39	6.73	--	Cyclin-like F-box domain containing protein. (Os01t0152950-00)	-	-	-	-	-	GO:0005488//binding;GO:0003824//catalytic activity;GO:0005515//protein binding;GO:0016740//transferase activity;GO:0003674//molecular_function	GO:0071704//organic substance metabolic process;GO:0044260//cellular macromolecule metabolic process;GO:0044238//primary metabolic process;GO:0036211//protein modification process;GO:0044267//cellular protein metabolic process;GO:0019538//protein metabolic process;GO:0044237//cellular metabolic process;GO:0009056//catabolic process;GO:0008152//metabolic process;GO:0043170//macromolecule metabolic…
Os01g0152951	0	0	0	0	0	0	0	0	0	0	0	0	0.37	0.22	0	0	0	0	0	0	0.23	0	0	0	--	-	-	-	-	-	-	-	-
Os01g0153000	0	2.87	0	0	0	0	0	0	0	0	0	0	9.38	9.15	8.06	1.21	1.04	0.85	1.4	1.36	1.39	0.83	1.69	0	At3g47570	Protein kinase, catalytic domain domain containing protein. (Os01t0153000-00)	-	-	-	-	GO:0016020//membrane;GO:0005575//cellular_component	GO:0016301//kinase activity;GO:1901265//nucleoside phosphate binding;GO:0016772//transferase activity, transferring phosphorus-containing groups;GO:0097159//organic cyclic compound binding;GO:0003824//catalytic activity;GO:0005488//binding;GO:0005515//protein binding;GO:0016740//transferase activity;GO:0000166//nucleotide binding;GO:0036094//small molecule binding;GO:1901363//heterocyclic compoun…	GO:0008152//metabolic process;GO:0009987//cellular process;GO:0071704//organic substance metabolic process;GO:0043412//macromolecule modification;GO:0044238//primary metabolic process;GO:0044267//cellular protein metabolic process;GO:0044260//cellular macromolecule metabolic process;GO:0008150//biological_process;GO:0019538//protein metabolic process;GO:0036211//protein modification process;GO:00…
Os01g0153050	9.72	6.57	9.28	0.87	0.61	0.68	0.21	0.75	0.63	0.44	0.34	0.28	0	0	0	0	0	0	0	0	0	0	0	0.79	At4g08850	-	-	-	-	-	-	-	-
Os01g0153100	95.54	90.56	99.72	181.41	190.56	186.88	157.81	244.95	179.12	149.76	150.38	161.78	83.31	80.87	69.52	189.59	206.3	199.84	139.26	159.48	186.11	128.54	142.22	141.15	H2B.6	Similar to Histone H2B-3 (Fragment). (Os01t0153100-00)	-	-	-	-	GO:0043229//intracellular organelle;GO:0005634//nucleus;GO:0043226//organelle;GO:0043227//membrane-bounded organelle;GO:0005623//cell;GO:0005575//cellular_component;GO:0044464//cell part;GO:0044424//intracellular part;GO:0043231//intracellular membrane-bounded organelle;GO:0005622//intracellular	GO:0003674//molecular_function;GO:0003677//DNA binding;GO:1901363//heterocyclic compound binding;GO:0003676//nucleic acid binding;GO:0005515//protein binding;GO:0097159//organic cyclic compound binding;GO:0005488//binding	-
Os01g0153150	0	0	0.05	0.11	0.06	0	0	0.02	0.04	0	0	0.05	0.02	0.02	0.02	0.02	0.04	0.02	0.02	0.02	0.06	0.02	0.02	0.07	--	-	-	-	-	-	-	-	-
Os01g0153200	1.57	0	0	0.6	0.64	0.86	0	0.96	0.63	0	2.52	0	0.34	1.51	0	0.34	1.3	0.77	0	0.73	0.97	0.72	0.92	0	RPS15A	Hypothetical conserved gene. (Os01t0153200-00)	Genetic Information Processing	Translation	ko03010//Ribosome	K02957	GO:0043226//organelle;GO:0043229//intracellular organelle;GO:0044444//cytoplasmic part;GO:0005575//cellular_component;GO:0005623//cell;GO:0005622//intracellular;GO:0043231//intracellular membrane-bounded organelle;GO:0044424//intracellular part;GO:0009536//plastid;GO:0043227//membrane-bounded organelle;GO:0044464//cell part;GO:0005737//cytoplasm	GO:0016787//hydrolase activity;GO:0003674//molecular_function;GO:0016788//hydrolase activity, acting on ester bonds;GO:0003723//RNA binding;GO:0005488//binding;GO:1901363//heterocyclic compound binding;GO:0003676//nucleic acid binding;GO:0004518//nuclease activity;GO:0097159//organic cyclic compound binding;GO:0003824//catalytic activity	GO:1901360//organic cyclic compound metabolic process;GO:0044238//primary metabolic process;GO:0071704//organic substance metabolic process;GO:0044237//cellular metabolic process;GO:0008150//biological_process;GO:0034641//cellular nitrogen compound metabolic process;GO:0006725//cellular aromatic compound metabolic process;GO:0046483//heterocycle metabolic process;GO:0008152//metabolic process;GO:…
Os01g0153250	0.22	0.33	0.17	0.54	0.58	1.19	1	0.57	1.76	1.23	0.85	0.77	1	1.39	0.49	1	0.94	1.26	0.95	0.69	0.63	0.59	1.07	0.71	At5g14770	Hypothetical conserved gene. (Os01t0153250-00)	-	-	-	-	GO:0043226//organelle;GO:0044444//cytoplasmic part;GO:0043231//intracellular membrane-bounded organelle;GO:0043229//intracellular organelle;GO:0044424//intracellular part;GO:0005575//cellular_component;GO:0044464//cell part;GO:0005623//cell;GO:0009536//plastid;GO:0005622//intracellular;GO:0005737//cytoplasm;GO:0043227//membrane-bounded organelle	GO:0097159//organic cyclic compound binding;GO:0016787//hydrolase activity;GO:0004518//nuclease activity;GO:0003674//molecular_function;GO:0005488//binding;GO:0003676//nucleic acid binding;GO:1901363//heterocyclic compound binding;GO:0003824//catalytic activity;GO:0016788//hydrolase activity, acting on ester bonds;GO:0003723//RNA binding;GO:0005515//protein binding	GO:0006725//cellular aromatic compound metabolic process;GO:0006807//nitrogen compound metabolic process;GO:0044238//primary metabolic process;GO:0006139//nucleobase-containing compound metabolic process;GO:1901360//organic cyclic compound metabolic process;GO:0008150//biological_process;GO:0008152//metabolic process;GO:0071704//organic substance metabolic process;GO:0009987//cellular process;GO:…
Os01g0153275	0.56	0	0.11	0.69	0.81	0.34	0	0	0.38	0.34	0	0.42	0.62	0	0.45	0.89	1.32	0.49	1.16	0.48	0.28	0.29	0.31	0.57	--	-	-	-	-	-	-	-	-
Os01g0153300	91.52	82.54	99.42	104.87	137.74	124.96	108.03	139.13	109.74	85.18	105.11	124.81	68.47	71.86	67.64	116.06	143.14	126.55	102.24	96.81	114.6	97	102.42	112.03	H2B.5	Similar to Histone H2B.1. (Os01t0153300-00)	-	-	-	-	GO:0044464//cell part;GO:0005575//cellular_component;GO:0043227//membrane-bounded organelle;GO:0043231//intracellular membrane-bounded organelle;GO:0043226//organelle;GO:0043229//intracellular organelle;GO:0005623//cell;GO:0005634//nucleus;GO:0005622//intracellular;GO:0044424//intracellular part	GO:1901363//heterocyclic compound binding;GO:0003676//nucleic acid binding;GO:0005488//binding;GO:0003677//DNA binding;GO:0005515//protein binding;GO:0003674//molecular_function;GO:0097159//organic cyclic compound binding	-
Os01g0153400	5.31	6.97	5.94	8.49	8.17	8.13	8.61	6.44	11.09	7.48	7.58	8.22	7.19	5.94	6.12	8.46	7.94	7.59	8.07	8.1	6.18	9.84	7.63	6.45	At4g33760	Similar to tRNA synthetase class II (D, K and N) family protein. (Os01t0153400-01)	Genetic Information Processing	Translation	ko00970//Aminoacyl-tRNA biosynthesis	K01876	GO:0044464//cell part;GO:0005623//cell;GO:0044424//intracellular part;GO:0005622//intracellular;GO:0005737//cytoplasm;GO:0005575//cellular_component	GO:0036094//small molecule binding;GO:0005488//binding;GO:0097159//organic cyclic compound binding;GO:0003676//nucleic acid binding;GO:1901363//heterocyclic compound binding;GO:0003824//catalytic activity;GO:0003674//molecular_function;GO:1901265//nucleoside phosphate binding;GO:0000166//nucleotide binding	GO:0044238//primary metabolic process;GO:0006807//nitrogen compound metabolic process;GO:0006412//translation;GO:0043603//cellular amide metabolic process;GO:1901360//organic cyclic compound metabolic process;GO:0006139//nucleobase-containing compound metabolic process;GO:1901564//organonitrogen compound metabolic process;GO:0009059//macromolecule biosynthetic process;GO:0043170//macromolecule me…
Os01g0153500	0	0	0	0	0	0	0	0	0	0	0	0	0	0	0	0	0	0	0	0	0	0	0	0	--	-	-	-	-	-	-	-	-
Os01g0153550	0	0	0	0	0	0	0	0	0	0	0	0	0	0	0	0	0	0	0	0	0	0	0	0	--	-	-	-	-	-	-	-	-
Os01g0153600	0	0	0	0	0	0	0	0	0	0	0	0	0	0	0	0	0	0	0	0	0	0	0	0	--	-	-	-	-	-	-	-	-
Os01g0153625	0	0	0	0	0	0	0	0	0	0	0	0	0	0	0	0	0	0	0	0	0	0	0	0	--	-	-	-	-	-	-	-	-
Os01g0153700	0	0	0.15	0.06	0.18	0.06	0	0	0.06	0.08	0	0	0	0	0	0	0	0	0	0	0	0	0	0.07	--	Conserved hypothetical protein. (Os01t0153700-01)	-	-	-	-	-	GO:0003674//molecular_function;GO:0003824//catalytic activity;GO:0016740//transferase activity	GO:0006725//cellular aromatic compound metabolic process;GO:0008150//biological_process;GO:0090304//nucleic acid metabolic process;GO:0044238//primary metabolic process;GO:0006807//nitrogen compound metabolic process;GO:0006259//DNA metabolic process;GO:0071704//organic substance metabolic process;GO:0034641//cellular nitrogen compound metabolic process;GO:0046483//heterocycle metabolic process;G…
Os01g0153800	0	0.26	0	0.85	0.3	0.36	0.58	0.6	0.69	0.96	0.95	0.53	0	0.09	0.1	4.08	5.4	5.06	3.98	3.63	3.02	5.48	3.35	4.53	CXE15	Similar to gibberellin receptor GID1L2. (Os01t0153800-00)	-	-	-	-	-	GO:0003824//catalytic activity;GO:0003674//molecular_function;GO:0016787//hydrolase activity	GO:0008152//metabolic process;GO:0008150//biological_process;GO:0009056//catabolic process
Os01g0153900	0	0	0	0	0.37	0	0	0	0	0	0	0	0	0	0	0.53	1.01	1.94	0.77	1.41	0.87	0.69	0.24	1.44	--	-	-	-	-	-	-	-	-
Os01g0153950	0.21	0	0	0	0	0	0	0	0	0	0	0	0	0	0	0	0	0	0	0	0	0	0	0	--	Protein of unknown function DUF674 domain containing protein. (Os01t0153950-00)	-	-	-	-	GO:0016020//membrane;GO:0005575//cellular_component	-	-
Os01g0154000	1.69	0.63	1.51	0	0	0.11	0	0	0	0	0	0	0.52	0.69	0.24	0	0	0	0	0	0	0	0	0	--	-	-	-	-	-	-	-	-
Os01g0154100	0	0	0	0	0	0	0	0	0	0	0	0	0	0	0	0	0	0	0	0	0	0	0	0	--	-	-	-	-	-	-	-	-
Os01g0154200	0	0	0	0	0.42	0	1.06	1.83	0.53	0	0.75	1.49	0	0	0	0	0	0	0	0	0	0	0	0	--	-	-	-	-	-	-	-	-
Os01g0154250	0	0	0	0.16	0	0.46	0.69	0	0.37	0.7	2.07	0	0	0.16	0	0	0	0	0	0	0	0	0	0	--	-	-	-	-	-	-	-	-
Os01g0154300	0	0	0	0	0	0	0	0	0	0	0	0	0	0	0	0	0	0	0	0	0	0	0	0	--	Hypothetical conserved gene. (Os01t0154300-00)	-	-	-	-	GO:0005575//cellular_component;GO:0016020//membrane	-	-
Os01g0154500	0	0.21	0.1	0	0.24	0.07	0.09	0	0.16	0.22	0.13	0.32	0	0.08	0.08	0	0	0	0	0	0	0	0	0.09	--	Protein of unknown function DUF674 domain containing protein. (Os01t0154500-01)	-	-	-	-	GO:0016020//membrane;GO:0005575//cellular_component	-	-
Os01g0154600	0	0	0	1.2	0.53	0.19	0.37	0.21	0.21	0.44	0	0	0	0.1	0	1.6	1.09	1.16	1.23	0.36	0.97	0.24	0.41	0.12	--	-	-	-	-	-	-	-	-
Os01g0154950	0	0	0	0	0.05	0	0	0.19	0.05	0	0.07	0	0	0	0	0.05	0	0	0	0.05	0	0	0	0	CXE15	-	-	-	-	-	-	-	-
Os01g0155000	0.34	0.22	0.43	3.09	5	3.74	3.9	7.77	4.77	11.13	12.15	13.51	0.05	0	0.26	6.51	8.21	19.3	20.77	48.3	40.4	19.59	16.69	26.46	CXE15	Alpha/beta hydrolase fold-3 domain containing protein. (Os01t0155000-02)	-	-	-	-	-	GO:0003824//catalytic activity;GO:0016787//hydrolase activity;GO:0003674//molecular_function	GO:0009056//catabolic process;GO:0008150//biological_process;GO:0008152//metabolic process
Os01g0155200	8.64	9.28	9.51	0.89	0.99	0.82	0.85	0.39	0.38	0.41	0.27	0.63	11.64	9.83	10.31	1.21	0.97	0.89	0.73	0.69	1	0.58	0.46	1.31	At2g19130	Similar to H0525E10.8 protein. (Os01t0155200-00)	-	-	-	-	GO:0044464//cell part;GO:0071944//cell periphery;GO:0005575//cellular_component;GO:0005623//cell;GO:0005886//plasma membrane;GO:0016020//membrane	GO:0000166//nucleotide binding;GO:1901265//nucleoside phosphate binding;GO:1901363//heterocyclic compound binding;GO:0003824//catalytic activity;GO:0016772//transferase activity, transferring phosphorus-containing groups;GO:0003674//molecular_function;GO:0016740//transferase activity;GO:0036094//small molecule binding;GO:0097159//organic cyclic compound binding;GO:0005488//binding;GO:0016301//kin…	GO:0000003//reproduction;GO:0009987//cellular process;GO:0022414//reproductive process;GO:0036211//protein modification process;GO:0032501//multicellular organismal process;GO:0008152//metabolic process;GO:0044703//multi-organism reproductive process;GO:0019538//protein metabolic process;GO:0043170//macromolecule metabolic process;GO:0009875//pollen-pistil interaction;GO:0044260//cellular macromo…
Os01g0155300	0	0	0	0.2	0.64	0.29	0.37	0.64	0.63	0.44	0.34	0.99	0	0	0	0.46	0.65	1.03	0.28	0.24	0.43	0.12	0	0.5	DIR25	Similar to dirigent-like protein. (Os01t0155300-00)	-	-	-	-	GO:0005576//extracellular region;GO:0005575//cellular_component	GO:0003674//molecular_function;GO:0003824//catalytic activity	-
Os01g0155400	14.25	15.46	13.04	24.57	22.34	26.12	21.21	19.72	28.67	24.66	25.58	23.94	17.96	16.03	17.36	27.63	26.44	25.77	27.05	24.7	21.27	27.56	20.44	24.86	--	-	-	-	-	-	-	-	-
Os01g0155500	0.36	0.42	0.45	4.98	5.93	4.91	7	6.81	6.54	6.85	7.05	6.63	0.58	0.62	0.36	6.63	5.15	8.23	10.13	8.96	8.86	10.05	11.81	11.18	HERK1	Protein kinase, catalytic domain domain containing protein. (Os01t0155500-01)	-	-	-	-	GO:0005575//cellular_component;GO:0016020//membrane	GO:0016301//kinase activity;GO:0000166//nucleotide binding;GO:0003824//catalytic activity;GO:0005488//binding;GO:0036094//small molecule binding;GO:1901265//nucleoside phosphate binding;GO:0097159//organic cyclic compound binding;GO:0016740//transferase activity;GO:0003674//molecular_function;GO:1901363//heterocyclic compound binding;GO:0016772//transferase activity, transferring phosphorus-conta…	GO:0009987//cellular process;GO:0071704//organic substance metabolic process;GO:0044260//cellular macromolecule metabolic process;GO:0019538//protein metabolic process;GO:0044267//cellular protein metabolic process;GO:0043170//macromolecule metabolic process;GO:0044238//primary metabolic process;GO:0043412//macromolecule modification;GO:0008150//biological_process;GO:0008152//metabolic process;GO…
Os01g0155600	46.39	46.12	45.68	49.62	52.62	54.24	46.05	42.62	45.54	49.6	54.45	50.97	61.49	63.66	60.31	55.69	61.03	56.48	49.01	50.57	46.81	50.43	51.01	50.36	RS2Z32	Similar to Splicing factor RSZ33. (Os01t0155600-01);Similar to Splicing factor RSZ33. (Os01t0155600-02)	Genetic Information Processing	Transcription	ko03040//Spliceosome	K12896	-	GO:0097159//organic cyclic compound binding;GO:0003676//nucleic acid binding;GO:0003723//RNA binding;GO:0003674//molecular_function;GO:1901363//heterocyclic compound binding;GO:0005488//binding	-
Os01g0155800	2.69	2.7	4.17	0	0.64	0.29	0.37	0.48	0.32	1.1	2.28	0.42	2.15	3.33	1.9	0.34	0.16	0.58	0.57	0.91	1.29	3.06	3.39	7.09	--	-	-	-	-	-	-	-	-
Os01g0156000	0	0	0	0.35	0.37	0.17	0.22	0	0.09	0	0	0.25	0	0	0.09	0	0	0	0	0	0	0	0	0	RVE8	Similar to Myb family DNA-binding protein. (Os01t0156000-01)	-	-	-	-	GO:0043229//intracellular organelle;GO:0005575//cellular_component;GO:0043227//membrane-bounded organelle;GO:0005634//nucleus;GO:0005623//cell;GO:0044464//cell part;GO:0043226//organelle;GO:0044424//intracellular part;GO:0005622//intracellular;GO:0043231//intracellular membrane-bounded organelle	GO:0005488//binding;GO:0003677//DNA binding;GO:0003676//nucleic acid binding;GO:0003674//molecular_function;GO:0097159//organic cyclic compound binding;GO:1901363//heterocyclic compound binding	GO:0009987//cellular process;GO:0044237//cellular metabolic process;GO:0009058//biosynthetic process;GO:0044238//primary metabolic process;GO:0008150//biological_process;GO:0006725//cellular aromatic compound metabolic process;GO:1901360//organic cyclic compound metabolic process;GO:0071704//organic substance metabolic process;GO:0034641//cellular nitrogen compound metabolic process;GO:0008152//m…
Os01g0156300	0.78	0.68	0.65	4.95	3.67	2.14	2.13	3.02	3.11	3.06	2.08	3.14	1.83	1.49	0.91	3.96	4.43	5.72	5.6	4.49	5.98	2.8	2.27	3.98	--	-	-	-	-	-	-	-	-
Os01g0157200	0	0	0.09	0	0.07	0	0.08	0	0	0	0	0	0.15	0.07	0.07	0	0.22	0	0	0	0	0.08	0.07	0	--	-	-	-	-	-	-	-	-
Os01g0157400	0	0	0	0	0	0	0	0	0	0	0	0	0	0	0	0	0	0	0	0	0	0.19	0	0	Macf1	-	-	-	-	-	-	-	-
Os01g0157500	0	0	0	0	0	0	0	0.31	0	0	0	0	0.08	0	0	0.33	0.16	0	0.41	0.53	0.16	0	0	0.18	--	-	-	-	-	-	-	-	-
Os01g0157600	0	0	0	0	0.11	0	0	0.22	0.11	0.15	0.17	0.29	0.06	0.2	0	0.12	0	0.52	0	0	0.33	0	0.31	0	--	-	-	-	-	-	-	-	-
Os01g0157700	0.16	0.2	0.19	0	0.16	0.28	0.91	0.47	0.16	0.22	0	0	0.34	0.3	0.62	0.17	0	0	0.14	0.18	0	0	0	0	Os01g0157700	Glycosyl transferase, family 43 domain containing protein. (Os01t0157700-00)	-	-	-	-	GO:0005575//cellular_component;GO:0043226//organelle;GO:0044444//cytoplasmic part;GO:0043229//intracellular organelle;GO:0043231//intracellular membrane-bounded organelle;GO:0005622//intracellular;GO:0044424//intracellular part;GO:0044464//cell part;GO:0043227//membrane-bounded organelle;GO:0005623//cell;GO:0005737//cytoplasm;GO:0005794//Golgi apparatus;GO:0012505//endomembrane system;GO:0016020/…	GO:0003824//catalytic activity;GO:0003674//molecular_function;GO:0016740//transferase activity	GO:0071840//cellular component organization or biogenesis;GO:0008152//metabolic process;GO:0005975//carbohydrate metabolic process;GO:0044238//primary metabolic process;GO:0008150//biological_process;GO:0009058//biosynthetic process;GO:0071704//organic substance metabolic process;GO:0009987//cellular process;GO:0016043//cellular component organization
Os01g0157800	8.27	5.23	5.96	5.12	4.03	5.88	3.05	2.64	6.27	2.98	3.68	3.29	10.41	7.19	6.13	3.01	3.49	1.69	2.34	2.65	3.29	3.66	1.64	4.16	TIM14-1	-	-	-	-	-	-	-	-
Os01g0157900	30.59	29.59	28.27	46.67	39.93	36.03	43.59	56.96	38.31	52.71	54.51	52.91	23.87	22.96	24.08	44.86	43.37	48.79	45.34	46.02	53.37	51.47	44.25	50.46	CNR8	-	-	-	-	-	-	-	-
Os01g0158000	20.46	20.39	19.56	16.58	15.44	15.7	19.34	12.88	18.2	18.69	19.28	17.14	25.4	27.13	23.84	17.1	17.45	17.06	17.75	21.18	17.68	22.64	19.78	19.98	Os01g0158000	Importin alpha-2 subunit. (Os01t0158000-01);Importin alpha-2 subunit. (Os01t0158000-02)	-	-	-	-	GO:0044428//nuclear part;GO:0043229//intracellular organelle;GO:0044424//intracellular part;GO:0044422//organelle part;GO:0031967//organelle envelope;GO:0005829//cytosol;GO:0031975//envelope;GO:0005634//nucleus;GO:0005737//cytoplasm;GO:0031974//membrane-enclosed lumen;GO:0070013//intracellular organelle lumen;GO:0043227//membrane-bounded organelle;GO:0043226//organelle;GO:0005622//intracellular;G…	GO:0005488//binding;GO:0003674//molecular_function;GO:0005515//protein binding;GO:0005215//transporter activity	GO:0008150//biological_process;GO:0051179//localization;GO:0051234//establishment of localization;GO:0006810//transport
Os01g0158100	0.72	0.63	0.3	5.46	5.67	4.47	6.43	8.93	6.79	4.14	4.01	5.6	1.1	2.17	0.48	5.07	6.79	5.98	6.54	5.92	6.95	6.51	5.11	6.05	At3g46870	Pentatricopeptide repeat containing protein. (Os01t0158100-01)	-	-	-	-	-	GO:0005515//protein binding;GO:0005488//binding;GO:0003674//molecular_function	-
Os01g0158200	0.19	0	0.23	21.75	24.74	24.31	19.58	17.1	20.16	12.24	12.33	14.51	0.03	0.18	0	15.58	15.94	17.17	17.09	16.2	15.76	17.94	8.47	13.41	CBP2	Similar to Serine carboxypeptidase II-1 precursor (EC 3.4.16.6) (CP-MII.1) (Fragment). (Os01t0158200-01)	-	-	-	-	GO:0043227//membrane-bounded organelle;GO:0044464//cell part;GO:0005737//cytoplasm;GO:0043231//intracellular membrane-bounded organelle;GO:0044424//intracellular part;GO:0005773//vacuole;GO:0005623//cell;GO:0005622//intracellular;GO:0043229//intracellular organelle;GO:0044444//cytoplasmic part;GO:0005575//cellular_component;GO:0043226//organelle	GO:0003674//molecular_function;GO:0016787//hydrolase activity;GO:0003824//catalytic activity	GO:0043170//macromolecule metabolic process;GO:0044238//primary metabolic process;GO:0009056//catabolic process;GO:0008150//biological_process;GO:0009987//cellular process;GO:0071704//organic substance metabolic process;GO:0008152//metabolic process;GO:0019538//protein metabolic process
Os01g0158400	0.35	0.16	0	8.14	9.31	8.22	15.54	13.89	13.94	7.75	10.71	14.09	0.14	0	0.25	3.27	2.98	2.75	3.48	3.94	5.63	2.99	3.29	4.57	PP2A1	Galactose-binding like domain containing protein. (Os01t0158400-01);Galactose-binding like domain containing protein. (Os01t0158400-02)	-	-	-	-	-	GO:0003674//molecular_function;GO:0030246//carbohydrate binding;GO:0005488//binding	-
Os01g0158500	0.66	0.54	0.58	3.99	3.04	3.36	4.12	2.74	3.87	8.78	7.43	9.24	0	0	0	0	0	0	0	0	0	0	0	0	EMB1027	Similar to arginyl-tRNA synthetase. (Os01t0158500-01)	Genetic Information Processing	Translation	ko00970//Aminoacyl-tRNA biosynthesis	K01887	GO:0005622//intracellular;GO:0044424//intracellular part;GO:0044464//cell part;GO:0005737//cytoplasm;GO:0005623//cell;GO:0005575//cellular_component	GO:0000166//nucleotide binding;GO:0097159//organic cyclic compound binding;GO:0005488//binding;GO:0003674//molecular_function;GO:1901363//heterocyclic compound binding;GO:1901265//nucleoside phosphate binding;GO:0003824//catalytic activity;GO:0036094//small molecule binding	GO:0006807//nitrogen compound metabolic process;GO:0044271//cellular nitrogen compound biosynthetic process;GO:0034641//cellular nitrogen compound metabolic process;GO:0043603//cellular amide metabolic process;GO:0008150//biological_process;GO:0043043//peptide biosynthetic process;GO:0009059//macromolecule biosynthetic process;GO:0034645//cellular macromolecule biosynthetic process;GO:0044260//ce…
Os01g0158533	0	0	0	0	0	0	0	0	0	0	0	0	0	0	0	0	0	0	0	0	0	0	0	0	At1g66530	-	Genetic Information Processing	Translation	ko00970//Aminoacyl-tRNA biosynthesis	K01887	-	-	-
Os01g0158566	0.17	0	0.21	1.95	1.21	3.12	3.6	1.9	1.19	2.84	0.55	1.37	0	0	0	0	0	0	0	0	0	0	0	0	--	Hypothetical conserved gene. (Os01t0158566-00)	-	-	-	-	GO:0044424//intracellular part;GO:0005623//cell;GO:0005737//cytoplasm;GO:0005622//intracellular;GO:0005575//cellular_component;GO:0044464//cell part	GO:0097159//organic cyclic compound binding;GO:0003824//catalytic activity;GO:1901265//nucleoside phosphate binding;GO:0003674//molecular_function;GO:0036094//small molecule binding;GO:0005488//binding;GO:1901363//heterocyclic compound binding;GO:0000166//nucleotide binding	GO:0006807//nitrogen compound metabolic process;GO:1901576//organic substance biosynthetic process;GO:0071704//organic substance metabolic process;GO:1901566//organonitrogen compound biosynthetic process;GO:0019538//protein metabolic process;GO:0044271//cellular nitrogen compound biosynthetic process;GO:1901564//organonitrogen compound metabolic process;GO:0044260//cellular macromolecule metaboli…
Os01g0158600	0	0.13	0	0.06	0.1	0.03	0.04	0.13	0.03	0.09	0	0.04	0	0	0	0	0	0	0	0	0	0	0	0	RLP12	Leucine-rich repeat, N-terminal domain containing protein. (Os01t0158600-01)	-	-	-	-	GO:0016020//membrane;GO:0005575//cellular_component	GO:0005515//protein binding;GO:0005488//binding;GO:0003674//molecular_function	-
Os01g0158800	0	0	0	0	0.15	0	0	0	0	0	0	0	0	0	0.15	0	0	0	0	0	0	0	0	0	Os05g0163100	Similar to PHD finger protein. (Os01t0158800-00)	-	-	-	-	-	GO:0005488//binding;GO:0003674//molecular_function;GO:0005515//protein binding	GO:0071704//organic substance metabolic process;GO:0044237//cellular metabolic process;GO:0008152//metabolic process;GO:0009058//biosynthetic process;GO:0006139//nucleobase-containing compound metabolic process;GO:0046483//heterocycle metabolic process;GO:0044238//primary metabolic process;GO:0034641//cellular nitrogen compound metabolic process;GO:0006807//nitrogen compound metabolic process;GO:…
Os01g0158900	7.42	7.24	9.06	8.36	6.34	8.4	8.9	8.11	8.29	14.13	11.53	9.31	17.06	16.43	14.76	11	11.73	11.4	8.39	10.26	9.42	11.88	12.11	12.95	NFXL2	Zinc finger, NF-X1-type domain containing protein. (Os01t0158900-01);Hypothetical conserved gene. (Os01t0158900-02)	-	-	-	-	GO:0044424//intracellular part;GO:0005623//cell;GO:0005634//nucleus;GO:0043227//membrane-bounded organelle;GO:0005575//cellular_component;GO:0044464//cell part;GO:0016020//membrane;GO:0043226//organelle;GO:0005622//intracellular;GO:0043231//intracellular membrane-bounded organelle;GO:0043229//intracellular organelle	GO:0003700//transcription factor activity, sequence-specific DNA binding;GO:0097159//organic cyclic compound binding;GO:0003674//molecular_function;GO:0005488//binding;GO:0003677//DNA binding;GO:0003676//nucleic acid binding;GO:1901363//heterocyclic compound binding;GO:0001071//nucleic acid binding transcription factor activity	GO:0046483//heterocycle metabolic process;GO:0009987//cellular process;GO:0050896//response to stimulus;GO:0006725//cellular aromatic compound metabolic process;GO:0009628//response to abiotic stimulus;GO:0009058//biosynthetic process;GO:0006950//response to stress;GO:0008152//metabolic process;GO:0071704//organic substance metabolic process;GO:0006807//nitrogen compound metabolic process;GO:0044…
Os01g0159000	6.88	7.45	4.31	8.86	9.9	12.02	3.63	3.83	3.43	8.11	11.7	9.35	1.31	0.91	0.43	2.34	1.69	4	2.16	2.38	1.76	4.5	5.02	4.77	TGA1	Similar to cDNA clone:J023049H21, full insert sequence. (Os01t0159000-01)	-	-	-	-	-	GO:0003674//molecular_function;GO:0003677//DNA binding;GO:0097159//organic cyclic compound binding;GO:0003676//nucleic acid binding;GO:1901363//heterocyclic compound binding;GO:0005488//binding	GO:0071704//organic substance metabolic process;GO:0044238//primary metabolic process;GO:0008152//metabolic process;GO:1901360//organic cyclic compound metabolic process;GO:0006139//nucleobase-containing compound metabolic process;GO:0009987//cellular process;GO:0044237//cellular metabolic process;GO:0046483//heterocycle metabolic process;GO:0006725//cellular aromatic compound metabolic process;G…
Os01g0159200	1.02	1.34	0.18	13.62	18.25	12.65	14.84	20.63	20.22	20.01	12.59	19.75	1.74	1.67	3.5	14.13	20.8	16.39	15.97	17.31	20.12	9.6	11.06	9.62	FLA11	-	-	-	-	-	-	-	-
Os01g0159250	0	0	0	0	0	0	0.33	0.56	0	0.4	0	0.37	0	0	0	0.3	0.58	0	0	0	0.57	0	0.27	0	FLA11	-	-	-	-	-	-	-	-
Os01g0159300	16.78	18.69	20.58	88.95	86.26	70.53	86.74	73.77	79.7	111.44	110.9	96.4	23.92	23.16	23.64	88.85	73.31	64.78	77.49	60.41	46.8	138.86	141.58	124.02	MBR2	-	-	-	-	-	-	-	-
Os01g0159400	21.97	18.75	23.01	34.17	41.64	42.48	49.36	47.41	49.54	71.36	57.25	51.02	26.45	23.83	23.96	43.12	43.37	46.15	66.11	75.53	60.07	68.26	50.54	80.68	ACX4	Similar to Acyl-coenzyme A oxidase 4, peroxisomal (EC 1.3.3.6) (AOX 4) (Short- chain acyl-CoA oxidase) (SAOX) (AtCX4) (G6p) (AtG6). (Os01t0159400-01)	Metabolism;Cellular Processes	Lipid metabolism;Transport and catabolism;Global and Overview	ko01100//Metabolic pathways;ko01110//Biosynthesis of secondary metabolites;ko04146//Peroxisome;ko01212//Fatty acid metabolism;ko00592//alpha-Linolenic acid metabolism;ko01040//Biosynthesis of unsaturated fatty acids;ko00071//Fatty acid degradation	K00232	-	GO:0000166//nucleotide binding;GO:0005488//binding;GO:0036094//small molecule binding;GO:1901363//heterocyclic compound binding;GO:0003674//molecular_function;GO:0003824//catalytic activity;GO:0097159//organic cyclic compound binding;GO:1901265//nucleoside phosphate binding	GO:0008150//biological_process;GO:0044699//single-organism process;GO:0006629//lipid metabolic process;GO:0044710//single-organism metabolic process;GO:0009987//cellular process;GO:0008152//metabolic process;GO:0071704//organic substance metabolic process;GO:0009056//catabolic process;GO:0044238//primary metabolic process
Os01g0159500	0.19	0	0.12	0	0	0	0	0	0	0	0	0	0	0	0	0	0	0	0	0	0	0	0	0	--	-	-	-	-	-	-	-	-
Os01g0159600	3969.87	3236.31	3772.22	0.61	0.52	0.47	0.6	1.16	0.13	0	0	0.34	1692.62	2098.9	1774.88	0.14	0.4	0	0.11	0	0	0.44	0.25	0	--	Small hydrophilic plant seed protein family protein. (Os01t0159600-01)	-	-	-	-	GO:0044464//cell part;GO:0005575//cellular_component;GO:0005623//cell;GO:0044424//intracellular part;GO:0005829//cytosol;GO:0005737//cytoplasm;GO:0005622//intracellular;GO:0044444//cytoplasmic part	-	GO:0044767//single-organism developmental process;GO:0000003//reproduction;GO:0050896//response to stimulus;GO:0044707//single-multicellular organism process;GO:0008150//biological_process;GO:0009791//post-embryonic development;GO:0044699//single-organism process;GO:0007275//multicellular organism development;GO:0009719//response to endogenous stimulus;GO:0032501//multicellular organismal process…
Os01g0159800	0.52	0.97	0.65	1.83	2.61	1.35	2.51	3.13	2.14	2.05	2.95	2.08	0.64	0.35	0.15	4.66	3.89	4.15	5.3	7.91	4.9	5.37	7.54	6.18	--	Similar to DNA binding protein. (Os01t0159800-01)	-	-	-	-	-	GO:0005515//protein binding;GO:0003674//molecular_function;GO:0005488//binding	-
Os01g0160100	1.45	1.47	1.43	11.68	9.64	8.91	14.74	15.74	13.8	22.46	21.97	22.25	4.03	2.98	4.46	27.43	23.88	30.76	40.65	44.51	49.98	42.87	66.6	47.91	PDC1	Similar to Pyruvate decarboxylase isozyme 2 (EC 4.1.1.1) (PDC) (Fragment). (Os01t0160100-01)	Metabolism	Global and Overview;Carbohydrate metabolism	ko01100//Metabolic pathways;ko01110//Biosynthesis of secondary metabolites;ko01130//Biosynthesis of antibiotics;ko00010//Glycolysis / Gluconeogenesis	K01568	GO:0005622//intracellular;GO:0005575//cellular_component;GO:0005623//cell;GO:0044464//cell part	GO:0005488//binding;GO:0003824//catalytic activity;GO:0003674//molecular_function	-
Os01g0160150	0	0.1	0	0	0	0	0.29	0.23	0.14	0	0.13	0.1	0	0	0	0	0	0	0	0	0	0	0	0	PDC1	-	Metabolism	Carbohydrate metabolism;Global and Overview	ko01100//Metabolic pathways;ko01110//Biosynthesis of secondary metabolites;ko01130//Biosynthesis of antibiotics;ko00010//Glycolysis / Gluconeogenesis	K01568	-	-	-
Os01g0160200	0	0	0	0	0.03	0.06	0.16	0.03	0.1	0	0	0.18	0	0	0	0	0	0	0	0	0	0	0	0	RLP12	Leucine-rich repeat, N-terminal domain containing protein. (Os01t0160200-02)	-	-	-	-	GO:0005575//cellular_component;GO:0016020//membrane	GO:0003674//molecular_function;GO:0005515//protein binding;GO:0005488//binding	-
Os01g0160700	0.67	0.6	0.8	0.24	0.39	0.36	0.33	0.21	0.25	0.74	0.23	0.24	0.21	0.07	0.07	0.15	0.33	0.04	0.1	0.16	0.22	0.16	0.24	0.04	RLP12	Leucine-rich repeat, N-terminal domain containing protein. (Os01t0160700-00)	-	-	-	-	GO:0016020//membrane;GO:0005575//cellular_component	GO:0003674//molecular_function;GO:0005488//binding;GO:0005515//protein binding	-
Os01g0160800	0.54	1.41	0.34	2.9	3.62	2.78	6.4	5.34	2.86	9.94	13.04	10.21	0	0	0	0	0	0	0	0	0	0	0	0	RIP30	Similar to Protein synthesis inhibitor II (EC 3.2.2.22) (Ribosome-inactivating protein II) (rRNA N-glycosidase). (Os01t0160800-01)	-	-	-	-	-	GO:0016787//hydrolase activity;GO:0003674//molecular_function;GO:0003824//catalytic activity	GO:0044238//primary metabolic process;GO:0043603//cellular amide metabolic process;GO:0044249//cellular biosynthetic process;GO:0044260//cellular macromolecule metabolic process;GO:0006807//nitrogen compound metabolic process;GO:0034645//cellular macromolecule biosynthetic process;GO:0008152//metabolic process;GO:0071704//organic substance metabolic process;GO:0010467//gene expression;GO:0043604/…
Os01g0161000	0	0	0	0	0	0	0	0	0	0	0	0	0	0.05	0	0	0	0	0	0	0	0	0	0	RLP12	Hypothetical conserved gene. (Os01t0161000-00)	-	-	-	-	GO:0016020//membrane;GO:0005575//cellular_component	GO:0003674//molecular_function;GO:0005515//protein binding;GO:0005488//binding	-
Os01g0161200	0	0	0	0	0	0	0	0	0	0	0	0	0.13	0.07	0	0	0	0	0	0.04	0	0	0	0.19	--	-	-	-	-	-	-	-	-
Os01g0161300	0	0	0	0	0	0	0	0	0	0	0	0	0	0	0	0.12	0	0.04	0	0.04	0.04	0	0	0.06	RLP12	Hypothetical conserved gene. (Os01t0161300-00)	-	-	-	-	GO:0016020//membrane;GO:0005575//cellular_component	GO:0005515//protein binding;GO:0005488//binding;GO:0003674//molecular_function	-
Os01g0162001	0	0	0	0	0	0	0	0	0	0	0	0	0	0	0	0.32	0.15	0	0.13	0	0.46	0.17	0.14	0.18	--	-	-	-	-	-	-	-	-
Os01g0162101	0	0	0	0	0	0	0	0	0	0	0	0	0	0	0	0	0	0	0	0	0	0	0	0	MATE	-	-	-	-	-	-	-	-
Os01g0162200	0	0	0	0	0	0	0	0	0	0	0	0	0	0	0	0	0	0	0	0	0	0	0	0	GSO1	Leucine-rich repeat domain containing protein. (Os01t0162200-00)	-	-	-	-	GO:0005575//cellular_component;GO:0016020//membrane	-	-
Os01g0162300	0	0	0	0.1	0	0	0.24	0	0	0.14	0	0	0	0	0	0	0	0	0	0.12	0	0	0	0	RLP12	Leucine-rich repeat, plant specific containing protein. (Os01t0162300-01)	-	-	-	-	GO:0016020//membrane;GO:0005575//cellular_component	GO:0005488//binding;GO:0005515//protein binding;GO:0003674//molecular_function	-
Os01g0162400	0.11	0.3	0.29	0	0	0.11	0	0.12	0	0	0	0.15	0	0.11	0	0	0	0	0	0	0.12	0	0	0	--	Conserved hypothetical protein. (Os01t0162400-01)	-	-	-	-	GO:0016020//membrane;GO:0005575//cellular_component	-	-
Os01g0162500	0.03	0.05	0	0.1	0.14	0	0.08	0.17	0.1	0	0.44	0.05	0.06	0	0.1	0.15	0.07	0.17	0.06	0.08	0.14	0.2	0.1	0.2	PGIP3	-	-	-	-	-	-	-	-
Os01g0162701	0	0	0	0	0	0	0	0	0	0	0	0	0	0	0	0	0	0	0	0	0	0	0	0	At5g63710	-	-	-	-	-	-	-	-
Os01g0162800	0	0	0	0	0	0	0	0	0	0	0	0	0	0	0	0	0	0	0	0	0	0	0	0	RLP12	Hypothetical conserved gene. (Os01t0162800-00)	-	-	-	-	GO:0005575//cellular_component;GO:0016020//membrane	GO:0003674//molecular_function;GO:0005488//binding;GO:0005515//protein binding	-
Os01g0162900	0	0	0.14	0.11	0	0	0	0.03	0	0	0	0	0	0	0	0	0	0	0	0	0	0	0.05	0	At1g66830	-	-	-	-	-	-	-	-
Os01g0163000	0	0	0	0	0.32	0.06	0.08	0.09	0.21	0.05	0.11	0.09	0	0.03	0	0.19	0.15	0.04	0	0.12	0.36	0.12	0	0.17	RLP12	Leucine-rich repeat, N-terminal domain containing protein. (Os01t0163000-01)	-	-	-	-	GO:0005575//cellular_component;GO:0016020//membrane	GO:0005488//binding;GO:0003674//molecular_function;GO:0005515//protein binding	-
Os01g0163450	0	0	0	0	0	0.09	0.11	0	0	0	0	0	0	0	0	0	0	0	0.09	0	0.05	0	0	0.06	--	-	-	-	-	-	-	-	-
Os01g0163616	0	0	0	0	0	0	0	0	0	0	0	0	0	0	0	0	0	0	0	0	0	0	0	0	--	-	-	-	-	-	-	-	-
Os01g0164075	0	0	0	0.77	1.64	1.11	2.37	2.05	2.83	1.4	1.3	2.44	0	0	0	0.66	0.84	0.99	1.09	0.47	0.21	0.46	0.39	0.24	AGP30	-	-	-	-	-	-	-	-
Os01g0164300	0.37	0	0	0.71	2.25	3.91	4.57	3.01	5.94	1.29	1.78	3.74	0	0	0	0.41	0.58	0.68	1.17	1.29	0.76	0	0	0.44	AGP30	-	-	-	-	-	-	-	-
Os01g0164400	14.4	16.31	15.97	15.54	17.83	17.75	16.51	20.7	14.28	15.5	15.54	22.7	39.6	37.99	34.97	16.62	15.66	14.42	14.45	19.87	16.87	17.21	16.26	15.15	TAF15B	Similar to TAF15b (TBP-ASSOCIATED FACTOR 15b); binding / nucleic acid binding / nucleotide binding / zinc ion binding. (Os01t0164400-01)	-	-	-	-	-	GO:0003676//nucleic acid binding;GO:0005488//binding;GO:0003723//RNA binding;GO:0097159//organic cyclic compound binding;GO:1901363//heterocyclic compound binding;GO:0003674//molecular_function	-
Os01g0164500	10.31	8.67	9.42	10.85	10.88	10.77	8.56	6.99	9.43	10.01	9.27	8.18	17.22	16	14.47	6.98	6.2	6.58	4.34	6.27	5.71	7.39	4.99	6.53	Os01g0164500	Similar to ATP-dependent RNA helicase-like protein. (Os01t0164500-01)	-	-	-	-	GO:0005737//cytoplasm;GO:0005730//nucleolus;GO:0031974//membrane-enclosed lumen;GO:0070013//intracellular organelle lumen;GO:0005623//cell;GO:0043233//organelle lumen;GO:0044446//intracellular organelle part;GO:0031981//nuclear lumen;GO:0044428//nuclear part;GO:0043227//membrane-bounded organelle;GO:0043226//organelle;GO:0044464//cell part;GO:0044422//organelle part;GO:0005622//intracellular;GO:0…	GO:1901363//heterocyclic compound binding;GO:0005488//binding;GO:0003723//RNA binding;GO:0016787//hydrolase activity;GO:0000166//nucleotide binding;GO:0003676//nucleic acid binding;GO:0036094//small molecule binding;GO:0003824//catalytic activity;GO:0003674//molecular_function;GO:1901265//nucleoside phosphate binding;GO:0097159//organic cyclic compound binding	GO:0009987//cellular process;GO:0006725//cellular aromatic compound metabolic process;GO:0034641//cellular nitrogen compound metabolic process;GO:0071704//organic substance metabolic process;GO:0044238//primary metabolic process;GO:0006139//nucleobase-containing compound metabolic process;GO:0044237//cellular metabolic process;GO:0008152//metabolic process;GO:1901360//organic cyclic compound meta…
Os01g0164600	2.88	2.73	2.41	8.16	8.48	8.26	7.12	10.84	11.34	10.21	9.09	9.12	3.52	4.14	3.28	8.19	8.36	8.31	9.56	6.92	10.22	7.82	4.75	6.41	Os01g0164600	Protein phosphatase 2C-related domain containing protein. (Os01t0164600-01)	-	-	-	-	GO:0009536//plastid;GO:0044444//cytoplasmic part;GO:0005622//intracellular;GO:0005623//cell;GO:0005737//cytoplasm;GO:0043227//membrane-bounded organelle;GO:0043229//intracellular organelle;GO:0044464//cell part;GO:0043231//intracellular membrane-bounded organelle;GO:0044424//intracellular part;GO:0005575//cellular_component;GO:0043226//organelle	GO:0003824//catalytic activity;GO:0003674//molecular_function;GO:0005488//binding;GO:0016787//hydrolase activity	GO:0009628//response to abiotic stimulus;GO:0071704//organic substance metabolic process;GO:0036211//protein modification process;GO:0008152//metabolic process;GO:0016043//cellular component organization;GO:0006464//cellular protein modification process;GO:0044260//cellular macromolecule metabolic process;GO:0008150//biological_process;GO:0043170//macromolecule metabolic process;GO:0043412//macro…
Os01g0164700	4.31	4.56	4.36	5	5.1	5.46	6.37	5.85	5.33	4.62	5.1	5.06	7.58	5.58	5.34	8.22	7.35	7.07	7.22	6.5	5.61	7.96	6.77	6.99	GET4	Uncharacterised protein family UPF0363 domain containing protein. (Os01t0164700-01)	-	-	-	-	GO:0044444//cytoplasmic part;GO:0005829//cytosol;GO:0044464//cell part;GO:0044424//intracellular part;GO:0005575//cellular_component;GO:0005737//cytoplasm;GO:0005622//intracellular;GO:0005623//cell	GO:0005515//protein binding;GO:0003674//molecular_function;GO:0005488//binding	GO:0016043//cellular component organization;GO:0008150//biological_process;GO:0009987//cellular process;GO:0071840//cellular component organization or biogenesis
Os01g0164800	3.46	4.22	3.12	4.91	2.84	3.6	3.86	3.17	3.21	3.57	2.44	3.88	1.05	1.08	1.45	2.28	2	1.67	1.73	1.21	1.07	1.37	1.56	1.33	BRCA2A	Breast cancer type 2 susceptibility protein domain containing protein. (Os01t0164800-01)	Genetic Information Processing	Replication and repair	ko03440//Homologous recombination	K08775	GO:0043231//intracellular membrane-bounded organelle;GO:0005575//cellular_component;GO:0043227//membrane-bounded organelle;GO:0005623//cell;GO:0043226//organelle;GO:0005622//intracellular;GO:0044424//intracellular part;GO:0005634//nucleus;GO:0044464//cell part;GO:0043229//intracellular organelle	GO:0003674//molecular_function;GO:1901363//heterocyclic compound binding;GO:0003676//nucleic acid binding;GO:0097159//organic cyclic compound binding;GO:0005488//binding;GO:0003677//DNA binding	GO:0006725//cellular aromatic compound metabolic process;GO:0008150//biological_process;GO:0043170//macromolecule metabolic process;GO:0090304//nucleic acid metabolic process;GO:0006807//nitrogen compound metabolic process;GO:0009058//biosynthetic process;GO:1901360//organic cyclic compound metabolic process;GO:0071704//organic substance metabolic process;GO:0006139//nucleobase-containing compoun…
Os01g0164900	1.64	0.93	0.62	1.09	2.01	2.15	0.58	0	0.92	2.47	1.25	0.38	0.31	0.68	0.43	1.32	0.74	0.52	0.77	0.49	0.22	1.21	1.04	1.01	BRCA2A	BRCA2 repeat containing protein. (Os01t0164900-01)	Genetic Information Processing	Replication and repair	ko03440//Homologous recombination	K08775	GO:0043227//membrane-bounded organelle;GO:0044424//intracellular part;GO:0005622//intracellular;GO:0005575//cellular_component;GO:0043229//intracellular organelle;GO:0005634//nucleus;GO:0043231//intracellular membrane-bounded organelle;GO:0005623//cell;GO:0044464//cell part;GO:0043226//organelle	GO:0003674//molecular_function;GO:0003677//DNA binding;GO:0005488//binding;GO:0097159//organic cyclic compound binding;GO:0003676//nucleic acid binding;GO:1901363//heterocyclic compound binding	GO:0008152//metabolic process;GO:0009987//cellular process;GO:0008150//biological_process;GO:0071704//organic substance metabolic process;GO:0006807//nitrogen compound metabolic process;GO:0043170//macromolecule metabolic process;GO:0009058//biosynthetic process;GO:1901360//organic cyclic compound metabolic process;GO:0090304//nucleic acid metabolic process;GO:0044238//primary metabolic process;G…
Os01g0165000	22.83	21.55	23.33	16.06	15.99	15.29	15.63	15.46	16.72	23.91	22.04	16.84	52.81	43.71	50.4	22.95	21.71	21.28	21.63	18.75	21.23	25.46	33.03	28.83	DREB2A	Transcription factor, Dehydration and salt stress tolerance (Os01t0165000-01);DRE binding protein 2. (Os01t0165000-02)	-	-	-	-	GO:0043229//intracellular organelle;GO:0005575//cellular_component;GO:0043227//membrane-bounded organelle;GO:0043226//organelle;GO:0043231//intracellular membrane-bounded organelle;GO:0044424//intracellular part;GO:0044464//cell part;GO:0005622//intracellular;GO:0005623//cell;GO:0005634//nucleus	GO:0005488//binding;GO:1901363//heterocyclic compound binding;GO:0003676//nucleic acid binding;GO:0097159//organic cyclic compound binding;GO:0001071//nucleic acid binding transcription factor activity;GO:0003700//transcription factor activity, sequence-specific DNA binding;GO:0003677//DNA binding;GO:0003674//molecular_function	GO:0008152//metabolic process;GO:0006950//response to stress;GO:0046483//heterocycle metabolic process;GO:0071704//organic substance metabolic process;GO:0044237//cellular metabolic process;GO:1901360//organic cyclic compound metabolic process;GO:0050896//response to stimulus;GO:0006725//cellular aromatic compound metabolic process;GO:0009058//biosynthetic process;GO:0006807//nitrogen compound me…
Os01g0165100	1.46	0	2.35	0.78	0.84	0.77	1.7	0.51	0.73	0.85	1.74	1.26	0.2	0.81	0.24	1.11	0	0.25	1.93	0.28	0.7	0.42	0.47	0.64	--	-	-	-	-	-	-	-	-
Os01g0165200	0.74	1.34	1.18	2.03	2.23	1.83	1.78	1.12	2.13	1.81	1.57	0.82	0.6	0.6	0.74	2.01	2.32	2.4	1.21	1.55	1.87	2.47	1.79	2.26	KLHL5	Kelch-type beta propeller domain containing protein. (Os01t0165200-01);Similar to KEAP1. (Os01t0165200-02)	-	-	-	-	GO:0005575//cellular_component;GO:0044464//cell part;GO:0005623//cell;GO:0005622//intracellular	GO:0003824//catalytic activity;GO:0005488//binding;GO:0016740//transferase activity;GO:0003674//molecular_function;GO:0005515//protein binding	GO:0009987//cellular process;GO:0043170//macromolecule metabolic process;GO:0036211//protein modification process;GO:0019538//protein metabolic process;GO:0044267//cellular protein metabolic process;GO:0008152//metabolic process;GO:0043412//macromolecule modification;GO:0044237//cellular metabolic process;GO:0008150//biological_process;GO:0044238//primary metabolic process;GO:0071704//organic sub…
Os01g0165600	0.17	0.23	0.44	2	1.95	0.48	2.46	3.54	2.97	1.46	0.28	0.94	0.38	0	0	0.57	1.27	0.86	1.89	1.01	1.25	0.99	0.68	1.03	--	-	-	-	-	-	-	-	-
Os01g0165800	2.89	4.03	3.24	4.31	3.81	4.21	3.75	3.59	4.55	5.29	4.21	4.35	5.43	5.54	5.44	9.37	7.57	8.68	6.58	4.9	6.1	10.22	6.44	11.32	--	DNA-binding HORMA domain containing protein. (Os01t0165800-01)	-	-	-	-	-	GO:0005488//binding;GO:0003674//molecular_function;GO:0005515//protein binding	-
Os01g0166100	0.08	0.21	0.1	7.6	8.61	8.23	7.37	10.4	10.1	11.06	10.71	10.8	0.61	0.53	0.48	6.6	8	8.96	7.95	10.29	9.7	11.05	6.13	6.67	Os01g0166100	Similar to Ca(2+)-dependent nuclease. (Os01t0166100-01)	-	-	-	-	GO:0005634//nucleus;GO:0005575//cellular_component;GO:0005622//intracellular;GO:0044424//intracellular part;GO:0043229//intracellular organelle;GO:0044464//cell part;GO:0043226//organelle;GO:0016020//membrane;GO:0043227//membrane-bounded organelle;GO:0005623//cell;GO:0071944//cell periphery;GO:0043231//intracellular membrane-bounded organelle;GO:0005737//cytoplasm;GO:0005886//plasma membrane	GO:0097159//organic cyclic compound binding;GO:0003824//catalytic activity;GO:0003676//nucleic acid binding;GO:0004518//nuclease activity;GO:0003674//molecular_function;GO:0016788//hydrolase activity, acting on ester bonds;GO:0005488//binding;GO:1901363//heterocyclic compound binding;GO:0016787//hydrolase activity	GO:0009987//cellular process;GO:0006139//nucleobase-containing compound metabolic process;GO:0008152//metabolic process;GO:1901360//organic cyclic compound metabolic process;GO:0009056//catabolic process;GO:0006807//nitrogen compound metabolic process;GO:0034641//cellular nitrogen compound metabolic process;GO:0006725//cellular aromatic compound metabolic process;GO:0046483//heterocycle metabolic…
Os01g0166200	0.13	0.17	0	1.47	0.78	0.59	0.45	0.13	0.38	0.53	0.21	0	0.56	1.35	0.9	0.84	1.86	0.94	0.92	1.19	1.05	1.61	0.75	1.21	--	-	-	-	-	-	-	-	-
Os01g0166300	0.81	0.64	0.81	3.25	3.78	1.63	1.71	2.79	4.05	2.03	1.3	1.96	5.12	3.89	4.06	7.44	7.23	8.34	5.84	6	7.31	7.94	6.48	6.32	Os01g0166100	Similar to nuclease. (Os01t0166300-00)	-	-	-	-	-	GO:0003824//catalytic activity;GO:0016740//transferase activity;GO:0003674//molecular_function;GO:0005488//binding	-
Os01g0166400	0.39	0.54	0.81	1.23	1.69	1.83	1.67	1.77	1.23	1.18	0.99	1.52	1.46	0.59	0.83	2.92	3.27	3.56	2.9	3.87	1.87	3.27	1.56	3.2	--	Similar to phosphatidylinositolglycan-related. (Os01t0166400-01);Hypothetical conserved gene. (Os01t0166400-02)	Metabolism	Global and Overview;Glycan biosynthesis and metabolism	ko01100//Metabolic pathways;ko00563//Glycosylphosphatidylinositol(GPI)-anchor biosynthesis	K03858	GO:0016020//membrane;GO:0005575//cellular_component	GO:0016740//transferase activity;GO:0003824//catalytic activity;GO:0003674//molecular_function;GO:0005488//binding	-
Os01g0166500	94.83	85.1	119.59	32.12	34.74	31.42	38.49	36.1	27.48	28.96	33.4	38.83	36.76	44.41	34.78	19.89	21.59	21.45	27.09	23.95	27.02	18.22	22.76	19.14	--	-	-	-	-	-	-	-	-
Os01g0166700	6.1	4.72	6.39	23.69	32.44	36.52	31.72	37.04	32.3	18.33	21.68	26.48	4.63	6.64	4.43	20.32	16.43	17.48	13.9	13.5	14.28	13.78	4.96	8.48	Psapl1	Saposin family protein. (Os01t0166700-01)	-	-	-	-	GO:0005622//intracellular;GO:0043229//intracellular organelle;GO:0044444//cytoplasmic part;GO:0005764//lysosome;GO:0044424//intracellular part;GO:0043227//membrane-bounded organelle;GO:0005737//cytoplasm;GO:0005773//vacuole;GO:0005575//cellular_component;GO:0005623//cell;GO:0000323//lytic vacuole;GO:0043231//intracellular membrane-bounded organelle;GO:0044464//cell part;GO:0043226//organelle	-	GO:0008152//metabolic process;GO:0044699//single-organism process;GO:0008150//biological_process;GO:0009987//cellular process;GO:0071704//organic substance metabolic process;GO:0044238//primary metabolic process;GO:0006629//lipid metabolic process;GO:0044710//single-organism metabolic process
Os01g0166800	0.48	0.91	1.14	16	13.32	12.69	7.97	11.49	11.08	8.77	8.58	9.13	1.11	1.18	1.07	12.62	12.03	11.53	9.44	9.09	9.43	7.98	4.49	7.77	ETG1	Similar to ETG1 (E2F TARGET GENE 1). (Os01t0166800-01)	-	-	-	-	GO:0005737//cytoplasm;GO:0005575//cellular_component;GO:0044444//cytoplasmic part;GO:0005623//cell;GO:0043231//intracellular membrane-bounded organelle;GO:0044464//cell part;GO:0043229//intracellular organelle;GO:0043226//organelle;GO:0009536//plastid;GO:0005622//intracellular;GO:0005634//nucleus;GO:0044424//intracellular part;GO:0043227//membrane-bounded organelle	GO:0003682//chromatin binding;GO:0044877//macromolecular complex binding;GO:0003674//molecular_function;GO:0005488//binding	GO:0044260//cellular macromolecule metabolic process;GO:0008152//metabolic process;GO:0007049//cell cycle;GO:0016043//cellular component organization;GO:0044237//cellular metabolic process;GO:0006725//cellular aromatic compound metabolic process;GO:1901360//organic cyclic compound metabolic process;GO:0044763//single-organism cellular process;GO:0008150//biological_process;GO:0090304//nucleic aci…
Os01g0167100	1.15	1.99	1.11	2.02	2.17	1.91	2.87	3.2	2.93	1.27	1.53	1.3	1.48	2.89	1.76	3.74	3.35	3.76	5.4	5.28	4.69	2.96	3.84	4.81	--	-	-	-	-	-	-	-	-
Os01g0167400	32.53	22.37	6.34	14.13	13.41	9.86	15.15	19.67	12.57	16.87	18.64	17.01	19.08	23.62	20.55	5.51	4.96	5.86	9.62	9.48	12.79	13.53	19.67	26.16	RIP30A	Similar to Protein synthesis inhibitor II (EC 3.2.2.22) (Ribosome-inactivating protein II) (rRNA N-glycosidase). (Os01t0167400-01)	-	-	-	-	-	GO:0003674//molecular_function;GO:0003824//catalytic activity;GO:0016787//hydrolase activity	GO:0050896//response to stimulus;GO:0044260//cellular macromolecule metabolic process;GO:0008152//metabolic process;GO:0006412//translation;GO:0006807//nitrogen compound metabolic process;GO:1901566//organonitrogen compound biosynthetic process;GO:1901564//organonitrogen compound metabolic process;GO:0043603//cellular amide metabolic process;GO:0009987//cellular process;GO:0044271//cellular nitro…
Os01g0167500	32.94	38.37	37.69	68.44	52.7	57.42	55.14	57.9	57.78	53.39	57.27	55.86	64.15	63.05	58.96	59.45	60.01	60.16	55.58	52.96	55.38	61.7	42.95	54.17	At1g06890	Protein of unknown function DUF250 domain containing protein. (Os01t0167500-01)	-	-	-	-	GO:0005575//cellular_component;GO:0016020//membrane	-	-
Os01g0167600	0.1	0	0	1.07	0.72	0.65	1.31	1.24	1.12	0.42	0.65	0.68	0.17	0.1	0.41	0.56	0.42	0.25	0.37	0.94	0.52	0.7	1.09	0.6	--	Hypothetical conserved gene. (Os01t0167600-00)	-	-	-	-	GO:0016020//membrane;GO:0005575//cellular_component	-	-
Os01g0167700	0.63	0.68	0.8	1.4	1.72	2.06	0.74	0.76	1.84	1.6	1.8	1.28	1.05	1.05	0.92	1.83	1.55	1.06	1.19	0.87	0.68	1.67	0.76	1.29	--	Conserved hypothetical protein. (Os01t0167700-01)	-	-	-	-	GO:0016020//membrane;GO:0005575//cellular_component	-	-
Os01g0167750	0.51	0.52	0.42	0.48	1.42	0.88	0.86	0.63	1.01	0.7	0.45	0.38	0.74	0.65	0.68	0.74	0.88	0.69	0.61	0.98	0.92	0.83	0.88	0.67	At5g66631	Pentatricopeptide repeat domain containing protein. (Os01t0167750-00)	-	-	-	-	GO:0044464//cell part;GO:0005575//cellular_component;GO:0005623//cell;GO:0005622//intracellular	GO:1901363//heterocyclic compound binding;GO:0003674//molecular_function;GO:0003824//catalytic activity;GO:0003676//nucleic acid binding;GO:0004518//nuclease activity;GO:0003723//RNA binding;GO:0097159//organic cyclic compound binding;GO:0005515//protein binding;GO:0005488//binding;GO:0016787//hydrolase activity;GO:0016788//hydrolase activity, acting on ester bonds	GO:1901360//organic cyclic compound metabolic process;GO:0044238//primary metabolic process;GO:0006807//nitrogen compound metabolic process;GO:0044237//cellular metabolic process;GO:0006725//cellular aromatic compound metabolic process;GO:0009987//cellular process;GO:0008152//metabolic process;GO:0046483//heterocycle metabolic process;GO:0034641//cellular nitrogen compound metabolic process;GO:00…
Os01g0167800	1.94	1.72	2.17	2.46	2.54	2.2	2.15	1.15	2.65	2.41	2.66	2.04	2.06	2.2	2.26	2.16	2.09	1.95	1.34	1.55	1.09	2.01	2.34	1.96	--	-	-	-	-	-	-	-	-
Os01g0167900	5.22	6.09	5.22	14.72	15.77	16.25	11.89	10.63	10.43	7.17	6.11	9.06	9.5	7.7	8.51	26.74	25.8	26.76	16.56	16.65	15.3	18.88	9.08	18.96	NET4A	KIP1-like domain containing protein. (Os01t0167900-01)	-	-	-	-	-	GO:0005515//protein binding;GO:0016301//kinase activity;GO:0016772//transferase activity, transferring phosphorus-containing groups;GO:0016740//transferase activity;GO:0003824//catalytic activity;GO:0003674//molecular_function;GO:0005488//binding	GO:0009987//cellular process;GO:0008152//metabolic process;GO:0008150//biological_process
Os01g0168000	0	0	0	0.23	0	0	0	0	0	0	0	0	0	0.24	0	0	0	0	0	0	0	0	0	0	--	-	-	-	-	-	-	-	-
Os01g0168100	70.5	73.13	83.11	278.36	204.88	159.56	210.41	260.69	178.47	278.15	267.67	293.82	59.8	67.66	64.2	161.74	149.08	122.13	154.05	119.25	100.84	311.73	165.21	243.39	NET4B	KIP1-like domain containing protein. (Os01t0168100-01);Similar to CENP-E like kinetochore protein. (Os01t0168100-02)	-	-	-	-	-	GO:0005515//protein binding;GO:0005488//binding;GO:0003824//catalytic activity;GO:0003674//molecular_function;GO:0016740//transferase activity;GO:0016301//kinase activity;GO:0016772//transferase activity, transferring phosphorus-containing groups	GO:0009987//cellular process;GO:0008150//biological_process;GO:0008152//metabolic process
Os01g0168200	3.47	5.17	5.23	12.05	14.17	11.23	14.25	16.76	16.08	10.77	13.72	11.51	2.27	2.11	1.62	14.9	11.15	11.62	11.24	16.57	14.58	11.06	6.2	11.48	Os01g0168200	Similar to Thioredoxin-like protein. (Os01t0168200-01)	-	-	-	-	GO:0005575//cellular_component;GO:0044424//intracellular part;GO:0044464//cell part;GO:0005623//cell;GO:0005737//cytoplasm;GO:0005622//intracellular	GO:0003824//catalytic activity;GO:0003674//molecular_function	GO:0065007//biological regulation;GO:0008150//biological_process;GO:0050896//response to stimulus;GO:0042592//homeostatic process;GO:0008152//metabolic process;GO:0044699//single-organism process;GO:0009987//cellular process;GO:0019725//cellular homeostasis;GO:0006950//response to stress;GO:0065008//regulation of biological quality;GO:0044763//single-organism cellular process
Os01g0168300	12.9	11.37	12.46	22.92	24.62	23.05	20.78	27.31	21.79	21.32	17.67	20.28	20.21	18.62	18.25	26.93	24.77	26.79	23.96	26.93	31.78	27.41	21.16	22.33	--	Conserved hypothetical protein. (Os01t0168300-01)	-	-	-	-	GO:0005575//cellular_component;GO:0016020//membrane	-	-
Os01g0168400	34.48	36.78	34.38	16.09	16.63	16.13	15.51	17.51	16.54	22.12	23.91	24.59	28.14	27.42	23.34	9.34	10.67	11.52	12.92	14.34	14.32	13.2	12.73	12.37	RNFT2	Zinc finger, RING/FYVE/PHD-type domain containing protein. (Os01t0168400-01)	-	-	-	-	GO:0016020//membrane;GO:0005575//cellular_component	GO:0005488//binding;GO:0003674//molecular_function	-
Os01g0168450	0	0	0.21	0.11	0	0	0	0	0.14	0.2	0	0	0.08	0	0	0	0	0.23	0	0.19	0.17	0	0	0	--	-	-	-	-	-	-	-	-
Os01g0168500	8.98	10.64	9.54	11.51	11.56	12.35	13.62	11.95	11.05	13.17	13.68	16.28	12.06	14.51	13.33	12.54	13.2	15.76	11.41	12.61	12.34	13	10.03	11.05	ATG18D	WD40 repeat-like domain containing protein. (Os01t0168500-01)	-	-	-	-	GO:0044444//cytoplasmic part;GO:0016020//membrane;GO:0005623//cell;GO:0044464//cell part;GO:0005737//cytoplasm;GO:0044424//intracellular part;GO:0005622//intracellular;GO:0005829//cytosol;GO:0005575//cellular_component	GO:0008289//lipid binding;GO:0003674//molecular_function;GO:0003824//catalytic activity;GO:0005515//protein binding;GO:0016740//transferase activity;GO:0005488//binding	GO:0044238//primary metabolic process;GO:0008152//metabolic process;GO:0071840//cellular component organization or biogenesis;GO:0006464//cellular protein modification process;GO:0043412//macromolecule modification;GO:0005975//carbohydrate metabolic process;GO:0043170//macromolecule metabolic process;GO:0044237//cellular metabolic process;GO:0009058//biosynthetic process;GO:0019538//protein metab…
Os01g0168600	1.95	2.9	3.14	7.03	6.28	7.15	6.11	8.67	9.06	6.96	6.66	5.99	3.4	2.88	3.31	8.58	8.66	9.07	8.15	6.07	8.2	7.75	6.98	5.97	At1g04910	Similar to predicted protein. (Os01t0168600-01)	-	-	-	-	GO:0016020//membrane;GO:0005575//cellular_component	GO:0003824//catalytic activity;GO:0003674//molecular_function;GO:0016740//transferase activity	GO:0071704//organic substance metabolic process;GO:0044238//primary metabolic process;GO:0005975//carbohydrate metabolic process;GO:0008150//biological_process;GO:0008152//metabolic process
Os01g0168800	0.08	0.22	0	11.62	20.91	23.12	25.26	30.71	33.99	17.46	12.85	19.11	0	0	0	21.29	23.4	18.23	17.75	22.37	22.37	14.81	6.37	10.47	Mb2734	Alpha/beta hydrolase fold-1 domain containing protein. (Os01t0168800-01)	-	-	-	-	-	GO:0016787//hydrolase activity;GO:0003674//molecular_function;GO:0003824//catalytic activity	-
Os01g0168850	0.14	0	0	5.9	6.28	1.4	4.18	1.4	2.26	0	0	0	0.22	0	0	0	3.19	1.79	2.6	0.1	2.18	1.48	0.39	0.76	--	-	-	-	-	-	-	-	-
Os01g0169000	0.59	0	0	0.57	0	0.54	0.7	0.6	0	0	0.95	0.4	0	0	0	0	0.31	0	0	0	1.21	0	0	0	--	-	-	-	-	-	-	-	-
Os01g0169400	0.98	2.69	1.13	2.19	1.74	1.73	3.27	3.49	3.52	2.51	1.97	1.87	0.94	0.39	0.41	0.98	1.36	1.1	2.95	1.61	1.18	1.12	0.4	1.55	LOB	-	-	-	-	-	-	-	-
Os01g0169500	7.59	11.4	11.39	23.16	23.99	22.96	21.59	20.75	26.87	25.42	24.88	20.98	14.04	12.99	12.96	21.27	19.26	18.91	19.3	19.86	19.31	20.61	21.45	21.56	RST1	Armadillo-type fold domain containing protein. (Os01t0169500-01);Hypothetical conserved gene. (Os01t0169500-02)	-	-	-	-	-	GO:0005488//binding;GO:0003674//molecular_function	GO:0009790//embryo development;GO:0009987//cellular process;GO:0007275//multicellular organism development;GO:0008152//metabolic process;GO:0044767//single-organism developmental process;GO:0044699//single-organism process;GO:0009791//post-embryonic development;GO:0032501//multicellular organismal process;GO:0044707//single-multicellular organism process;GO:0009058//biosynthetic process;GO:003250…
Os01g0169800	0.28	0	0.59	15.88	9.45	10.69	6.02	7.38	6.07	5.32	3.89	3.14	0.15	0.18	0.19	6.22	5.52	5.95	3.45	4.53	3.92	3.51	5.19	3.75	TAR2	Tryptophan aminotransferase, Indole-3-acetic acid (IAA) biosynthesis (Os01t0169800-01)	Metabolism	Amino acid metabolism;Global and Overview	ko01100//Metabolic pathways;ko00380//Tryptophan metabolism	K16903	GO:0016020//membrane;GO:0005575//cellular_component	GO:0003824//catalytic activity;GO:0003674//molecular_function	-
Os01g0169851	0	0	0	3.19	2.86	4.7	2.11	1.82	0.77	0.36	0.82	0.69	0.14	0.25	0.26	2.52	3.72	3.14	1.62	0.59	1.31	1.17	2	2.42	--	Tryptophan aminotransferase, Indole-3-acetic acid (IAA) biosynthesis (Os01t0169800-01)	Metabolism	Global and Overview;Amino acid metabolism	ko01100//Metabolic pathways;ko00380//Tryptophan metabolism	K16903	GO:0005575//cellular_component;GO:0016020//membrane	GO:0003674//molecular_function;GO:0003824//catalytic activity	-
Os01g0169900	16.12	22.51	24.98	27.84	27.81	27.69	27.61	31.93	24.22	26.63	30.33	28.5	27.26	24.91	24.06	32.76	37.55	37.82	34.54	37.7	35.32	33.06	23.9	33.67	--	-	-	-	-	-	-	-	-
Os01g0170000	53.26	47.44	48.1	4.5	3.45	5.44	3.14	5.6	5.58	5.74	7.19	9.94	94.62	71.86	85.47	1.91	1.77	1.71	1.32	1.26	1.19	1.56	1.44	1.73	RFS	Raffinose synthase family protein. (Os01t0170000-01)	Metabolism	Carbohydrate metabolism	ko00052//Galactose metabolism	K06617	-	GO:0003824//catalytic activity;GO:0016740//transferase activity;GO:0003674//molecular_function	GO:0071704//organic substance metabolic process;GO:0005975//carbohydrate metabolic process;GO:0044238//primary metabolic process;GO:0008150//biological_process;GO:0008152//metabolic process
Os01g0170051	127.99	97.12	108.8	8.2	8.9	7	11.71	6.76	13.36	16.19	16.35	16.48	246.78	235.14	217.14	3.24	4.13	3.41	4.15	3.19	2.93	3.44	4.31	4.05	RFS	-	Metabolism	Carbohydrate metabolism	ko00052//Galactose metabolism	K06617	-	-	-
Os01g0170100	3.5	3.48	3.56	2.53	1.34	2.25	1.55	2.4	1.8	1.97	3.03	3.43	3.55	5.26	4.17	1.86	1.76	1.39	2.13	1.31	1.26	1.83	1.11	1.56	rbm5-a	D111/G-patch domain containing protein. (Os01t0170100-01)	-	-	-	-	-	GO:0097159//organic cyclic compound binding;GO:0003676//nucleic acid binding;GO:1901363//heterocyclic compound binding;GO:0003674//molecular_function;GO:0005488//binding	-
Os01g0170300	0.16	0.21	0.41	5.35	6.74	8.77	7.3	5.38	8.39	4.67	4.73	5.86	0.53	0.42	0.57	7.18	8.33	7.49	7.68	7.38	7.04	3.91	2.82	3.45	At4g26540	Serine/threonine protein kinase-related domain containing protein. (Os01t0170300-01)	-	-	-	-	GO:0016020//membrane;GO:0005575//cellular_component	GO:0003674//molecular_function;GO:0003824//catalytic activity;GO:1901363//heterocyclic compound binding;GO:1901265//nucleoside phosphate binding;GO:0005488//binding;GO:0016740//transferase activity;GO:0036094//small molecule binding;GO:0016772//transferase activity, transferring phosphorus-containing groups;GO:0016301//kinase activity;GO:0005515//protein binding;GO:0000166//nucleotide binding;GO:…	GO:0044267//cellular protein metabolic process;GO:0009987//cellular process;GO:0006464//cellular protein modification process;GO:0044238//primary metabolic process;GO:0008152//metabolic process;GO:0008150//biological_process;GO:0036211//protein modification process;GO:0043412//macromolecule modification;GO:0044237//cellular metabolic process;GO:0071704//organic substance metabolic process;GO:0043…
Os01g0170500	0.34	0.07	0.21	9.07	7.12	8.33	8.52	8.04	9.16	10.4	10.12	10.13	0.36	0.48	0.73	10.61	9.95	9.99	12.82	12.26	11.96	12.84	12.63	10.69	--	-	-	-	-	-	-	-	-
Os01g0170600	4.79	6.05	5.3	4.5	4.54	3.97	4.54	4.02	4.78	6.1	3.85	3.17	8.43	7.45	7.85	5.88	5.06	5.85	6.75	5.25	4.56	6.24	7.85	5.99	--	Hypothetical conserved gene. (Os01t0170600-01);UspA domain containing protein. (Os01t0170600-02)	-	-	-	-	-	-	GO:0006950//response to stress;GO:0008150//biological_process;GO:0050896//response to stimulus
Os01g0170700	0.05	0.31	0.06	1.07	0.57	0.81	0.44	0.57	0.33	0.84	1.05	0.5	0.2	0.22	0.05	0.2	0.24	0.29	0.08	0.16	0.53	0.43	0.14	0.28	--	-	-	-	-	-	-	-	-
Os01g0170800	2.24	2.23	3.95	2.37	2.27	1.83	1.63	1.47	1.94	1.09	1.26	0.89	4.97	5.22	4.12	2.18	3.45	1.85	2.29	2.59	1.12	1.38	2.06	1.86	At1g66345	Pentatricopeptide repeat domain containing protein. (Os01t0170800-01)	-	-	-	-	GO:0005575//cellular_component;GO:0044464//cell part;GO:0005622//intracellular;GO:0005623//cell	GO:0003676//nucleic acid binding;GO:0097159//organic cyclic compound binding;GO:0004518//nuclease activity;GO:0016787//hydrolase activity;GO:0005515//protein binding;GO:1901363//heterocyclic compound binding;GO:0003723//RNA binding;GO:0003824//catalytic activity;GO:0005488//binding;GO:0003674//molecular_function;GO:0016788//hydrolase activity, acting on ester bonds	GO:0006139//nucleobase-containing compound metabolic process;GO:0009987//cellular process;GO:0006807//nitrogen compound metabolic process;GO:0044237//cellular metabolic process;GO:0006725//cellular aromatic compound metabolic process;GO:0071704//organic substance metabolic process;GO:0008150//biological_process;GO:0034641//cellular nitrogen compound metabolic process;GO:0008152//metabolic process…
Os01g0170900	0	0	0	0.93	1.75	0.99	1.02	1.42	1.51	0.75	1.56	0.73	0.06	0	0	1.65	1.46	1.59	1.66	1.12	2.33	0.86	0.32	0.64	--	-	-	-	-	-	-	-	-
Os01g0171000	3.73	3.54	3.89	20.18	20.63	24.18	21.3	21.44	23.76	18.51	18.4	17.66	4.05	3.53	4.31	19.14	22.3	22.57	20.9	18.08	16.99	13.78	13.55	17.32	NIK3	BRASSINOSTEROID INSENSITIVE 1-associated receptor kinase 1 precursor (EC 2.7.1.37) (BRI1-associated receptor kinase 1) (Somatic embryogenesis receptor-like kinase 3). (Os01t0171000-01);Similar to Leucine-rich repeat receptor-like kinase. (Os01t0171000-02)	-	-	-	-	GO:0005623//cell;GO:0005886//plasma membrane;GO:0044464//cell part;GO:0016020//membrane;GO:0071944//cell periphery;GO:0005575//cellular_component	GO:1901265//nucleoside phosphate binding;GO:0004872//receptor activity;GO:0016301//kinase activity;GO:1901363//heterocyclic compound binding;GO:0004871//signal transducer activity;GO:0000166//nucleotide binding;GO:0036094//small molecule binding;GO:0005488//binding;GO:0097159//organic cyclic compound binding;GO:0016772//transferase activity, transferring phosphorus-containing groups;GO:0003824//c…	GO:0071704//organic substance metabolic process;GO:0050896//response to stimulus;GO:0019538//protein metabolic process;GO:0044237//cellular metabolic process;GO:0009987//cellular process;GO:0044260//cellular macromolecule metabolic process;GO:0044267//cellular protein metabolic process;GO:0043412//macromolecule modification;GO:0023052//signaling;GO:0006464//cellular protein modification process;G…
Os01g0171100	0.09	0	0	0	0.61	0.55	0.71	0.44	0.69	0.84	0.83	0	0	0	0.26	0.19	0.18	0.53	0.15	0.1	0.09	0.59	0.5	0.41	secG	Ankyrin repeat domain containing protein. (Os01t0171100-00)	-	-	-	-	GO:0016020//membrane;GO:0005575//cellular_component	GO:0005488//binding;GO:0005515//protein binding;GO:0003674//molecular_function	-
Os01g0171200	0.37	0.39	0.65	0.04	0.15	0.14	0.13	0	0.15	0.09	0.24	0.05	0.52	0.5	0.48	0.2	0.08	0.08	0	0	0.04	0	0	0.35	--	Conserved hypothetical protein. (Os01t0171200-01);Conserved hypothetical protein. (Os01t0171200-02)	-	-	-	-	GO:0005575//cellular_component;GO:0016020//membrane	-	-
Os01g0171800	8.62	9.32	8.39	10.33	6.9	9.33	7.19	6.56	8.47	4.69	7.06	6.85	18.32	14.79	18.55	8.34	10.27	10.54	7	7.79	6.28	6.43	4.56	6.99	--	Conserved hypothetical protein. (Os01t0171800-01)	-	-	-	-	GO:0016020//membrane;GO:0005575//cellular_component	-	-
Os01g0172000	8.26	10.07	8.54	9.4	11.49	11	10.53	8.36	10.1	11.28	12.38	10.73	13.18	9.5	10.51	13.19	12.72	9.7	8.26	8.31	8.25	8.94	7.53	10.92	ALG3	Glycosyltransferase, ALG3 domain containing protein. (Os01t0172000-01)	Metabolism	Glycan biosynthesis and metabolism;Global and Overview	ko01100//Metabolic pathways;ko00510//N-Glycan biosynthesis	K03845	GO:0005623//cell;GO:0043227//membrane-bounded organelle;GO:0044444//cytoplasmic part;GO:0044464//cell part;GO:0043231//intracellular membrane-bounded organelle;GO:0044424//intracellular part;GO:0005737//cytoplasm;GO:0005622//intracellular;GO:0005575//cellular_component;GO:0016020//membrane;GO:0043229//intracellular organelle;GO:0043226//organelle;GO:0005783//endoplasmic reticulum;GO:0012505//endo…	GO:0003824//catalytic activity;GO:0016740//transferase activity;GO:0003674//molecular_function	GO:0008150//biological_process;GO:0008152//metabolic process
Os01g0172100	4.87	5.44	3.88	5.77	6.25	5.59	14.72	15.97	10.97	17.07	23.69	20.57	21.06	22.11	26.12	9.61	6.13	8.29	13.42	19.73	23.62	18.25	19.59	33.21	PPT3	Similar to Triose phosphate/phosphate translocator, non-green plastid, chloroplast precursor (CTPT). (Os01t0172100-01)	-	-	-	-	GO:0044444//cytoplasmic part;GO:0044464//cell part;GO:0005623//cell;GO:0005737//cytoplasm;GO:0043231//intracellular membrane-bounded organelle;GO:0043229//intracellular organelle;GO:0043227//membrane-bounded organelle;GO:0016020//membrane;GO:0005575//cellular_component;GO:0044424//intracellular part;GO:0043226//organelle;GO:0009536//plastid;GO:0005622//intracellular	GO:0005215//transporter activity;GO:0003674//molecular_function	GO:0006810//transport;GO:0051234//establishment of localization;GO:0008150//biological_process;GO:0051179//localization
Os01g0172200	8.27	6.78	9	20.93	18.87	20.96	16.76	18.16	18.23	19.8	16.22	16.91	7.59	6.76	8.12	14.07	15.83	14.2	12.55	12.35	11.76	14.58	11.34	12.89	Os01g0172200	DNA/RNA helicase, DEAD/DEAH box type, N-terminal domain containing protein. (Os01t0172200-01)	Genetic Information Processing	Transcription	ko03040//Spliceosome	K12823	GO:0031981//nuclear lumen;GO:0043229//intracellular organelle;GO:0043226//organelle;GO:0005623//cell;GO:0043231//intracellular membrane-bounded organelle;GO:0005737//cytoplasm;GO:0005730//nucleolus;GO:0044422//organelle part;GO:0043232//intracellular non-membrane-bounded organelle;GO:0070013//intracellular organelle lumen;GO:0043228//non-membrane-bounded organelle;GO:0043233//organelle lumen;GO:0…	GO:0097159//organic cyclic compound binding;GO:0016787//hydrolase activity;GO:0005515//protein binding;GO:0003676//nucleic acid binding;GO:1901363//heterocyclic compound binding;GO:0003723//RNA binding;GO:0000166//nucleotide binding;GO:0036094//small molecule binding;GO:0003674//molecular_function;GO:1901265//nucleoside phosphate binding;GO:0005488//binding;GO:0003824//catalytic activity	GO:0006725//cellular aromatic compound metabolic process;GO:0034641//cellular nitrogen compound metabolic process;GO:0008150//biological_process;GO:0006807//nitrogen compound metabolic process;GO:0009056//catabolic process;GO:0009987//cellular process;GO:0006139//nucleobase-containing compound metabolic process;GO:0044237//cellular metabolic process;GO:0008152//metabolic process;GO:1901360//organ…
Os01g0172300	8.1	6.77	8.31	9.63	9.14	9.71	12.2	10.43	8.72	10.36	10.95	11.44	6.57	8.87	7.15	9.4	8.38	9.91	11.16	10.68	11.3	8.97	13.72	12.41	--	-	-	-	-	-	-	-	-
Os01g0172400	182.19	180.16	215.23	182.75	152.88	151.84	159.41	258.76	159.5	198.39	181.03	220.71	262.11	269.51	267.36	150.08	156.01	158.33	164.69	173.42	184.12	187.44	175.26	172.11	PLD1	Similar to Phospholipase D alpha 1. (Os01t0172400-01);Phospholipase D alpha 1 precursor (EC 3.1.4.4) (PLD alpha 1) (Choline phosphatase 1) (Phosphatidylcholine-hydrolyzing phospholipase D 1). (Os01t0172400-02);Phospholipase D alpha 1 precursor (EC 3.1.4.4) (PLD alpha 1) (Choline phosphatase 1) (Phosphatidylcholine-hydrolyzing phospholipase D 1). (Os01t0172400-03);Similar to Phospholipase D alpha …	Cellular Processes;Metabolism	Transport and catabolism;Lipid metabolism;Global and Overview	ko01100//Metabolic pathways;ko01110//Biosynthesis of secondary metabolites;ko04144//Endocytosis;ko00564//Glycerophospholipid metabolism;ko00565//Ether lipid metabolism	K01115	GO:0005575//cellular_component;GO:0016020//membrane	GO:0005488//binding;GO:0003824//catalytic activity;GO:0016787//hydrolase activity;GO:0003674//molecular_function	GO:0008152//metabolic process;GO:0008150//biological_process;GO:0009987//cellular process;GO:0044238//primary metabolic process;GO:0006629//lipid metabolic process;GO:0071704//organic substance metabolic process;GO:0044710//single-organism metabolic process;GO:0044699//single-organism process;GO:0009056//catabolic process
Os01g0172600	0.87	1.52	0.88	1.75	1.51	1.06	1.4	0.48	1.32	5.02	1.5	2.53	1.14	1.15	0.82	1.19	2.16	0.83	0.93	1.61	1.36	1.51	0.92	2.43	PER25	Similar to electron carrier/ heme binding / peroxidase. (Os01t0172600-01)	Metabolism	Biosynthesis of other secondary metabolites;Global and Overview	ko01100//Metabolic pathways;ko01110//Biosynthesis of secondary metabolites;ko00940//Phenylpropanoid biosynthesis	K00430	GO:0005618//cell wall;GO:0030312//external encapsulating structure;GO:0044464//cell part;GO:0005623//cell;GO:0005575//cellular_component;GO:0071944//cell periphery;GO:0005576//extracellular region	GO:0003824//catalytic activity;GO:0003674//molecular_function;GO:0005488//binding	GO:0050896//response to stimulus;GO:0016043//cellular component organization;GO:0071840//cellular component organization or biogenesis;GO:0008150//biological_process;GO:0008152//metabolic process;GO:0006950//response to stress;GO:0009987//cellular process;GO:0009056//catabolic process
Os01g0172701	2.07	1.85	0	0.41	0.48	0.28	0.84	1.07	0.61	0.18	0.59	0.52	1.5	1.52	0.68	0.26	0.13	0.16	0.26	0	0.17	0.19	0.13	0.3	PER25	-	Metabolism	Global and Overview;Biosynthesis of other secondary metabolites	ko01100//Metabolic pathways;ko01110//Biosynthesis of secondary metabolites;ko00940//Phenylpropanoid biosynthesis	K00430	-	-	-
Os01g0172800	0.53	0.69	0.66	7.19	11.36	10.27	11.92	14.18	11.48	10.46	15.03	12.95	0.36	0.38	0	8.65	12.31	10.35	11.41	13.42	15.69	12.17	7.98	10.92	--	Embryo-specific 3 family protein. (Os01t0172800-01)	-	-	-	-	-	GO:0005515//protein binding;GO:0003674//molecular_function;GO:0005488//binding	-
Os01g0172900	0	0	0	0	0	0	0	0	0	0	0	0	0	0	0	0	0	0	0	0	0	0	0	0	At3g15720	Glycoside hydrolase, family 28 domain containing protein. (Os01t0172900-00)	-	-	-	-	GO:0005576//extracellular region;GO:0005575//cellular_component	GO:0016787//hydrolase activity;GO:0003674//molecular_function;GO:0003824//catalytic activity	GO:0071840//cellular component organization or biogenesis;GO:0071704//organic substance metabolic process;GO:0044238//primary metabolic process;GO:0008150//biological_process;GO:0009987//cellular process;GO:0005975//carbohydrate metabolic process;GO:0016043//cellular component organization;GO:0008152//metabolic process
Os01g0173000	5.24	3.75	3.4	0.74	0.99	1.06	0.52	0.51	0.89	0.54	0.67	1.12	4.85	4.99	4.32	0.97	1.42	0.62	0.7	0.72	0.94	0.95	0.81	1.02	At1g52590	Putative thiol-disulphide oxidoreductase DCC domain containing protein. (Os01t0173000-01)	-	-	-	-	GO:0043227//membrane-bounded organelle;GO:0005622//intracellular;GO:0005623//cell;GO:0043231//intracellular membrane-bounded organelle;GO:0005575//cellular_component;GO:0043229//intracellular organelle;GO:0044464//cell part;GO:0043226//organelle;GO:0005737//cytoplasm;GO:0044424//intracellular part;GO:0044444//cytoplasmic part;GO:0009536//plastid	-	-
Os01g0173100	33.02	34.86	30.2	36.67	44.77	49.53	38.87	33.42	45.78	43.05	40.52	48.48	43.54	40.8	38.13	45.27	45.68	41.34	41.89	39.17	37.26	42.12	33.06	43.52	At2g34160	Alba, DNA/RNA-binding protein family protein. (Os01t0173100-01)	-	-	-	-	-	GO:0005488//binding;GO:1901363//heterocyclic compound binding;GO:0097159//organic cyclic compound binding;GO:0003676//nucleic acid binding;GO:0003674//molecular_function	-
Os01g0173600	0	0	0	4.99	4.63	6.24	4.5	3.88	4.05	1.78	3.24	3.58	0	0	0	24.42	24.05	22.17	8.15	5.53	7.09	2.79	0.52	1.13	fosA	-	-	-	-	-	-	-	-
Os01g0173900	2.77	4.09	3.23	9.65	10.97	11.27	11.54	10.78	11.55	15.33	19.04	12.67	5.12	5.75	5.39	20.83	19.92	32.21	21.7	39.15	27.05	25.14	18.74	27.52	ABCC3	Similar to MRP-like ABC transporter. (Os01t0173900-01)	-	-	-	-	GO:0005623//cell;GO:0044424//intracellular part;GO:0005737//cytoplasm;GO:0016020//membrane;GO:0043229//intracellular organelle;GO:0005622//intracellular;GO:0043226//organelle;GO:0005575//cellular_component;GO:0005773//vacuole;GO:0044444//cytoplasmic part;GO:0044464//cell part;GO:0043231//intracellular membrane-bounded organelle;GO:0043227//membrane-bounded organelle	GO:0016787//hydrolase activity;GO:0005215//transporter activity;GO:0005488//binding;GO:1901363//heterocyclic compound binding;GO:0036094//small molecule binding;GO:0097159//organic cyclic compound binding;GO:0003824//catalytic activity;GO:0003674//molecular_function;GO:1901265//nucleoside phosphate binding;GO:0000166//nucleotide binding	GO:0008150//biological_process;GO:0006091//generation of precursor metabolites and energy;GO:0009987//cellular process;GO:0051234//establishment of localization;GO:0044237//cellular metabolic process;GO:0065007//biological regulation;GO:0006810//transport;GO:0065008//regulation of biological quality;GO:0051179//localization;GO:0044763//single-organism cellular process;GO:0008152//metabolic proces…
Os01g0174000	5.08	6.81	3.38	3.96	4.72	6.17	4.13	5.46	4.46	4.9	2.66	2.09	3.89	3.48	5.5	2.72	3.11	3.3	1.4	2.04	1.06	0.59	1.52	1.71	HY5	Similar to BZIP transcription factor (Fragment). (Os01t0174000-00)	Organismal Systems	Environmental adaptation	ko04712//Circadian rhythm - plant	K16241	GO:0005623//cell;GO:0044424//intracellular part;GO:0005634//nucleus;GO:0043227//membrane-bounded organelle;GO:0043231//intracellular membrane-bounded organelle;GO:0043229//intracellular organelle;GO:0044464//cell part;GO:0005622//intracellular;GO:0043226//organelle;GO:0005575//cellular_component	GO:0003700//transcription factor activity, sequence-specific DNA binding;GO:0003676//nucleic acid binding;GO:0003824//catalytic activity;GO:0001071//nucleic acid binding transcription factor activity;GO:0003677//DNA binding;GO:0003674//molecular_function;GO:0005488//binding;GO:0097159//organic cyclic compound binding;GO:1901363//heterocyclic compound binding	GO:0044238//primary metabolic process;GO:0044237//cellular metabolic process;GO:0008152//metabolic process;GO:0006807//nitrogen compound metabolic process;GO:0034641//cellular nitrogen compound metabolic process;GO:0009058//biosynthetic process;GO:0071704//organic substance metabolic process;GO:0046483//heterocycle metabolic process;GO:0006725//cellular aromatic compound metabolic process;GO:1901…
Os01g0174100	4.01	3.45	3.48	0.15	0.78	2.12	1.45	1.09	1.08	1.5	1.24	1.24	0.08	0.15	0.62	1.01	0.64	0.19	0.55	0.18	0.63	0.53	1.05	0.73	At1g15400	-	-	-	-	-	-	-	-
Os01g0174200	1.27	1.88	1.59	0.45	0.8	1.31	0.93	0.64	0.63	0.22	1.02	0.21	0	0	0	0	0	0	0	0	0	0	0	0	--	-	-	-	-	-	-	-	-
Os01g0174300	15.59	14.34	13.78	34.43	55.92	61.3	42.52	50.91	47.79	29.06	34.02	42.65	20.56	19.62	19.83	26.05	31.59	29.32	22.51	22.29	25.54	21.03	9.53	19.37	CBR2	Flavoprotein pyridine nucleotide cytochrome reductase domain containing protein. (Os01t0174300-01);Flavoprotein pyridine nucleotide cytochrome reductase domain containing protein. (Os01t0174300-02)	Metabolism	Carbohydrate metabolism	ko00520//Amino sugar and nucleotide sugar metabolism	K00326	GO:0043227//membrane-bounded organelle;GO:0043229//intracellular organelle;GO:0044444//cytoplasmic part;GO:0005618//cell wall;GO:0043231//intracellular membrane-bounded organelle;GO:0005739//mitochondrion;GO:0012505//endomembrane system;GO:0005794//Golgi apparatus;GO:0005622//intracellular;GO:0071944//cell periphery;GO:0005575//cellular_component;GO:0005737//cytoplasm;GO:0030312//external encapsu…	GO:0003824//catalytic activity;GO:0005488//binding;GO:0001071//nucleic acid binding transcription factor activity;GO:0003674//molecular_function;GO:0003700//transcription factor activity, sequence-specific DNA binding	GO:0006725//cellular aromatic compound metabolic process;GO:0044238//primary metabolic process;GO:1901360//organic cyclic compound metabolic process;GO:0050896//response to stimulus;GO:0046483//heterocycle metabolic process;GO:0006950//response to stress;GO:0008152//metabolic process;GO:0044237//cellular metabolic process;GO:0009987//cellular process;GO:0009628//response to abiotic stimulus;GO:00…
Os01g0174400	0.69	0.86	0.78	0.11	0.66	1.03	0.4	0.39	0.47	0.28	0.81	0.56	0.09	0.11	0.08	0.39	0	0.1	0.04	0	0.24	0.09	0.04	0.09	--	-	-	-	-	-	-	-	-
Os01g0174500	0.69	0.53	0.75	4.7	4.53	4.71	2.93	4.29	5.85	4.89	4.82	4.11	0.53	0.62	0.35	1.65	3.34	2.13	1.1	1.47	1.38	0.7	1.19	0.57	P4H7	Metridin-like ShK toxin domain containing protein. (Os01t0174500-01);Similar to cDNA clone:J023048G08, full insert sequence. (Os01t0174500-02)	Metabolism	Global and Overview;Amino acid metabolism	ko01100//Metabolic pathways;ko00330//Arginine and proline metabolism	K00472	-	GO:0005488//binding;GO:0030246//carbohydrate binding;GO:0003824//catalytic activity;GO:0003674//molecular_function	GO:0008152//metabolic process;GO:0008150//biological_process
Os01g0174600	0.9	1.06	1.12	0.17	0.09	0.25	0	0	0.09	0.5	0	0.12	0.05	0	0	0	0	0	0	0	0	0	0	0	Os01g0174600	Zinc finger, CCCH-type domain containing protein. (Os01t0174600-01)	-	-	-	-	GO:0005829//cytosol;GO:0044464//cell part;GO:0005622//intracellular;GO:0005623//cell;GO:0005575//cellular_component;GO:0044424//intracellular part;GO:0005737//cytoplasm;GO:0044444//cytoplasmic part	GO:0003676//nucleic acid binding;GO:0003674//molecular_function;GO:0005488//binding;GO:0003677//DNA binding;GO:1901363//heterocyclic compound binding;GO:0097159//organic cyclic compound binding;GO:0003723//RNA binding	GO:0009056//catabolic process;GO:0008152//metabolic process;GO:0044271//cellular nitrogen compound biosynthetic process;GO:0043170//macromolecule metabolic process;GO:0071704//organic substance metabolic process;GO:0043603//cellular amide metabolic process;GO:0046483//heterocycle metabolic process;GO:0006412//translation;GO:0044267//cellular protein metabolic process;GO:0009058//biosynthetic proc…
Os01g0174700	1.76	1.88	2.07	4.31	3.62	3.16	3.74	4.18	4.23	4.25	4.52	4.82	0.06	0.26	0.58	2.46	1.71	3.25	2.17	1.88	1.86	2.38	1.57	2.91	PID2	Similar to Akt (Fragment). (Os01t0174700-01);Similar to predicted protein. (Os01t0174700-03)	-	-	-	-	GO:0005622//intracellular;GO:0071944//cell periphery;GO:0005886//plasma membrane;GO:0044464//cell part;GO:0005737//cytoplasm;GO:0005634//nucleus;GO:0043229//intracellular organelle;GO:0005623//cell;GO:0043231//intracellular membrane-bounded organelle;GO:0016020//membrane;GO:0005575//cellular_component;GO:0043227//membrane-bounded organelle;GO:0044424//intracellular part;GO:0043226//organelle	GO:0003824//catalytic activity;GO:0004872//receptor activity;GO:1901265//nucleoside phosphate binding;GO:0004871//signal transducer activity;GO:0016301//kinase activity;GO:0003674//molecular_function;GO:0060089//molecular transducer activity;GO:0036094//small molecule binding;GO:0000166//nucleotide binding;GO:0005488//binding;GO:0016740//transferase activity;GO:0097159//organic cyclic compound bi…	GO:0044763//single-organism cellular process;GO:0051716//cellular response to stimulus;GO:0009791//post-embryonic development;GO:0009987//cellular process;GO:0009719//response to endogenous stimulus;GO:0050896//response to stimulus;GO:0044267//cellular protein metabolic process;GO:0032501//multicellular organismal process;GO:0007154//cell communication;GO:0023052//signaling;GO:0032502//developmen…
Os01g0174900	169.69	155.26	159.12	65.45	47.24	51.5	45.51	54.91	49.22	46.33	46.65	53.61	15.37	18.6	18.21	5.03	4.77	3.86	3.49	4.06	4.22	5.94	8.04	5.3	GRXS1	Thioredoxin fold domain containing protein. (Os01t0174900-01)	-	-	-	-	GO:0005575//cellular_component;GO:0005623//cell;GO:0044444//cytoplasmic part;GO:0044424//intracellular part;GO:0043227//membrane-bounded organelle;GO:0005737//cytoplasm;GO:0005739//mitochondrion;GO:0005622//intracellular;GO:0044464//cell part;GO:0043231//intracellular membrane-bounded organelle;GO:0043229//intracellular organelle;GO:0043226//organelle	GO:0003824//catalytic activity;GO:0005488//binding;GO:0003674//molecular_function	GO:0065008//regulation of biological quality;GO:0019725//cellular homeostasis;GO:0006091//generation of precursor metabolites and energy;GO:0065007//biological regulation;GO:0044237//cellular metabolic process;GO:0009987//cellular process;GO:0008152//metabolic process;GO:0044699//single-organism process;GO:0042592//homeostatic process;GO:0044763//single-organism cellular process;GO:0008150//biolo…
Os01g0175000	43.81	41.38	51.25	47.42	50.34	54.09	55.73	61.7	53.46	54.05	47.19	46.14	25.7	24.24	22.92	24.25	23.71	18.92	18.09	21.56	24.05	20.77	15.97	20.6	Lypla2	Similar to Biostress-resistance-related protein (Fragment). (Os01t0175000-01);Similar to Biostress-resistance-related protein (Fragment). (Os01t0175000-02);Similar to Biostress-resistance-related protein (Fragment). (Os01t0175000-03)	Metabolism	Lipid metabolism	ko00564//Glycerophospholipid metabolism	K06130	GO:0005737//cytoplasm;GO:0005575//cellular_component;GO:0005622//intracellular;GO:0005623//cell;GO:0044424//intracellular part;GO:0044464//cell part	GO:0003674//molecular_function;GO:0016787//hydrolase activity;GO:0003824//catalytic activity	GO:0019538//protein metabolic process;GO:0008150//biological_process;GO:0008152//metabolic process;GO:0009056//catabolic process;GO:0044237//cellular metabolic process;GO:0044238//primary metabolic process;GO:0043412//macromolecule modification;GO:0009987//cellular process;GO:0043170//macromolecule metabolic process;GO:0044260//cellular macromolecule metabolic process;GO:0071704//organic substanc…
Os01g0175100	1.59	2.73	1.69	48.04	63.14	54.2	66.15	91.6	68.63	27.2	57.85	67.74	3.86	3.87	5.02	38.33	31.82	22.77	27.75	28.54	52.51	17.27	13.12	17.34	--	-	-	-	-	-	-	-	-
Os01g0175400	0.81	2.13	1.12	2.71	2.38	1.86	2.29	1.9	2.12	3.05	3.12	3.08	1.55	1.94	1.71	1.59	1.51	0.79	1.53	1.43	1	1.04	1.98	2.49	Espn	Ankyrin repeat containing protein. (Os01t0175400-01)	-	-	-	-	-	GO:0005488//binding;GO:0005515//protein binding;GO:0003674//molecular_function	-
Os01g0175500	5.59	4.42	4.73	2.25	2.86	2.83	2.84	2.79	2.62	3.92	4.31	2.8	2.63	2	2.36	0.95	1.25	1.48	1.03	0.85	0.96	0.54	0.26	0.87	--	-	-	-	-	-	-	-	-
Os01g0175600	1.12	1.41	0.99	2	1.74	2.6	1.31	1.08	1.58	0.26	0.6	0.56	0	0	0	0.15	0	0	0.04	0	0	0.11	0.09	0.05	BOR4	Boron (B) transporter (Os01t0175600-01)	-	-	-	-	GO:0005575//cellular_component;GO:0044464//cell part;GO:0005623//cell;GO:0071944//cell periphery;GO:0005886//plasma membrane;GO:0016020//membrane	GO:0005215//transporter activity;GO:0003674//molecular_function	GO:0019725//cellular homeostasis;GO:0051179//localization;GO:0044763//single-organism cellular process;GO:0042592//homeostatic process;GO:0008150//biological_process;GO:0051234//establishment of localization;GO:0044699//single-organism process;GO:0065007//biological regulation;GO:0009987//cellular process;GO:0006810//transport;GO:0065008//regulation of biological quality
Os01g0175633	0	0	0	0	0	0	0	0	0	0	0	0	0	0	0	0	0	0	0	0	0	0	0	0	BOR7	-	-	-	-	-	-	-	-
Os01g0175700	0.05	0.21	0.07	0.15	0	0	0	0	0	0.3	0.43	0.36	0.06	0.1	0.05	0.06	0.17	0	0.29	0.06	0.17	0.18	0.16	0.63	BOR4	Boron (B) transporter (Os01t0175700-01)	-	-	-	-	GO:0005575//cellular_component;GO:0005623//cell;GO:0016020//membrane;GO:0044464//cell part;GO:0005886//plasma membrane;GO:0071944//cell periphery	GO:0003674//molecular_function;GO:0005215//transporter activity	GO:0065007//biological regulation;GO:0008150//biological_process;GO:0019725//cellular homeostasis;GO:0006810//transport;GO:0065008//regulation of biological quality;GO:0044763//single-organism cellular process;GO:0051234//establishment of localization;GO:0009987//cellular process;GO:0051179//localization;GO:0044699//single-organism process;GO:0042592//homeostatic process
Os01g0175733	0	0	0	0	0	0	0	0	0	0	0	0	0	0	0	0	0	0	0	0	0	0	0	0	BOR7	-	-	-	-	-	-	-	-
Os01g0175850	0.81	0.58	0.46	0.28	1.26	0.54	1.72	2.15	0.95	2.04	1.65	1.38	0.48	0.63	0.51	1.28	0.61	1.35	1.72	1.86	4.06	2.67	2.72	6.67	UGT73C1	UDP-glucuronosyl/UDP-glucosyltransferase domain containing protein. (Os01t0175850-00)	-	-	-	-	-	GO:0016740//transferase activity;GO:0003824//catalytic activity;GO:0003674//molecular_function	GO:0008150//biological_process;GO:0008152//metabolic process
Os01g0176000	1.68	1.66	1.43	5.22	7.41	7.86	13.02	10.26	11.82	18.44	18.87	20.8	1.5	1.5	1.18	12.52	8.89	11.62	18.83	20.67	22.59	19.66	15.63	23.34	UGT73C4	UDP-glucuronosyl/UDP-glucosyltransferase family protein. (Os01t0176000-01)	-	-	-	-	GO:0005623//cell;GO:0044464//cell part;GO:0005622//intracellular;GO:0005575//cellular_component	GO:0003824//catalytic activity;GO:0016740//transferase activity;GO:0003674//molecular_function	GO:0008152//metabolic process;GO:0008150//biological_process
Os01g0176050	0	0	0	0	0	0	0.92	1.59	0.62	0.44	0	0.95	0.04	0.66	0.11	0	1.83	0.56	0.38	2.58	0.93	2.04	0	0	UGT73D1	-	-	-	-	-	-	-	-
Os01g0176100	0	0.09	0.09	0.28	0.5	0.49	0.1	0.51	0.72	0.33	0.5	0.81	0	0.07	0.07	2.1	1.49	2.38	1.23	1.81	0.81	0.98	0.63	0.77	UGT73C5	UDP-glucuronosyl/UDP-glucosyltransferase family protein. (Os01t0176100-00)	-	-	-	-	GO:0005623//cell;GO:0005622//intracellular;GO:0005575//cellular_component;GO:0044464//cell part	GO:0003824//catalytic activity;GO:0016740//transferase activity;GO:0003674//molecular_function	GO:0008150//biological_process;GO:0008152//metabolic process
Os01g0176150	0	0	0	0	0.3	0.36	0.26	0	0	0.28	0.27	0.21	0	0	0	0.38	0	0	0	0.68	0	0	0	0	UGT73D1	-	-	-	-	-	-	-	-
Os01g0176200	3.68	3.34	3.72	6.89	7.64	7.64	8.78	6.26	7.84	8.12	8.17	8.81	3.54	3.51	2.65	5.74	4.79	5.82	8.74	6.27	6.84	8.87	5.9	10.17	UGT73C3	UDP-glucuronosyl/UDP-glucosyltransferase family protein. (Os01t0176200-01);UDP-glucuronosyl/UDP-glucosyltransferase family protein. (Os01t0176200-02)	-	-	-	-	GO:0044464//cell part;GO:0005575//cellular_component;GO:0005623//cell;GO:0005622//intracellular	GO:0016740//transferase activity;GO:0003824//catalytic activity;GO:0003674//molecular_function	GO:0008150//biological_process;GO:0008152//metabolic process
Os01g0176300	0.73	0.73	0.32	0.99	0.61	1.02	0.4	0.39	0.64	0.54	0.48	0.64	1.33	1.28	1.38	0.7	0.58	0.89	0.73	0.45	0.53	0.98	0.59	0.76	PCMP-H33	Pentatricopeptide repeat domain containing protein. (Os01t0176300-00)	-	-	-	-	GO:0005623//cell;GO:0005622//intracellular;GO:0005575//cellular_component;GO:0044464//cell part	GO:1901363//heterocyclic compound binding;GO:0005515//protein binding;GO:0003676//nucleic acid binding;GO:0097159//organic cyclic compound binding;GO:0016787//hydrolase activity;GO:0005488//binding;GO:0003824//catalytic activity;GO:0003674//molecular_function;GO:0003723//RNA binding;GO:0004518//nuclease activity;GO:0016788//hydrolase activity, acting on ester bonds	GO:0006807//nitrogen compound metabolic process;GO:0044238//primary metabolic process;GO:0046483//heterocycle metabolic process;GO:0071704//organic substance metabolic process;GO:1901360//organic cyclic compound metabolic process;GO:0008152//metabolic process;GO:0009987//cellular process;GO:0044237//cellular metabolic process;GO:0006725//cellular aromatic compound metabolic process;GO:0006139//nu…
Os01g0176400	0.5	1.15	0.63	5.26	8.99	9.17	7.34	9.76	8.76	10.26	8.23	9.08	0.07	0.48	0.63	8.2	12.71	10.12	10.36	10.41	12.56	10.12	6.22	6.95	NPY5	-	-	-	-	-	-	-	-
Os01g0176500	0	0	0	9.21	12.53	15.61	9.29	10.65	11.71	6.72	10.59	8.14	0	0	0	11.89	12.42	12.19	6.09	5.54	6.05	6.73	2.75	6.07	--	-	-	-	-	-	-	-	-
Os01g0176700	0	0	0	0.96	0.85	0.82	1.28	0.96	0.93	0.67	1.7	1.25	0	0	0.06	0.73	1.91	1.09	1.4	0.97	1.31	1.4	1.18	1.23	LUX	Myb-like DNA-binding domain, SHAQKYF class domain containing protein. (Os01t0176700-01)	-	-	-	-	GO:0005634//nucleus;GO:0043229//intracellular organelle;GO:0044424//intracellular part;GO:0005622//intracellular;GO:0043227//membrane-bounded organelle;GO:0044464//cell part;GO:0043231//intracellular membrane-bounded organelle;GO:0043226//organelle;GO:0005575//cellular_component;GO:0005623//cell	GO:0005488//binding;GO:0005515//protein binding;GO:1901363//heterocyclic compound binding;GO:0003677//DNA binding;GO:0003674//molecular_function;GO:0097159//organic cyclic compound binding;GO:0003676//nucleic acid binding	GO:0044763//single-organism cellular process;GO:0043170//macromolecule metabolic process;GO:0071704//organic substance metabolic process;GO:0009628//response to abiotic stimulus;GO:0016043//cellular component organization;GO:0006464//cellular protein modification process;GO:0032502//developmental process;GO:0006807//nitrogen compound metabolic process;GO:0007154//cell communication;GO:0008150//bi…
Os01g0176751	0	0	0	0	0.11	0	0.56	0.11	0.25	0.36	0	0.49	0	0	0	0.37	0	0	0	0	0.11	0.25	0.13	0.16	--	-	-	-	-	-	-	-	-
Os01g0176800	0	0.12	0.08	0.55	1.34	1.1	1.41	0.95	1.48	0.33	0.41	0.53	0.02	0.09	0	0.62	1.34	1	1.73	1.08	1.26	0.51	0.44	0.39	--	Protein of unknown function DUF2921 domain containing protein. (Os01t0176800-01)	-	-	-	-	GO:0005575//cellular_component;GO:0016020//membrane	-	-
Os01g0176900	0	0	0	0	0	0	0	0	0	0	0.12	0	0	0	0	0	0	0	0	0	0	0	0	0	BEH2	BZR1, transcriptional repressor domain containing protein. (Os01t0176900-00)	-	-	-	-	-	GO:0001071//nucleic acid binding transcription factor activity;GO:0003674//molecular_function;GO:0003700//transcription factor activity, sequence-specific DNA binding	GO:0006807//nitrogen compound metabolic process;GO:0046483//heterocycle metabolic process;GO:0044699//single-organism process;GO:0071704//organic substance metabolic process;GO:0044237//cellular metabolic process;GO:0007154//cell communication;GO:0009987//cellular process;GO:0006725//cellular aromatic compound metabolic process;GO:0044700//single organism signaling;GO:0034641//cellular nitrogen c…
Os01g0177100	0.21	0.23	0.43	4.38	3.15	2.98	1.83	1.47	2.15	2.41	2.11	2.42	0.11	0.27	0.03	4.78	5.09	5.02	3.54	3.48	2.55	4.31	4.29	4.1	LUG	Similar to STYLOSA protein. (Os01t0177100-01);Similar to STYLOSA protein. (Os01t0177100-02)	-	-	-	-	-	GO:0005515//protein binding;GO:0005488//binding;GO:0003674//molecular_function	-
Os01g0177200	14.83	17.56	20.38	33.93	39.34	40.98	35.22	27.44	41.22	35.04	38.93	31.69	21.11	20.61	18.46	33.07	34.13	30.47	27.9	30.68	24.76	29.69	22.22	30.1	UBP14	Similar to Ubiquitin-specific protease 14. (Os01t0177200-01)	-	-	-	-	-	GO:0005515//protein binding;GO:0005488//binding;GO:0003824//catalytic activity;GO:0003674//molecular_function;GO:0016787//hydrolase activity	GO:0008150//biological_process;GO:0071704//organic substance metabolic process;GO:0044260//cellular macromolecule metabolic process;GO:0043412//macromolecule modification;GO:0019538//protein metabolic process;GO:0044267//cellular protein metabolic process;GO:0036211//protein modification process;GO:0043170//macromolecule metabolic process;GO:0044237//cellular metabolic process;GO:0008152//metabol…
Os01g0177400	0	0	0	2.33	1.09	2.86	1.72	1.19	1.07	3.21	3.28	1.31	0.32	0.25	0.1	9.56	6.16	7.04	2.81	3.04	2.6	2.66	5.44	2.76	GA3ox2-3	GA 3 beta-hydroxylase2, GA metabolism (Os01t0177400-01)	Metabolism	Global and Overview;Metabolism of terpenoids and polyketides	ko01110//Biosynthesis of secondary metabolites;ko00904//Diterpenoid biosynthesis	K04124	-	GO:0003674//molecular_function;GO:0003824//catalytic activity;GO:0005488//binding	GO:0050789//regulation of biological process;GO:0044710//single-organism metabolic process;GO:0009628//response to abiotic stimulus;GO:0044699//single-organism process;GO:0050896//response to stimulus;GO:0006629//lipid metabolic process;GO:0009058//biosynthetic process;GO:0009987//cellular process;GO:0008150//biological_process;GO:0044238//primary metabolic process;GO:0044763//single-organism cel…
Os01g0177500	0	0	0	0	0	0.59	0	0	0	0.23	0	0	0	0.04	0	1.29	1.74	2.69	0	0	0	0	0.35	0	GA3ox2-2	-	Metabolism	Global and Overview;Metabolism of terpenoids and polyketides	ko01110//Biosynthesis of secondary metabolites;ko00904//Diterpenoid biosynthesis	K04124	-	-	-
Os01g0177900	5.66	4.24	4.67	30	28.45	29.92	29.3	40.86	34.29	28.59	27.51	33.67	5.66	4.66	5.11	36.56	44.37	44.23	45.65	53.24	49.91	41.49	31.06	38.57	ABCG31	ATP-binding cassette transporter, Cuticle formation, Defense response (Os01t0177900-01);Similar to Pleiotropic drug resistance protein 6. (Os01t0177900-02)	-	-	-	-	GO:0005623//cell;GO:0005575//cellular_component;GO:0071944//cell periphery;GO:0016020//membrane;GO:0005886//plasma membrane;GO:0044464//cell part	GO:0016787//hydrolase activity;GO:0000166//nucleotide binding;GO:0097159//organic cyclic compound binding;GO:0003824//catalytic activity;GO:0005488//binding;GO:1901363//heterocyclic compound binding;GO:1901265//nucleoside phosphate binding;GO:0036094//small molecule binding;GO:0005215//transporter activity;GO:0003674//molecular_function	GO:0032501//multicellular organismal process;GO:0044699//single-organism process;GO:0051234//establishment of localization;GO:0032502//developmental process;GO:0008150//biological_process;GO:0051179//localization;GO:0006810//transport;GO:0044707//single-multicellular organism process;GO:0007275//multicellular organism development;GO:0044767//single-organism developmental process
Os01g0178000	36.13	38.38	38.13	26.29	34.62	29.5	40.4	30.58	36.93	31.45	39.25	33.2	33.63	29.61	27.97	40.86	37.83	36.1	32.59	32.46	30.65	33.75	19.62	29.93	aspC	Pyridoxal phosphate-dependent transferase, major region, subdomain 1 domain containing protein. (Os01t0178000-01);Similar to Transaminase/ transferase, transferring nitrogenous groups. (Os01t0178000-02)	-	-	-	-	GO:0044424//intracellular part;GO:0044464//cell part;GO:0005623//cell;GO:0044444//cytoplasmic part;GO:0005829//cytosol;GO:0005575//cellular_component;GO:0005622//intracellular;GO:0005737//cytoplasm	GO:0003674//molecular_function;GO:0016740//transferase activity;GO:0003824//catalytic activity;GO:0005488//binding	GO:0009987//cellular process;GO:0009628//response to abiotic stimulus;GO:0019748//secondary metabolic process;GO:0009058//biosynthetic process;GO:0050896//response to stimulus;GO:0008152//metabolic process;GO:0044710//single-organism metabolic process;GO:0009056//catabolic process;GO:0044699//single-organism process;GO:0008150//biological_process
Os01g0178100	10.83	14.31	12.11	4.86	5.74	4.89	5.05	5.08	6.19	5.43	4.28	4.38	15.54	15.88	14.56	6.26	5.94	6.23	4.05	5.5	4.41	7.27	3.62	4.93	TDRD3	Region of unknown function DUF1767 domain containing protein. (Os01t0178100-01)	-	-	-	-	GO:0044424//intracellular part;GO:0005737//cytoplasm;GO:0043227//membrane-bounded organelle;GO:0043226//organelle;GO:0043231//intracellular membrane-bounded organelle;GO:0005622//intracellular;GO:0044464//cell part;GO:0044444//cytoplasmic part;GO:0005739//mitochondrion;GO:0005623//cell;GO:0005575//cellular_component;GO:0043229//intracellular organelle	-	-
Os01g0178200	2.17	1.71	2.72	6.52	7.01	5.55	6.73	5.93	5.31	5.27	8.16	6.4	2.71	2.18	2.49	6.03	5.16	5.04	6.04	5.63	6.88	3.82	6.76	5.37	tmem19	Similar to integral membrane family protein. (Os01t0178200-00)	-	-	-	-	GO:0016020//membrane;GO:0005575//cellular_component	-	-
Os01g0178300	0.2	0	0	5.77	5.91	5.71	10.15	14.28	13.89	11.47	6.78	9.74	0	0	0	8.79	5.42	7.15	12.5	17.67	18.77	20.4	12.17	16.65	--	-	-	-	-	-	-	-	-
Os01g0178400	1.8	2.53	2.1	15.21	11.31	10.58	8.74	14.96	9.12	8.57	10.91	10.7	2.1	1.48	1.67	7.57	6.12	9.59	4.05	8.31	7.63	7.75	4.38	6.52	B'ETA	Similar to Protein phosphatase 2A B'kappa subunit. (Os01t0178400-01)	Genetic Information Processing	Translation	ko03015//mRNA surveillance pathway	K11584	GO:0005623//cell;GO:0005575//cellular_component;GO:0005622//intracellular;GO:0044464//cell part	GO:0030234//enzyme regulator activity;GO:0003674//molecular_function;GO:0005488//binding;GO:0098772//molecular function regulator	GO:0044238//primary metabolic process;GO:0044260//cellular macromolecule metabolic process;GO:0044267//cellular protein metabolic process;GO:0009987//cellular process;GO:0050896//response to stimulus;GO:0044700//single organism signaling;GO:0043412//macromolecule modification;GO:0044699//single-organism process;GO:0050789//regulation of biological process;GO:0019538//protein metabolic process;GO:…
Os01g0178500	33.13	32.16	40.1	33.85	35.75	29.59	36.89	41.01	32.42	40.19	38.59	38.48	56.36	61.9	55.12	57.43	54.71	64.3	73.55	75.79	83.61	60	98.97	70.85	IAA1	Similar to Auxin-responsive protein (Aux/IAA) (Fragment). (Os01t0178500-02)	Environmental Information Processing	Signal transduction	ko04075//Plant hormone signal transduction	K14484	GO:0043226//organelle;GO:0005622//intracellular;GO:0044424//intracellular part;GO:0005575//cellular_component;GO:0043229//intracellular organelle;GO:0044464//cell part;GO:0005623//cell;GO:0043227//membrane-bounded organelle;GO:0005634//nucleus;GO:0043231//intracellular membrane-bounded organelle	GO:0005488//binding;GO:0005515//protein binding;GO:0003674//molecular_function	GO:0050794//regulation of cellular process;GO:0044700//single organism signaling;GO:0006725//cellular aromatic compound metabolic process;GO:0008152//metabolic process;GO:0044238//primary metabolic process;GO:0009058//biosynthetic process;GO:0050896//response to stimulus;GO:0007154//cell communication;GO:0023052//signaling;GO:0044699//single-organism process;GO:0050789//regulation of biological p…
Os01g0178600	0	0	0	0	0	0	0	0	0	0	0	0	0	0	0	0	0	0	0	0	0	0	0	0	At2g35615	Peptidase A1 domain containing protein. (Os01t0178600-00)	-	-	-	-	-	GO:0003824//catalytic activity;GO:0016787//hydrolase activity;GO:0003674//molecular_function	GO:0008150//biological_process;GO:0009056//catabolic process;GO:0043170//macromolecule metabolic process;GO:0008152//metabolic process;GO:0044238//primary metabolic process;GO:0071704//organic substance metabolic process;GO:0019538//protein metabolic process
Os01g0178700	2.73	2.91	2.65	3.69	2.45	2.59	2.72	3.13	2.78	4.94	4.63	4.85	1.4	1.93	1.7	2.81	1.98	2.97	1.48	2.32	2.16	4.46	2.11	2.98	At4g11680	Similar to Protein binding protein. (Os01t0178700-01)	-	-	-	-	GO:0016020//membrane;GO:0005575//cellular_component	GO:0016740//transferase activity;GO:0003674//molecular_function;GO:0003824//catalytic activity	GO:0043170//macromolecule metabolic process;GO:0006464//cellular protein modification process;GO:0043412//macromolecule modification;GO:0008150//biological_process;GO:0044267//cellular protein metabolic process;GO:0044238//primary metabolic process;GO:0019538//protein metabolic process;GO:0071704//organic substance metabolic process;GO:0009987//cellular process;GO:0044260//cellular macromolecule …
Os01g0178850	0	0	0	0.37	0	0	0.92	0.79	0	1.63	0.63	2.11	0	0	0	0	0	0	0.35	0	0	0.45	0.38	0	--	-	-	-	-	-	-	-	-
Os01g0178900	0	0.17	0	1.48	0.91	1.65	1.44	2.35	2.78	1.97	3	2	0.28	0.5	0.26	2.18	2.68	2.69	3.14	2.61	2.98	5	2.83	2.82	RGA2	Similar to Symbiosis-related disease resistance protein (Fragment). (Os01t0178900-01)	-	-	-	-	GO:0005575//cellular_component;GO:0071944//cell periphery;GO:0016020//membrane;GO:0044464//cell part;GO:0005623//cell;GO:0005886//plasma membrane	GO:0000166//nucleotide binding;GO:0005488//binding;GO:0097159//organic cyclic compound binding;GO:0003674//molecular_function;GO:1901363//heterocyclic compound binding;GO:0036094//small molecule binding;GO:1901265//nucleoside phosphate binding	GO:0050789//regulation of biological process;GO:0050896//response to stimulus;GO:0007165//signal transduction;GO:0006950//response to stress;GO:0023052//signaling;GO:0051716//cellular response to stimulus;GO:0044763//single-organism cellular process;GO:0008150//biological_process;GO:0065007//biological regulation;GO:0009987//cellular process;GO:0044700//single organism signaling;GO:0050794//regul…
Os01g0179000	0.13	0	0.16	46.16	36.99	29.31	37.48	49.4	35.23	41.09	43.97	55.21	0.03	0.12	0.19	34.68	29.27	22.96	23.38	24.7	27	37.46	24.9	39.98	TAX10	Transferase family protein. (Os01t0179000-01)	-	-	-	-	-	GO:0003674//molecular_function;GO:0016740//transferase activity;GO:0003824//catalytic activity	-
Os01g0179200	7.78	10.65	9.46	45.11	43.02	42.77	38.85	39.71	38.63	27.01	46.09	46.69	14.98	12.66	11.27	39.96	34.91	30.74	24.41	26.1	38.16	35.22	19.1	34.72	SYP32	Syntaxin, N-terminal domain containing protein. (Os01t0179200-01)	Genetic Information Processing	Folding, sorting and degradation	ko04130//SNARE interactions in vesicular transport	K08490	GO:0005794//Golgi apparatus;GO:0012505//endomembrane system;GO:0005622//intracellular;GO:0016020//membrane;GO:0044464//cell part;GO:0043231//intracellular membrane-bounded organelle;GO:0005737//cytoplasm;GO:0044424//intracellular part;GO:0044444//cytoplasmic part;GO:0005575//cellular_component;GO:0043226//organelle;GO:0043229//intracellular organelle;GO:0005623//cell;GO:0043227//membrane-bounded …	GO:0005488//binding;GO:0005515//protein binding;GO:0003674//molecular_function	GO:0009987//cellular process;GO:0051179//localization;GO:0051234//establishment of localization;GO:0016043//cellular component organization;GO:0008150//biological_process;GO:0071840//cellular component organization or biogenesis;GO:0006810//transport
Os01g0179300	134.92	137.61	133.29	102.47	96.97	79.23	85.51	82.52	80.93	78.36	82.12	100.8	162.33	172.91	140.15	77.92	74.92	73.43	70.04	75.25	68.88	75.21	74.53	83.13	--	-	-	-	-	-	-	-	-
Os01g0179400	7.4	9.22	9.05	8.63	9.49	10.08	9.65	7.49	9.93	10.9	11.45	7.49	12.81	11.58	11.8	11.61	11.55	10.63	11.12	11.21	10.4	13.2	13.98	9.27	--	Amyloplast-localized protein containing DUF490, Regulation of starch grain sizes (Os01t0179400-01)	-	-	-	-	GO:0016020//membrane;GO:0005575//cellular_component;GO:0005576//extracellular region	-	-
Os01g0179500	11.01	14.86	17.16	10.83	11.04	11.19	10.92	9.84	10.35	10.13	12.67	9.39	15.52	15.48	14.85	10.87	11.02	11.18	9.43	10.62	10.23	11.23	8.42	9.92	--	-	-	-	-	-	-	-	-
Os01g0179600	2.58	2.05	2.3	31.4	30.65	21.13	47.71	39.7	38.43	42.56	58.35	50.01	5.28	4.62	5.71	111.43	84.36	114.26	180.16	205.73	224.33	167.14	344.67	231.5	UGT75L6	UDP-glucuronosyl/UDP-glucosyltransferase family protein. (Os01t0179600-01)	-	-	-	-	GO:0005575//cellular_component;GO:0005622//intracellular;GO:0005623//cell;GO:0044464//cell part	GO:0016740//transferase activity;GO:0003824//catalytic activity;GO:0003674//molecular_function	GO:0008152//metabolic process;GO:0008150//biological_process
Os01g0179700	23.05	22.82	22.37	81.13	79.26	74.87	71.92	78.46	75.77	57.23	56.56	65.62	18.82	19.31	19.46	78.18	73.84	70.84	63.25	58.26	72.52	55.18	37.89	53.02	YPTM2	Similar to GTP-binding protein YPTM2. (Os01t0179700-01)	-	-	-	-	GO:0005737//cytoplasm;GO:0044444//cytoplasmic part;GO:0005575//cellular_component;GO:0043231//intracellular membrane-bounded organelle;GO:0005783//endoplasmic reticulum;GO:0005622//intracellular;GO:0043229//intracellular organelle;GO:0044464//cell part;GO:0043227//membrane-bounded organelle;GO:0044424//intracellular part;GO:0005794//Golgi apparatus;GO:0016020//membrane;GO:0043226//organelle;GO:00…	GO:0036094//small molecule binding;GO:1901265//nucleoside phosphate binding;GO:0003674//molecular_function;GO:1901363//heterocyclic compound binding;GO:0000166//nucleotide binding;GO:0097159//organic cyclic compound binding;GO:0003824//catalytic activity;GO:0016787//hydrolase activity;GO:0005488//binding	GO:0008150//biological_process;GO:0051179//localization;GO:0051234//establishment of localization;GO:0006810//transport
Os01g0179800	19.24	22.09	21.88	4.62	4.02	5.11	4.07	4.77	3.84	3.19	2.58	3.03	27.44	27.47	39.19	9.75	9.25	6.83	7.09	8.09	5.91	6.49	3.93	6.89	serinc	TMS membrane protein/tumour differentially expressed protein family protein. (Os01t0179800-01)	-	-	-	-	GO:0016020//membrane;GO:0005575//cellular_component	GO:0005215//transporter activity;GO:0097159//organic cyclic compound binding;GO:0016740//transferase activity;GO:0016772//transferase activity, transferring phosphorus-containing groups;GO:0005488//binding;GO:1901265//nucleoside phosphate binding;GO:0003824//catalytic activity;GO:1901363//heterocyclic compound binding;GO:0000166//nucleotide binding;GO:0003674//molecular_function;GO:0016301//kinas…	GO:0044267//cellular protein metabolic process;GO:0008150//biological_process;GO:0051234//establishment of localization;GO:0071704//organic substance metabolic process;GO:0019538//protein metabolic process;GO:0043170//macromolecule metabolic process;GO:0006810//transport;GO:0044260//cellular macromolecule metabolic process;GO:0051179//localization;GO:0043412//macromolecule modification;GO:0008152…
Os01g0179901	0.36	0.32	0.15	0	0.12	0.55	0.28	0	0	0.34	0.19	0	0	0.35	0	0.26	0	0	0	0	0	0	0	0.14	--	-	-	-	-	-	-	-	-
Os01g0180000	46	51.61	56.46	55.13	50.23	44.71	41.02	37.63	34.92	33.22	32.73	28.63	37.1	32.6	35.37	42.8	39.09	38.55	41.7	31.99	36.98	42.39	32.94	37.48	LRX4	Pistil-specific extensin-like protein family protein. (Os01t0180000-01)	-	-	-	-	-	GO:0005515//protein binding;GO:0005488//binding;GO:0003674//molecular_function	-
Os01g0180050	0	0	0	0.23	0	0	0	0	0	0	0	0.31	0	0	0	0	0	0	0	0	0	0	0	0	LRX4	-	-	-	-	-	-	-	-
Os01g0180300	3.88	5.35	5.32	14.61	15.6	11.46	15.8	27.66	17.86	14.29	15.43	18.2	7.02	6.36	4.97	15.43	14.14	15.2	16.74	14.79	14.99	15.39	10.5	11.5	MFP1-1	-	-	-	-	-	-	-	-
Os01g0180400	1.3	0.92	0.88	8.94	4.74	5.29	3.15	6.76	4.38	4.43	1.44	3.75	1.95	2.2	1.2	3.15	5.16	5.49	3.32	3.68	4.08	3.74	3.4	3.41	--	-	-	-	-	-	-	-	-
Os01g0180600	1.03	1.64	1.29	4.2	4.09	4.72	3.72	3.11	4.42	5.01	3.91	3.68	1.11	0.7	0.98	3.2	2.84	3.32	3.34	2.63	3.03	3.06	3.65	3.2	MSH7	Similar to MutS homolog 7 (Fragment). (Os01t0180600-01)	Genetic Information Processing	Replication and repair	ko03430//Mismatch repair	K08737	GO:0005622//intracellular;GO:0005623//cell;GO:0044464//cell part;GO:0005575//cellular_component	GO:1901265//nucleoside phosphate binding;GO:1901363//heterocyclic compound binding;GO:0003824//catalytic activity;GO:0016787//hydrolase activity;GO:0003674//molecular_function;GO:0003677//DNA binding;GO:0005488//binding;GO:0000166//nucleotide binding;GO:0036094//small molecule binding;GO:0097159//organic cyclic compound binding;GO:0003676//nucleic acid binding	GO:0034641//cellular nitrogen compound metabolic process;GO:0050896//response to stimulus;GO:0046483//heterocycle metabolic process;GO:0043170//macromolecule metabolic process;GO:0071840//cellular component organization or biogenesis;GO:0006259//DNA metabolic process;GO:0006950//response to stress;GO:0009987//cellular process;GO:0044260//cellular macromolecule metabolic process;GO:0016043//cellul…
Os01g0180700	4.64	5.66	5.41	3.32	2.9	3.99	2.85	2.01	2.7	2.61	3.19	1.93	5.29	5.03	5.14	3.25	2.97	2.43	2.98	2.74	1.81	3.02	3.01	2.67	--	-	-	-	-	-	-	-	-
Os01g0180800	157.54	161.05	169.66	208.03	146.02	133.64	119.31	183.72	118.73	71.05	71.71	93.04	244.45	226.39	208.58	108.01	122.59	126.42	98.87	103.18	114.99	86.1	101.16	74.88	HSP70-15	Heat shock protein Hsp70 family protein. (Os01t0180800-01);Similar to heat shock 70 kDa protein 4. (Os01t0180800-02);Similar to heat shock 70 kDa protein 4. (Os01t0180800-03)	-	-	-	-	-	GO:0000166//nucleotide binding;GO:0036094//small molecule binding;GO:1901265//nucleoside phosphate binding;GO:1901363//heterocyclic compound binding;GO:0097159//organic cyclic compound binding;GO:0003674//molecular_function;GO:0005488//binding	-
Os01g0180850	0.13	0	0.17	0	0	0	0	0	0	0.1	0.1	0	0.15	0	0.13	0	0	0	0	0	0	0	0	0	HSP70-14	-	-	-	-	-	-	-	-
Os01g0180900	0.52	0.85	0.57	0.25	0.2	0.06	0	0	0.06	0.27	0	0	0.32	0.25	0.32	0.07	0	0	0	0	0	0	0	0	At1g22950	2-oxoglutarate and iron-dependent oxygenase, Starch accumulation (Os01t0180900-01)	-	-	-	-	-	GO:0003674//molecular_function;GO:0030246//carbohydrate binding;GO:0003824//catalytic activity;GO:0005488//binding	GO:0008152//metabolic process;GO:0008150//biological_process
Os01g0181000	8.51	9.09	8.98	7.11	8.66	7.94	6.39	5.34	7.03	6.84	6.29	6.69	15.53	18.21	17.43	6.72	7.1	6.82	5.75	6.56	6.48	7.27	6.45	7.41	FRL4A	Frigida-like domain containing protein. (Os01t0181000-00)	-	-	-	-	-	-	GO:0090567//reproductive shoot system development;GO:0032502//developmental process;GO:0022414//reproductive process;GO:0048608//reproductive structure development;GO:0044699//single-organism process;GO:0048869//cellular developmental process;GO:0044763//single-organism cellular process;GO:0032501//multicellular organismal process;GO:0044707//single-multicellular organism process;GO:0044767//sing…
Os01g0181033	0	0.39	1.12	0	0	0	0	0	0	0	0	0	0	0	0	0	0	0	0	0	0	0	0	0	ndhA	Similar to NADH dehydrogenase subunit 1. (Os01t0181033-00)	Metabolism	Global and Overview;Energy metabolism	ko01100//Metabolic pathways;ko00190//Oxidative phosphorylation	K05572	GO:0016020//membrane;GO:0005575//cellular_component	-	GO:0008152//metabolic process;GO:0008150//biological_process
Os01g0181166	0.78	0.25	0	2.04	4.12	3.02	4.32	3.53	3.88	1.35	0.62	2.86	0	0.93	0.78	0.21	0.4	0	0	0.67	1.59	0.22	0.38	0.46	--	-	-	-	-	-	-	-	-
Os01g0181300	0.8	0.35	2.51	0.51	0.67	0.37	0.47	0.4	0.27	0.19	0	0.36	2.1	2.94	1.73	2.18	1.66	2.28	1.44	1.54	3.14	1.36	1.43	1.42	--	-	-	-	-	-	-	-	-
Os01g0182100	15.56	15	15.87	16.57	14.75	19.42	14.22	15.22	14.96	12.19	17.47	13.09	8.18	8.97	6.72	3.03	3.01	4.26	3.83	1.94	2.77	2.64	3.83	3.35	--	-	-	-	-	-	-	-	-
Os01g0182200	7.42	8.21	6.99	66	82.44	80.93	79.42	65.94	74.64	63.33	59.76	66.49	6.96	4.96	6.74	56.04	56.01	56.76	58.66	50.48	54.07	40.66	35.29	43.57	SIP1-1	Similar to cDNA clone:001-208-D07, full insert sequence. (Os01t0182200-01);Similar to Small basic membrane integral protein ZmSIP1-2. (Os01t0182200-02)	-	-	-	-	GO:0005886//plasma membrane;GO:0071944//cell periphery;GO:0005623//cell;GO:0005575//cellular_component;GO:0044464//cell part;GO:0016020//membrane	GO:0005215//transporter activity;GO:0003674//molecular_function	GO:0051234//establishment of localization;GO:0006810//transport;GO:0008150//biological_process;GO:0051179//localization
Os01g0182300	0.59	0	0	3.07	4.44	3.08	2.92	5.33	4.97	3.86	6.1	4.72	0	0	0	3.19	5	3.04	5.53	5.24	7.04	5.66	6.13	4.49	--	-	-	-	-	-	-	-	-
Os01g0182400	14.21	13.82	14.07	5.96	5.34	4.3	5.19	3.46	5.76	5.34	5.82	4.73	11.58	11	11.38	3.67	3.76	4.57	4.9	4.99	4.04	4.49	4.63	5.29	TKI1	Conserved hypothetical protein. (Os01t0182400-01)	-	-	-	-	GO:0005634//nucleus;GO:0043227//membrane-bounded organelle;GO:0043231//intracellular membrane-bounded organelle;GO:0044424//intracellular part;GO:0005623//cell;GO:0005622//intracellular;GO:0044464//cell part;GO:0043226//organelle;GO:0043229//intracellular organelle;GO:0005575//cellular_component	GO:0003674//molecular_function;GO:0005488//binding;GO:0003682//chromatin binding;GO:0044877//macromolecular complex binding	-
Os01g0182500	21.46	20.94	19.87	9.46	6.92	7.94	9.58	9.31	8.27	9.22	9	11.94	23.11	22.13	21.67	6.58	6.45	8.88	7.63	7.07	7.84	11.51	8.96	12.06	--	-	-	-	-	-	-	-	-
Os01g0182600	11.99	12.63	12.23	7.29	10.42	11.61	31.95	28.44	31.06	116.82	110.6	78.12	31.51	27.43	27.38	12.1	14.1	13.04	92.37	111.48	88.37	70.58	59.01	65.33	--	GIGANTEA protein. (Os01t0182600-01);GIGANTEA protein. (Os01t0182600-03)	Organismal Systems	Environmental adaptation	ko04712//Circadian rhythm - plant	K12124	GO:0031981//nuclear lumen;GO:0005634//nucleus;GO:0070013//intracellular organelle lumen;GO:0044424//intracellular part;GO:0031974//membrane-enclosed lumen;GO:0044464//cell part;GO:0005623//cell;GO:0044446//intracellular organelle part;GO:0005654//nucleoplasm;GO:0005622//intracellular;GO:0043231//intracellular membrane-bounded organelle;GO:0044422//organelle part;GO:0043229//intracellular organell…	-	GO:0009628//response to abiotic stimulus;GO:0009987//cellular process;GO:0034641//cellular nitrogen compound metabolic process;GO:0044763//single-organism cellular process;GO:0030154//cell differentiation;GO:0008152//metabolic process;GO:1901360//organic cyclic compound metabolic process;GO:0071704//organic substance metabolic process;GO:0003006//developmental process involved in reproduction;GO:…
Os01g0182700	0	0	0.11	0.6	0.27	1.24	0.74	0.27	0.27	0.25	2.17	0.24	0	0	0	0.89	0.75	0.33	0.73	1.87	0.83	1.44	0.79	1.17	WRKY13	Similar to WRKY12. (Os01t0182700-01)	-	-	-	-	GO:0005634//nucleus;GO:0005622//intracellular;GO:0043229//intracellular organelle;GO:0005575//cellular_component;GO:0005623//cell;GO:0044424//intracellular part;GO:0044464//cell part;GO:0043231//intracellular membrane-bounded organelle;GO:0016020//membrane;GO:0043226//organelle;GO:0043227//membrane-bounded organelle	GO:0005488//binding;GO:0003674//molecular_function;GO:0003700//transcription factor activity, sequence-specific DNA binding;GO:0097159//organic cyclic compound binding;GO:0003676//nucleic acid binding;GO:0003677//DNA binding;GO:1901363//heterocyclic compound binding;GO:0001071//nucleic acid binding transcription factor activity	GO:0009058//biosynthetic process;GO:0006807//nitrogen compound metabolic process;GO:0034641//cellular nitrogen compound metabolic process;GO:1901360//organic cyclic compound metabolic process;GO:0006139//nucleobase-containing compound metabolic process;GO:0044238//primary metabolic process;GO:0008152//metabolic process;GO:0008150//biological_process;GO:0046483//heterocycle metabolic process;GO:00…
Os01g0182832	4.64	8.08	7.99	1.7	3.44	6.22	2.02	0.27	3.83	5.69	6.14	0.58	7.51	6.62	7.13	6.47	3.85	2.38	4.37	2.99	0.44	5.77	3.36	4.71	--	Hypothetical conserved gene. (Os01t0182832-00)	-	-	-	-	GO:0016020//membrane;GO:0005575//cellular_component	-	-
Os01g0182900	25.93	29.42	29.71	13.95	10.88	9.98	12.51	14.87	14.44	14.49	14.4	14.01	54.08	61.69	52.93	14.71	12.55	10.71	12.56	14.36	13.8	14.88	12.59	12.22	DDB_G0268328	Conserved hypothetical protein. (Os01t0182900-01)	-	-	-	-	GO:0016020//membrane;GO:0005575//cellular_component	-	-
Os01g0183000	18.37	16.11	16.94	9.68	10.05	9.46	9.72	15.88	9.93	9.23	11.19	10.21	14.2	15.3	12.48	6.73	6.74	7.55	6.22	7.2	7.5	6.08	4.6	7.52	CK1	Similar to GmCK3p (EC 2.7.1.32) (Fragment). (Os01t0183000-01)	Metabolism	Lipid metabolism;Global and Overview	ko01100//Metabolic pathways;ko00564//Glycerophospholipid metabolism	K14156	-	GO:0016772//transferase activity, transferring phosphorus-containing groups;GO:0003824//catalytic activity;GO:0016301//kinase activity;GO:0003674//molecular_function;GO:0016740//transferase activity	GO:0008152//metabolic process;GO:0009987//cellular process;GO:0008150//biological_process
Os01g0183100	14.94	17.12	16.22	14.72	14.09	15.7	13.22	11.37	12.12	11.33	9.33	12.17	23.39	25.79	19.99	12.48	11.9	12.77	11.05	11.43	9.98	12.11	9.24	12.88	utp7	Cytochrome cd1-nitrite reductase-like, C-terminal haem d1 domain containing protein. (Os01t0183100-01)	-	-	-	-	GO:0044422//organelle part;GO:0043228//non-membrane-bounded organelle;GO:0043231//intracellular membrane-bounded organelle;GO:0005575//cellular_component;GO:0044446//intracellular organelle part;GO:0044464//cell part;GO:0044428//nuclear part;GO:0070013//intracellular organelle lumen;GO:0043233//organelle lumen;GO:0043227//membrane-bounded organelle;GO:0043226//organelle;GO:0044424//intracellular …	GO:0003674//molecular_function;GO:0005488//binding;GO:0005515//protein binding	GO:0044237//cellular metabolic process;GO:0008152//metabolic process;GO:0008150//biological_process;GO:0006139//nucleobase-containing compound metabolic process;GO:0009987//cellular process;GO:1901360//organic cyclic compound metabolic process;GO:0044238//primary metabolic process;GO:0006725//cellular aromatic compound metabolic process;GO:0034641//cellular nitrogen compound metabolic process;GO:…
Os01g0183300	1.28	1.62	0.89	4.66	4.02	3.34	4.22	4.03	3.41	6.58	6.6	6.75	2.06	2.45	1.8	2.38	2.45	2.2	3.11	1.8	2.42	4.69	2.49	3.8	IP5P3	Endonuclease/exonuclease/phosphatase domain containing protein. (Os01t0183300-01)	-	-	-	-	-	GO:0016787//hydrolase activity;GO:0003674//molecular_function;GO:0003824//catalytic activity	GO:0044699//single-organism process;GO:0006629//lipid metabolic process;GO:0044710//single-organism metabolic process;GO:0008150//biological_process;GO:0044238//primary metabolic process;GO:0008152//metabolic process;GO:0009987//cellular process;GO:0071704//organic substance metabolic process
Os01g0183400	0	0	0	0.27	0	0.26	0	0.29	0.14	0.2	0	0	0.23	0	0.14	0	0.15	0.17	0.13	0	0	0	0.14	0	NFYC6	Histone-fold domain containing protein. (Os01t0183400-00)	Genetic Information Processing;Metabolism	Global and Overview;Nucleotide metabolism;Transcription	ko01100//Metabolic pathways;ko00230//Purine metabolism;ko00240//Pyrimidine metabolism;ko03020//RNA polymerase	K03004	GO:0043229//intracellular organelle;GO:0043226//organelle;GO:0044464//cell part;GO:0005623//cell;GO:0005575//cellular_component;GO:0044424//intracellular part;GO:0005622//intracellular;GO:0005634//nucleus;GO:0043227//membrane-bounded organelle;GO:0043231//intracellular membrane-bounded organelle	GO:0005488//binding;GO:0005515//protein binding;GO:0003674//molecular_function	-
Os01g0183500	0.68	0	1.19	0	0	0.49	0	0	0.14	0	0	0	0.51	0.52	0.41	0.15	0.14	0.17	0.36	0.47	0.28	0.15	0	0.32	CYP96A15	Cytochrome P450 family protein. (Os01t0183500-01)	-	-	-	-	-	GO:0003674//molecular_function;GO:0005488//binding;GO:0003824//catalytic activity	GO:0008152//metabolic process;GO:0008150//biological_process
Os01g0183600	0.43	0.16	0.46	0.58	0.43	0.78	0.93	0.68	1.09	0.25	0.58	1.22	0.76	1.57	1.7	1.66	1.89	1.49	1.42	1.68	1.68	1.73	0.95	1	CYP96A15	Cytochrome P450 family protein. (Os01t0183600-01)	-	-	-	-	-	GO:0003824//catalytic activity;GO:0005488//binding;GO:0003674//molecular_function	GO:0008150//biological_process;GO:0008152//metabolic process
Os01g0183633	3.8	5.51	6.77	7.82	7.07	9.78	6.44	10.52	9.58	6.38	7.52	8.32	11.08	10.82	11.3	7.52	7.96	6.36	5.3	6.23	7.57	5.8	4.18	4.95	At1g29970	Similar to predicted protein. (Os01t0183633-01)	-	-	-	-	GO:0016020//membrane;GO:0005575//cellular_component	GO:0003674//molecular_function;GO:0003723//RNA binding;GO:0005488//binding;GO:1901363//heterocyclic compound binding;GO:0005198//structural molecule activity;GO:0097159//organic cyclic compound binding;GO:0003676//nucleic acid binding	GO:0010467//gene expression;GO:0008150//biological_process;GO:0006807//nitrogen compound metabolic process;GO:0019538//protein metabolic process;GO:0044271//cellular nitrogen compound biosynthetic process;GO:0008152//metabolic process;GO:0009059//macromolecule biosynthetic process;GO:0044267//cellular protein metabolic process;GO:0044249//cellular biosynthetic process;GO:0044238//primary metaboli…
Os01g0183800	109.92	115.7	122.68	20.5	24.73	27.33	28.19	25.45	28.02	30.29	30.71	29.93	87.9	88.29	80.61	28.82	27.5	25.28	26.14	33.15	32.04	34.68	34.64	32.62	At2g05970	Cyclin-like F-box domain containing protein. (Os01t0183800-01)	-	-	-	-	-	GO:0005488//binding;GO:0005515//protein binding;GO:0003674//molecular_function	-
Os01g0183850	0	0	0.82	8.48	7.01	3.37	3.81	5.93	4.98	1.81	4.17	3.49	1.06	2.28	1.3	2.84	2.69	3.98	3.7	1	4.66	3.95	2.74	4.09	--	Conserved hypothetical protein. (Os01t0183850-00)	-	-	-	-	GO:0016020//membrane;GO:0005575//cellular_component	-	-
Os01g0183950	0	0	0	0	0	0	0	0	0	0	0	0	0	0	0	0	0.29	0	0	0	0	0	0	0	--	-	-	-	-	-	-	-	-
Os01g0184000	11.46	10.63	9.81	8.14	9.64	8.76	9.12	6.69	7.79	8.59	7.17	8.3	23.46	24.78	21.28	10.07	6.08	7.47	7.48	8.16	8.45	6.64	8.45	8.28	At5g11010	NUC156 family protein. (Os01t0184000-01);NUC156 family protein. (Os01t0184000-02)	-	-	-	-	GO:0005575//cellular_component;GO:0043227//membrane-bounded organelle;GO:0043226//organelle;GO:0005623//cell;GO:0005622//intracellular;GO:0043231//intracellular membrane-bounded organelle;GO:0044424//intracellular part;GO:0043229//intracellular organelle;GO:0005634//nucleus;GO:0044464//cell part	GO:0003824//catalytic activity;GO:1901363//heterocyclic compound binding;GO:0036094//small molecule binding;GO:1901265//nucleoside phosphate binding;GO:0016740//transferase activity;GO:0016772//transferase activity, transferring phosphorus-containing groups;GO:0005488//binding;GO:0016301//kinase activity;GO:0097159//organic cyclic compound binding;GO:0003674//molecular_function;GO:0000166//nucleo…	GO:0008152//metabolic process;GO:0044238//primary metabolic process;GO:0006807//nitrogen compound metabolic process;GO:0006139//nucleobase-containing compound metabolic process;GO:1901360//organic cyclic compound metabolic process;GO:0008150//biological_process;GO:0006725//cellular aromatic compound metabolic process;GO:0044237//cellular metabolic process;GO:0071704//organic substance metabolic p…
Os01g0184050	11.39	15.2	82.97	5.63	0	0.65	1.55	1.77	1.07	0.98	2.5	0.53	120.89	143.75	131.54	0.32	0.46	2.12	7.02	0.46	3.26	3.13	38.45	7.17	HSP18.0	-	Genetic Information Processing	Folding, sorting and degradation	ko04141//Protein processing in endoplasmic reticulum	K13993	-	-	-
Os01g0184100	683.62	580.58	193.49	73.51	35.38	47.03	38.94	39.64	48.35	68.98	52.64	42.52	0.56	0.99	0	0	1.24	0	0	2.68	0	0	0	0	HSP18.0	Similar to 17.5 kDa class II heat shock protein. (Os01t0184100-01)	Genetic Information Processing	Folding, sorting and degradation	ko04141//Protein processing in endoplasmic reticulum	K13993	GO:0005623//cell;GO:0044464//cell part;GO:0005622//intracellular;GO:0044424//intracellular part;GO:0005737//cytoplasm;GO:0005575//cellular_component	-	GO:0006950//response to stress;GO:0050896//response to stimulus;GO:0008150//biological_process;GO:0009628//response to abiotic stimulus
Os01g0184200	4.97	5.94	7.45	7.34	7.25	10.02	6.71	4.21	9.12	8.28	10.51	4.88	0	0	0	0	0	0	0	0	0	0	0	0	--	-	-	-	-	-	-	-	-
Os01g0184500	24.09	21.73	22.47	16.13	14.42	14.2	15	14.59	17.64	17.91	20.42	18.61	12.96	13.43	13.01	6.24	6.65	7.49	8.51	8.35	7.2	8.57	9.51	6.81	Os01g0184500	DEAD-like helicase, N-terminal domain containing protein. (Os01t0184500-01)	-	-	-	-	GO:0005634//nucleus;GO:0043227//membrane-bounded organelle;GO:0005730//nucleolus;GO:0043233//organelle lumen;GO:0005623//cell;GO:0043231//intracellular membrane-bounded organelle;GO:0044446//intracellular organelle part;GO:0044428//nuclear part;GO:0031974//membrane-enclosed lumen;GO:0044464//cell part;GO:0043229//intracellular organelle;GO:0043228//non-membrane-bounded organelle;GO:0005575//cellu…	GO:0003723//RNA binding;GO:0097159//organic cyclic compound binding;GO:0016787//hydrolase activity;GO:1901265//nucleoside phosphate binding;GO:0003676//nucleic acid binding;GO:0005488//binding;GO:1901363//heterocyclic compound binding;GO:0003824//catalytic activity;GO:0000166//nucleotide binding;GO:0003674//molecular_function;GO:0036094//small molecule binding	GO:0044237//cellular metabolic process;GO:0034641//cellular nitrogen compound metabolic process;GO:0006807//nitrogen compound metabolic process;GO:1901360//organic cyclic compound metabolic process;GO:0046483//heterocycle metabolic process;GO:0008152//metabolic process;GO:0008150//biological_process;GO:0006139//nucleobase-containing compound metabolic process;GO:0009987//cellular process;GO:00067…
Os01g0184700	0.81	0.24	0.23	1.56	2.38	0.56	0.72	1.88	1.24	0.98	1.02	0.5	0.05	0.91	0.35	0.28	0.09	0	0.15	0.3	0.09	0.2	0.25	0.2	--	-	-	-	-	-	-	-	-
Os01g0184800	39.14	33.54	33.83	29.11	28.42	26.51	32.66	26.69	31.05	25.25	32.2	30.71	25.68	28.36	25.25	20.43	18.44	20.18	18.58	20.55	17.5	18.17	17.74	21.62	PDCL3	Thioredoxin fold domain containing protein. (Os01t0184800-01)	-	-	-	-	GO:0005737//cytoplasm;GO:0005623//cell;GO:0005575//cellular_component;GO:0044424//intracellular part;GO:0005622//intracellular;GO:0044464//cell part	GO:0016740//transferase activity;GO:0003674//molecular_function;GO:0003824//catalytic activity	GO:0008152//metabolic process;GO:0034641//cellular nitrogen compound metabolic process;GO:0009987//cellular process;GO:0044237//cellular metabolic process;GO:0071704//organic substance metabolic process;GO:1901360//organic cyclic compound metabolic process;GO:0006725//cellular aromatic compound metabolic process;GO:0009058//biosynthetic process;GO:0044238//primary metabolic process;GO:0006139//nu…
Os01g0184900	73.42	78.06	82.49	47.25	44.65	48.18	39.09	32.91	51.09	54.94	57.37	52.26	128.48	135.28	117.83	45.58	42.24	42.32	45.62	40.57	37.97	55.65	67.48	56.1	SSRP1-A	Similar to SSRP1 protein. (Os01t0184900-01);Similar to SSRP1 protein. (Os01t0184900-02)	-	-	-	-	GO:0044424//intracellular part;GO:0005623//cell;GO:0005634//nucleus;GO:0043227//membrane-bounded organelle;GO:0005575//cellular_component;GO:0044464//cell part;GO:0043231//intracellular membrane-bounded organelle;GO:0005622//intracellular;GO:0043226//organelle;GO:0043229//intracellular organelle	GO:0003677//DNA binding;GO:0003674//molecular_function;GO:1901363//heterocyclic compound binding;GO:0003676//nucleic acid binding;GO:0005488//binding;GO:0097159//organic cyclic compound binding	GO:0071704//organic substance metabolic process;GO:0006139//nucleobase-containing compound metabolic process;GO:0009987//cellular process;GO:0050896//response to stimulus;GO:0006807//nitrogen compound metabolic process;GO:0008150//biological_process;GO:0034641//cellular nitrogen compound metabolic process;GO:0046483//heterocycle metabolic process;GO:0009058//biosynthetic process;GO:0044238//prima…
Os01g0185000	0	0	0	0	0	0	0	0	0	0	0	0	0	0	0	0	0	0	0	0	0	0	0	0	--	-	-	-	-	-	-	-	-
Os01g0185100	0.14	0	0	0	0.14	0	0	0	0.14	0	0	0	0.15	0	0.14	0	0	0.17	0	0.16	0.42	0	0.27	0	--	-	-	-	-	-	-	-	-
Os01g0185200	23.5	21.91	22.08	47.14	50.56	52.35	49.27	28.31	56.02	66.52	50.88	44.84	49.86	54.28	45.25	100.1	95.77	95.19	92.07	97.17	61.85	105.96	153.77	101.93	--	Similar to glutaminyl-tRNA synthetase. (Os01t0185200-01);Similar to glutaminyl-tRNA synthetase. (Os01t0185200-02);Glutaminyl-tRNA synthetase, class Ic domain containing protein. (Os01t0185200-03)	Metabolism;Genetic Information Processing	Global and Overview;Translation	ko01100//Metabolic pathways;ko00970//Aminoacyl-tRNA biosynthesis	K01886	GO:0005737//cytoplasm;GO:0005623//cell;GO:0005575//cellular_component;GO:0044464//cell part;GO:0044424//intracellular part;GO:0005622//intracellular	GO:0097159//organic cyclic compound binding;GO:0005488//binding;GO:0003674//molecular_function;GO:1901265//nucleoside phosphate binding;GO:0000166//nucleotide binding;GO:1901363//heterocyclic compound binding;GO:0003824//catalytic activity;GO:0036094//small molecule binding	GO:1901360//organic cyclic compound metabolic process;GO:0044260//cellular macromolecule metabolic process;GO:0006518//peptide metabolic process;GO:0043604//amide biosynthetic process;GO:0044271//cellular nitrogen compound biosynthetic process;GO:0006412//translation;GO:0071704//organic substance metabolic process;GO:0043603//cellular amide metabolic process;GO:0009058//biosynthetic process;GO:00…
Os01g0185250	2.58	4	6.52	2.32	1.21	1.51	1.35	1.76	1.79	0.72	3.61	1.13	2.18	2.39	3.06	0.37	1.22	0.59	1.14	1.27	0.96	2.09	1.25	0.4	--	Hypothetical gene. (Os01t0185250-01)	-	-	-	-	GO:0005575//cellular_component;GO:0016020//membrane	-	-
Os01g0185300	35.43	32.71	35.24	180.3	177.78	154.27	199.5	190.97	179.56	200.62	192.84	220.56	39.6	39.55	34.75	168	171.15	180.81	209.55	197.89	214.39	217.44	185.95	223.69	TAX10	Transferase family protein. (Os01t0185300-01);Similar to 3-N-debenzoyl-2-deoxytaxol N-benzoyltransferase. (Os01t0185300-02)	-	-	-	-	-	GO:0016740//transferase activity;GO:0003824//catalytic activity;GO:0003674//molecular_function	-
Os01g0185400	28.47	26.86	32.6	14.93	7.94	9.87	13.64	10.01	11.12	13.96	16.55	11.3	52.58	52.22	46.29	18.11	15.38	16.65	19.6	19.49	18.67	17.86	50.83	22.26	all2124	WD40 repeat domain containing protein. (Os01t0185400-01)	-	-	-	-	-	GO:0005488//binding;GO:0003674//molecular_function;GO:0005515//protein binding	-
Os01g0185500	0.52	0.69	0.77	14.75	19.51	21.32	18.31	21.92	19.8	39.15	20.84	23.45	0.85	0.5	0.35	18.76	14.1	27.03	23.94	24.89	28.68	22.05	47.45	24.73	PCO2	Protein of unknown function DUF1637 domain containing protein. (Os01t0185500-00)	Metabolism	Global and Overview;Metabolism of other amino acids	ko01100//Metabolic pathways;ko00430//Taurine and hypotaurine metabolism	K10712	-	GO:0003824//catalytic activity;GO:0003674//molecular_function	GO:0008150//biological_process;GO:0008152//metabolic process
Os01g0185900	0.06	0.23	0	20.13	17	14.57	15.04	16.66	17.5	46.12	40.25	38.94	0.13	0	0.12	26.58	23.41	29.96	30.02	31.44	30.88	43.98	31.09	39.48	WRKY72	Similar to WRKY 1 (Fragment). (Os01t0185900-01)	-	-	-	-	GO:0043229//intracellular organelle;GO:0005634//nucleus;GO:0043227//membrane-bounded organelle;GO:0005622//intracellular;GO:0044464//cell part;GO:0043226//organelle;GO:0005575//cellular_component;GO:0005623//cell;GO:0043231//intracellular membrane-bounded organelle;GO:0044424//intracellular part	GO:0097159//organic cyclic compound binding;GO:0003674//molecular_function;GO:0005488//binding;GO:0003700//transcription factor activity, sequence-specific DNA binding;GO:0003677//DNA binding;GO:1901363//heterocyclic compound binding;GO:0003676//nucleic acid binding;GO:0001071//nucleic acid binding transcription factor activity	GO:0008150//biological_process;GO:0046483//heterocycle metabolic process;GO:0009987//cellular process;GO:0006139//nucleobase-containing compound metabolic process;GO:0071704//organic substance metabolic process;GO:1901360//organic cyclic compound metabolic process;GO:0044237//cellular metabolic process;GO:0044238//primary metabolic process;GO:0006725//cellular aromatic compound metabolic process;…
Os01g0186000	0	0.2	0	1.61	3.26	1.4	3.24	6.06	1.69	4.91	2.21	4.95	0	0.15	0	0.67	1.59	0.94	1.66	0.89	1.26	1.92	2.24	1.09	WRKY50	Similar to WRKY transcription factor 10. (Os01t0186000-01)	-	-	-	-	GO:0044424//intracellular part;GO:0044464//cell part;GO:0005622//intracellular;GO:0005575//cellular_component;GO:0043231//intracellular membrane-bounded organelle;GO:0043226//organelle;GO:0043227//membrane-bounded organelle;GO:0043229//intracellular organelle;GO:0005634//nucleus;GO:0005623//cell	GO:0003676//nucleic acid binding;GO:0005488//binding;GO:0001071//nucleic acid binding transcription factor activity;GO:0097159//organic cyclic compound binding;GO:0003674//molecular_function;GO:1901363//heterocyclic compound binding;GO:0003700//transcription factor activity, sequence-specific DNA binding;GO:0003677//DNA binding	GO:0009058//biosynthetic process;GO:0034641//cellular nitrogen compound metabolic process;GO:0009987//cellular process;GO:0008150//biological_process;GO:0006139//nucleobase-containing compound metabolic process;GO:0046483//heterocycle metabolic process;GO:0008152//metabolic process;GO:0044238//primary metabolic process;GO:1901360//organic cyclic compound metabolic process;GO:0044237//cellular met…
Os01g0186200	23.45	22.59	14.5	11.18	14.55	14.48	13.26	9.59	12.92	19.31	17.37	17.77	20.53	22.73	25.56	14.93	14.18	11.86	13.19	11.65	13.17	15.53	37.65	16.41	TLP1	Similar to Phototropin. (Os01t0186200-01);Hypothetical conserved gene. (Os01t0186200-02)	-	-	-	-	GO:0043226//organelle;GO:0043231//intracellular membrane-bounded organelle;GO:0043229//intracellular organelle;GO:0005634//nucleus;GO:0005623//cell;GO:0005737//cytoplasm;GO:0043227//membrane-bounded organelle;GO:0044464//cell part;GO:0044424//intracellular part;GO:0005622//intracellular;GO:0005575//cellular_component	GO:0003674//molecular_function;GO:0016740//transferase activity;GO:0016772//transferase activity, transferring phosphorus-containing groups;GO:0016301//kinase activity;GO:0003824//catalytic activity	GO:0019538//protein metabolic process;GO:0044763//single-organism cellular process;GO:0044237//cellular metabolic process;GO:0008152//metabolic process;GO:0007165//signal transduction;GO:0009987//cellular process;GO:0044267//cellular protein metabolic process;GO:0036211//protein modification process;GO:0044260//cellular macromolecule metabolic process;GO:0044700//single organism signaling;GO:0071…
Os01g0186400	0	0	0	0	0	0.04	0.03	0.02	0.02	0	0	0.03	0	0	0	0	0	0.05	0	0	0.07	0	0.04	0	--	Hypothetical conserved gene. (Os01t0186400-01)	-	-	-	-	-	GO:0005488//binding;GO:0003674//molecular_function;GO:1901363//heterocyclic compound binding;GO:0097159//organic cyclic compound binding;GO:0003676//nucleic acid binding	-
Os01g0186600	0	0	0	0	0	0	0	0	0	0	0	0.16	0	0	0	0.13	0.36	0	0.1	0	0	0	0.11	0	--	Conserved hypothetical protein. (Os01t0186600-01)	-	-	-	-	GO:0016020//membrane;GO:0005575//cellular_component	-	-
Os01g0186700	24.98	27.45	26.89	70.89	56.51	63.75	61.1	44.1	59.63	93.07	83.5	77.2	39.13	38.92	39.57	54.47	55.14	52.38	43.94	45.45	39.98	70.33	53.91	63.11	CBK1	Similar to Protein kinase GhCLK1 (Fragment). (Os01t0186700-01)	-	-	-	-	GO:0005575//cellular_component;GO:0005623//cell;GO:0005622//intracellular;GO:0044464//cell part	GO:0016772//transferase activity, transferring phosphorus-containing groups;GO:0016740//transferase activity;GO:0005488//binding;GO:0000166//nucleotide binding;GO:1901363//heterocyclic compound binding;GO:0036094//small molecule binding;GO:1901265//nucleoside phosphate binding;GO:0003824//catalytic activity;GO:0097159//organic cyclic compound binding;GO:0016301//kinase activity;GO:0003674//molecu…	GO:0006464//cellular protein modification process;GO:0044699//single-organism process;GO:0050896//response to stimulus;GO:0044260//cellular macromolecule metabolic process;GO:0019538//protein metabolic process;GO:0008150//biological_process;GO:0044700//single organism signaling;GO:0044763//single-organism cellular process;GO:0051716//cellular response to stimulus;GO:0008152//metabolic process;GO:…
Os01g0186900	55.5	64.38	70.34	138.82	145.59	83.44	123.74	156.13	132.41	97.96	103.52	104.31	23.05	21.28	23.1	135.69	136.29	115.87	242.56	204.15	254.83	159.08	225.51	133.54	--	-	-	-	-	-	-	-	-
Os01g0186950	0	0	2.64	66.37	55.04	30.99	43.33	61.67	78.09	46.4	18.86	33.28	0	1.59	8.57	58.58	63.56	89.11	144.64	84.12	90.05	68.93	112.81	79.55	--	-	-	-	-	-	-	-	-
Os01g0187000	8.59	5.7	8.79	1.75	0.42	1.3	1.08	0.68	1.17	0.93	0.67	1.12	8.57	7.51	7.35	1.18	1.73	2.25	2.4	1.16	2.56	2.56	1.22	1.97	--	-	-	-	-	-	-	-	-
Os01g0187300	0.07	0.28	0.09	1.17	1.02	1.06	0.08	0.8	1.08	1.5	2.43	0.48	0	0	0	0.79	0.52	0.97	0.39	0.75	0.3	0.33	0.14	0.34	--	Hypothetical conserved gene. (Os01t0187300-01)	-	-	-	-	GO:0016020//membrane;GO:0005575//cellular_component	-	-
Os01g0187350	0	0	0	0	0	0	0	0	0.13	0	0	0	0	0	0	0	0	0	0	0	0	0	0.26	0	--	-	-	-	-	-	-	-	-
Os01g0187400	17.97	20.39	20.79	28.58	26.92	29.49	28.36	17.52	29.71	31.17	30.74	22.69	25.92	24.42	23.36	32.81	31.61	27.63	32.37	29.21	22.03	29.26	32.51	29.3	--	Similar to glycine-rich protein. (Os01t0187400-01)	-	-	-	-	GO:0005575//cellular_component;GO:0016020//membrane	-	-
Os01g0187500	5.93	7.73	5.54	11.57	10.46	11.55	11.59	12.88	10.69	12.67	11.78	12.26	6.67	6.32	6.65	6.8	6.77	6.14	6.34	5.38	6.02	7.56	8.15	6.64	Os02g0677700	WD40 repeat domain containing protein. (Os01t0187500-01)	Genetic Information Processing	Folding, sorting and degradation	ko04120//Ubiquitin mediated proteolysis	K10260	GO:0005730//nucleolus;GO:0044424//intracellular part;GO:0043227//membrane-bounded organelle;GO:0031981//nuclear lumen;GO:0043231//intracellular membrane-bounded organelle;GO:0043229//intracellular organelle;GO:0044446//intracellular organelle part;GO:0043233//organelle lumen;GO:0070013//intracellular organelle lumen;GO:0005575//cellular_component;GO:0005622//intracellular;GO:0005634//nucleus;GO:0…	GO:0003674//molecular_function;GO:0005515//protein binding;GO:0005488//binding	GO:0071704//organic substance metabolic process;GO:0008150//biological_process;GO:0008152//metabolic process;GO:0034641//cellular nitrogen compound metabolic process;GO:1901360//organic cyclic compound metabolic process;GO:0046483//heterocycle metabolic process;GO:0044237//cellular metabolic process;GO:0006139//nucleobase-containing compound metabolic process;GO:0006725//cellular aromatic compoun…
Os01g0187600	3.32	2.62	2.5	1.04	1.16	1.38	0.35	0.55	0.48	0.75	1.74	0.41	4.3	3.88	5.44	0.99	2.25	1.77	0.54	0.91	0.37	0.76	0.24	0.43	CKX1	Similar to Cytokinin dehydrogenase 1. (Os01t0187600-01)	Metabolism	Metabolism of terpenoids and polyketides	ko00908//Zeatin biosynthesis	K00279	-	GO:0005488//binding;GO:0000166//nucleotide binding;GO:1901265//nucleoside phosphate binding;GO:1901363//heterocyclic compound binding;GO:0036094//small molecule binding;GO:0003824//catalytic activity;GO:0097159//organic cyclic compound binding;GO:0003674//molecular_function	GO:0008152//metabolic process;GO:0009987//cellular process;GO:0008150//biological_process
Os01g0187900	22.83	21.32	23.6	18.32	15.8	18.45	20.44	19.12	19.09	18.64	19.07	16.8	47.51	49.13	41.74	19.86	17.9	18.37	22.57	24.77	26.24	24.59	24.45	23.36	--	Similar to Transcription factor MYBS2. (Os01t0187900-01)	-	-	-	-	GO:0005622//intracellular;GO:0044464//cell part;GO:0005575//cellular_component;GO:0043227//membrane-bounded organelle;GO:0043226//organelle;GO:0043231//intracellular membrane-bounded organelle;GO:0044424//intracellular part;GO:0005634//nucleus;GO:0043229//intracellular organelle;GO:0005623//cell	GO:1901363//heterocyclic compound binding;GO:0003677//DNA binding;GO:0003674//molecular_function;GO:0097159//organic cyclic compound binding;GO:0003676//nucleic acid binding;GO:0005488//binding	GO:0050896//response to stimulus;GO:0009719//response to endogenous stimulus;GO:0006807//nitrogen compound metabolic process;GO:0044237//cellular metabolic process;GO:0006139//nucleobase-containing compound metabolic process;GO:0008152//metabolic process;GO:0006950//response to stress;GO:0006725//cellular aromatic compound metabolic process;GO:0009628//response to abiotic stimulus;GO:0008150//bio…
Os01g0188100	205.14	196.78	198.93	64.96	59.33	58.13	74.21	60.19	66.57	77.31	72.53	74.03	167.44	162.63	154.31	38.06	35.96	33.73	40.23	43.54	48.52	51.42	44.72	51.96	At3g50210	Isopenicillin N synthase family protein. (Os01t0188100-01)	-	-	-	-	-	GO:0005488//binding;GO:0003824//catalytic activity;GO:0003674//molecular_function	GO:0008152//metabolic process;GO:0008150//biological_process
Os01g0188200	1.54	1.76	1.38	1.69	2.4	1.62	1.49	1.12	1.6	1.9	1.61	1.08	1.64	1.83	1.77	2.19	1.8	2	1.86	1.16	0.96	1.22	1.89	2.6	--	Conserved hypothetical protein. (Os01t0188200-01)	-	-	-	-	GO:0044464//cell part;GO:0043226//organelle;GO:0005634//nucleus;GO:0005622//intracellular;GO:0031981//nuclear lumen;GO:0005575//cellular_component;GO:0043231//intracellular membrane-bounded organelle;GO:0070013//intracellular organelle lumen;GO:0044428//nuclear part;GO:0044424//intracellular part;GO:0044446//intracellular organelle part;GO:0005623//cell;GO:0044422//organelle part;GO:0043233//orga…	-	GO:0034641//cellular nitrogen compound metabolic process;GO:0044237//cellular metabolic process;GO:0006725//cellular aromatic compound metabolic process;GO:0009987//cellular process;GO:0008150//biological_process;GO:0006139//nucleobase-containing compound metabolic process;GO:0008152//metabolic process;GO:0044238//primary metabolic process;GO:0046483//heterocycle metabolic process;GO:0071704//org…
Os01g0188400	183.64	192.04	212.52	369.72	280.92	270.51	275.84	303.38	239.73	275.26	253	266.46	115.98	112.98	115.23	240.34	248.13	262.22	233.93	246.16	272.38	257.6	426.2	263.09	ME6	NADP-dependent malic enzyme, chloroplast precursor (EC 1.1.1.40) (NADP-ME). (Os01t0188400-01);Similar to Malic enzyme. (Os01t0188400-02)	Metabolism	Global and Overview;Carbohydrate metabolism;Energy metabolism	ko01100//Metabolic pathways;ko01120//Microbial metabolism in diverse environments;ko01200//Carbon metabolism;ko00710//Carbon fixation in photosynthetic organisms;ko00620//Pyruvate metabolism	K00029	GO:0043227//membrane-bounded organelle;GO:0043231//intracellular membrane-bounded organelle;GO:0005622//intracellular;GO:0043229//intracellular organelle;GO:0005575//cellular_component;GO:0043226//organelle;GO:0005623//cell;GO:0044464//cell part;GO:0044444//cytoplasmic part;GO:0005737//cytoplasm;GO:0044424//intracellular part;GO:0009536//plastid	GO:1901363//heterocyclic compound binding;GO:0005488//binding;GO:0003824//catalytic activity;GO:0000166//nucleotide binding;GO:1901265//nucleoside phosphate binding;GO:0003674//molecular_function;GO:0097159//organic cyclic compound binding;GO:0036094//small molecule binding	GO:0008152//metabolic process;GO:0009987//cellular process;GO:0008150//biological_process
Os01g0188525	0	0	0	0.07	0.07	0	0	0	0	0	0	0	0	0	0	0	0	0	0	0.08	0	0	0	0	ME6	-	Metabolism	Carbohydrate metabolism;Energy metabolism;Global and Overview	ko01100//Metabolic pathways;ko01120//Microbial metabolism in diverse environments;ko01200//Carbon metabolism;ko00710//Carbon fixation in photosynthetic organisms;ko00620//Pyruvate metabolism	K00029	-	-	-
Os01g0188900	8.7	7.59	7.85	17.57	14.64	15.64	20.59	20.98	20.35	22	20.32	20.54	5.76	7.02	5.37	15.73	15.36	14.72	18.21	17.38	18.66	17.26	15.43	15.93	ESPN	Similar to Ankyrin-like protein-like protein. (Os01t0188900-01)	-	-	-	-	-	GO:0005488//binding;GO:0003674//molecular_function;GO:0005515//protein binding	-
[truncated: 34,976 more rows]

## Sheet: All DEGs of 02428
Table S2 All DEGs of 02428.
Gene ID
OS01G0886600
[truncated: 20,581 more rows]

## Sheet: All DEGs of YZX
Table S2 All DEGs of YZX.
[truncated: 19,771 more rows]

[truncated: 1 more sheets: Intersection of 02428 and YZX]
