# Supplementary material for: Dynamic transcriptome and metabolome analyses of two types of rice during the seed germination and young seedling growth stages
Source: BMC Genomics. 2020 Aug 31;21:603. doi: 10.1186/s12864-020-07024-9 (PMC7460786; doi:10.1186/s12864-020-07024-9)
Supplement: Supplementary file 3 — Additional file 3: Table S3. Detected metabolites and relative content. [file 12864_2020_7024_MOESM3_ESM.xls]

## Sheet: All Metabolites
Table S3 Detected metabolites and relative content.
Index	Ion mode	Molecular Weight (Da)	KEGG ID	Compounds	Class	mix1	mix2	mix3	mix4	mix5	mix6	mix7	mix8	mix9	mix10	02428-NT0d-1	02428-NT0d-2	02428-NT0d-3	02428-NT2d-1	02428-NT2d-2	02428-NT2d-3	02428-NT3d-1	02428-NT3d-2	02428-NT3d-3	02428-NT4d-1	02428-NT4d-2	02428-NT4d-3	YZX-NT0d-1	YZX-NT0d-2	YZX-NT0d-3	YZX-NT2d-1	YZX-NT2d-2	YZX-NT2d-3	YZX-NT3d-1	YZX-NT3d-2	YZX-NT3d-3	YZX-NT4d-1	YZX-NT4d-2	YZX-NT4d-3
Tri1	Positive	285	-	Nicotinic acid-hexoside	Nicotinic acid derivatives	85500	89600	95200	95400	115000	96100	97400	91400	100000	106000	519000	9	9	57300	73100	74700	179000	170000	161000	316000	437000	394000	9	9	9	69800	76200	79100	294000	284000	232000	366000	649000	511000
Tri2	Positive	141.1	C00860	Histidinol	Others	1110000	852000	1020000	1550000	975000	1130000	1310000	1300000	1500000	933000	60300000	408000	447000	1180000	1190000	1110000	1580000	1610000	1580000	1420000	1380000	1570000	377000	408000	531000	1440000	1020000	1550000	1510000	1710000	1490000	1570000	1370000	1560000
Tri3	Positive	131.1	C00430	5-Aminolevulinate	Organic acids	3920000	5010000	4170000	4630000	4480000	4620000	4490000	3960000	3990000	4250000	9380000	146000	120000	3790000	3870000	3430000	7100000	6610000	6110000	12500000	10300000	11000000	114000	84600	143000	3650000	4050000	4380000	6300000	6700000	6230000	9300000	8720000	9710000
Tri4	Positive	695.4	-	DGMG (18:2) isomer1	Lipids_Glycerolipids	5820000	6690000	6230000	6590000	6280000	6180000	6380000	6740000	7320000	6620000	23900000	1810000	1810000	3230000	7040000	2790000	11800000	7370000	6640000	12100000	14000000	11500000	2440000	1750000	2100000	5900000	7650000	10000000	14600000	13400000	14400000	19200000	29100000	22300000
Tri5	Positive	695.4	-	DGMG (18:2) isomer3	Lipids_Glycerolipids	91300000	90400000	86800000	76800000	82300000	84500000	86300000	86200000	89200000	90100000	41300000	78800000	78100000	86700000	122000000	85300000	84000000	67000000	69000000	45200000	56900000	41100000	82400000	71400000	77700000	87800000	91800000	99500000	78400000	72500000	91900000	62100000	89800000	80900000
Tri6	Positive	103.1	C00114	Choline	Cholines	4870000	5260000	4880000	5150000	5080000	4830000	5140000	4820000	5180000	4920000	263000000	5520000	5160000	5280000	5840000	5790000	5640000	5510000	6040000	6440000	6020000	6190000	4130000	3980000	4110000	5240000	5000000	5120000	5380000	5740000	5480000	5840000	5860000	6110000
Tri7	Positive	85.1	C01746	Piperidine	Alkaloids	6290000	6610000	6420000	7880000	6550000	6230000	7420000	7140000	6830000	7190000	2350000	314000	250000	5600000	5870000	5650000	8370000	8640000	8730000	11000000	11100000	10500000	235000	252000	248000	6610000	5930000	6470000	8740000	9150000	8950000	9840000	11800000	10700000
Tri8	Positive	219.2	C00864	D-Pantothenic acid	Vitamins	554000	968000	922000	988000	943000	956000	870000	891000	970000	933000	41700000	1170000	1130000	1040000	1190000	1050000	992000	884000	918000	859000	892000	927000	588000	570000	581000	797000	834000	995000	971000	1010000	941000	941000	1290000	1090000
Tri9	Positive	205.1	C05660	Methoxyindoleacetic acid	Indole derivatives	1080000	1320000	1410000	1400000	1490000	1230000	1430000	1330000	1390000	1360000	6260000	172000	158000	1020000	1150000	1060000	2130000	2220000	2040000	3210000	3080000	3100000	70500	101000	85100	1370000	1400000	1490000	2270000	2370000	2370000	2880000	2920000	2940000
Tri10	Positive	519.3	-	LysoPC 18:2	Lipids_Glycerophospholipids	48000000	47600000	49300000	48900000	48600000	47900000	48200000	46400000	48100000	47200000	356000000	47900000	48000000	51000000	71600000	52400000	55900000	49300000	53500000	42200000	43000000	33500000	32300000	32400000	31300000	38700000	42300000	42800000	29600000	32400000	40200000	24500000	35900000	27800000
Tri11	Positive	517.3	-	LysoPC 18:3	Lipids_Glycerophospholipids	41200000	39600000	39900000	41800000	39000000	40200000	41200000	39400000	38900000	39200000	427000000	38900000	38100000	41200000	56100000	40700000	40000000	39700000	41600000	33600000	33700000	29800000	29800000	28100000	27800000	36300000	39800000	41700000	31400000	29000000	35000000	22900000	31300000	27100000
Tri12	Positive	495.3	-	LysoPC 16:0	Lipids_Glycerophospholipids	387000000	373000000	357000000	354000000	356000000	362000000	357000000	354000000	353000000	354000000	385000000	349000000	370000000	380000000	445000000	372000000	366000000	364000000	369000000	325000000	329000000	308000000	316000000	310000000	313000000	342000000	355000000	353000000	298000000	302000000	345000000	263000000	309000000	290000000
Tri13	Positive	521.4	-	LysoPC 18:1 (2n isomer)	Lipids_Glycerophospholipids	216000000	209000000	198000000	197000000	196000000	199000000	196000000	194000000	196000000	194000000	332000000	200000000	206000000	213000000	267000000	192000000	267000000	247000000	240000000	242000000	247000000	198000000	137000000	139000000	151000000	156000000	185000000	166000000	165000000	174000000	221000000	228000000	284000000	237000000
Tri14	Positive	517.2	-	LysoPC 18:3 (2n isomer)	Lipids_Glycerophospholipids	12000000	13100000	13400000	13100000	13100000	13600000	13200000	13100000	12700000	12600000	28900000	6880000	6870000	10200000	11700000	7590000	20800000	16400000	15600000	32200000	29600000	24300000	6740000	6990000	7220000	13700000	12300000	11800000	20900000	19300000	19400000	58500000	44500000	32700000
Tri15	Positive	519	-	LysoPC 18:2 (2n isomer)	Lipids_Glycerophospholipids	99200000	104000000	103000000	102000000	102000000	103000000	103000000	102000000	99900000	99000000	252000000	120000000	120000000	117000000	152000000	113000000	137000000	113000000	113000000	106000000	107000000	81400000	74600000	74200000	77600000	78000000	87100000	81000000	65900000	71800000	88700000	105000000	133000000	93800000
Tri16	Positive	477.6	-	LysoPE 18:2 (2n isomer)	Lipids_Glycerophospholipids	7670000	7980000	8390000	8310000	7790000	7990000	8110000	7900000	7630000	7920000	125000000	6750000	7320000	7250000	12400000	7970000	8140000	6690000	7330000	3640000	3920000	2970000	5200000	5300000	5300000	6680000	7270000	7570000	3720000	3760000	5680000	3190000	4240000	2900000
Tri17	Positive	453.2	-	LysoPE 16:0	Lipids_Glycerophospholipids	18700000	17000000	16500000	16200000	15500000	15800000	15600000	14900000	14600000	14600000	199000000	15900000	16500000	17600000	52600000	17900000	15300000	14800000	17300000	9910000	10000000	6710000	8660000	8360000	8630000	11600000	13200000	12700000	6320000	6390000	11700000	4550000	7410000	5250000
Tri18	Positive	117	C00463	Indole	Indole derivatives	603000	664000	648000	666000	629000	628000	592000	580000	583000	617000	8260000	83200	107000	553000	560000	568000	924000	897000	858000	1200000	1210000	1160000	39800	52100	44000	593000	595000	595000	947000	872000	879000	1070000	1090000	1100000
Tri19	Positive	278.2	-	Octadeca-11E,13E,15Z-trienoic acid	Lipids_Fatty acids	2450000	2840000	2970000	2740000	2790000	2630000	2860000	2790000	2610000	2470000	66600000	1500000	1570000	3100000	3570000	4080000	3420000	4830000	3240000	3390000	3690000	3450000	1430000	1830000	1580000	2470000	3020000	3000000	2900000	3540000	3300000	2980000	5150000	3490000
Tri20	Positive	332.052	C06196	2'-Deoxyinosine-5'-monophosphate	Nucleotide and its derivates	3080000	3550000	3850000	3910000	3900000	3770000	3890000	3790000	3900000	3750000	87500000	4400000	4750000	4820000	5360000	4430000	3590000	3350000	3750000	1460000	1830000	1610000	3630000	3280000	3280000	3900000	4000000	4370000	2760000	2820000	2730000	1620000	1700000	1610000
Tri21	Positive	166.1	C16614	6-Methylmercaptopurine	Nucleotide and its derivates	13100000	14800000	15200000	15500000	15900000	14300000	15100000	13600000	15200000	14900000	6740000	614000	459000	12100000	12600000	12500000	20900000	21800000	19500000	31500000	29100000	28900000	191000	214000	252000	12600000	13100000	14300000	19000000	19600000	20500000	22600000	21900000	22700000
Tri22	Positive	202	C00750	Spermine	Phenolamides	2980000	3280000	3650000	3590000	3670000	3120000	3540000	3280000	3660000	3360000	44600000	848000	784000	3380000	3330000	3250000	4290000	4270000	4300000	4660000	4820000	4800000	995000	1120000	1230000	4100000	3950000	4630000	5210000	4910000	5130000	5430000	5430000	5530000
Tri23	Positive	495.33	-	LysoPC 16:0 (2n isomer)	Lipids_Glycerophospholipids	377000000	355000000	340000000	338000000	338000000	347000000	339000000	335000000	336000000	338000000	343000000	336000000	353000000	357000000	429000000	356000000	347000000	345000000	354000000	309000000	313000000	295000000	300000000	298000000	298000000	326000000	337000000	329000000	284000000	287000000	329000000	248000000	301000000	282000000
Tri24	Positive	115.063	C00148	L-Proline	Amino acids	13900000	15300000	13900000	15000000	14700000	13200000	14500000	14200000	13900000	15200000	132000000	3840000	3080000	9800000	10900000	11400000	16700000	16600000	15800000	25400000	26100000	23500000	778000	770000	867000	11400000	12000000	12200000	14700000	14300000	15900000	15700000	16400000	17100000
Tri26	Positive	147.053	C00025	L-Glutamic acid	Amino acids	3540000	3420000	3330000	3670000	4150000	3290000	3600000	3360000	3690000	3550000	252000000	5830000	6080000	4740000	5570000	5800000	4800000	5280000	4830000	3300000	4040000	3640000	2850000	3130000	3140000	4480000	5080000	4960000	3760000	4480000	3970000	2850000	2850000	3030000
Tri28	Positive	165.079	C00079	L-Phenylalanine	Amino acids	18700000	20600000	19700000	19600000	20900000	19900000	19000000	18300000	19600000	19800000	136000000	1250000	863000	17700000	18700000	18100000	26800000	26200000	24000000	32600000	30700000	31000000	432000	408000	473000	17200000	17600000	19300000	22300000	23700000	23400000	25700000	23600000	24500000
Tri29	Positive	146.106	C00047	L-(+)-Lysine	Amino acids	174000000	186000000	168000000	180000000	197000000	185000000	192000000	147000000	198000000	196000000	14400000	21400000	16600000	155000000	173000000	170000000	191000000	194000000	201000000	231000000	226000000	222000000	12100000	11600000	13900000	172000000	190000000	188000000	193000000	196000000	202000000	178000000	173000000	161000000
Tri32	Positive	117.079	C00183	L-Valine	Amino acids	14700000	15900000	14300000	15900000	16600000	14300000	16300000	15500000	16700000	16100000	76300000	1290000	1050000	12700000	13500000	13400000	19300000	20800000	19000000	26900000	27100000	24500000	936000	879000	973000	14400000	13900000	15200000	19500000	21400000	18600000	22100000	23700000	23200000
Tri38	Positive	354.095	C00852	Chlorogenic acid (3-O-Caffeoylquinic acid)	Quinate and its derivatives	7280	3920	4270	3510	4300	3990	4990	3640	4310	3770	99400	2410	4370	2310	2980	2720	6890	5350	2000	14500	8390	10600	3400	2700	1040	3990	5340	6040	11800	4550	10500	12800	15100	13800
Tri39	Positive	149.051	C00073	L-Methionine	Amino acids	506000	564000	550000	731000	614000	552000	700000	601000	616000	697000	5980000	87900	67000	547000	539000	512000	718000	660000	667000	693000	744000	592000	29700	36200	28300	649000	558000	594000	947000	944000	661000	587000	839000	625000
Tri43	Positive	204.09	C00078	L-Tryptophan	Amino acids	6690000	7930000	7680000	7840000	7830000	7060000	7680000	6800000	7260000	7360000	137000000	1070000	1110000	6210000	6580000	6670000	12100000	12000000	11500000	16700000	15800000	14900000	549000	561000	558000	6740000	7090000	7550000	11200000	11600000	12200000	13900000	14800000	15000000
Tri45	Positive	117.079	C01826	Dl-Norvaline	Amino acids	40700000	44300000	39900000	44600000	44400000	40600000	43100000	42000000	45300000	43800000	77100000	3170000	2750000	35400000	38800000	36800000	54500000	55400000	50400000	74300000	72800000	69300000	2520000	1980000	2290000	39000000	37800000	40700000	53300000	56600000	51300000	58700000	65200000	61700000
Tri46	Positive	139.027	C00870	4-Nitrophenol	Others	6940000	4330000	4480000	4890000	4650000	4090000	4710000	4210000	4770000	4510000	39400000	3760000	3730000	3950000	4710000	4460000	2820000	3840000	3030000	3470000	2890000	3690000	5890000	6500000	5980000	5440000	4460000	4010000	5610000	5250000	5080000	4620000	4100000	4470000
Tri47	Positive	129.043	C01879	5-oxoproline	Amino acid derivatives	9580000	10800000	10400000	11500000	11800000	10200000	11200000	10500000	11400000	11400000	113000000	3900000	4390000	10800000	11200000	11600000	11600000	13100000	11000000	14300000	15200000	14300000	2180000	2310000	2280000	14900000	15600000	15200000	15500000	15800000	15400000	14900000	17000000	16800000
Tri48	Positive	255.2	C05841	Nicotinate ribonucleoside	Nicotinic acid derivatives	21500000	22400000	22500000	20000000	21400000	21900000	22300000	22200000	22500000	21500000	10600000	10700000	9440000	19700000	20500000	18900000	26200000	26100000	25800000	31800000	30800000	29900000	13600000	13800000	13300000	21000000	21000000	21700000	22700000	24300000	23500000	35600000	38900000	41700000
Tri49	Positive	258.2	C00670	sn-Glycero-3-phosphocholine	Cholines	224000000	204000000	217000000	214000000	212000000	216000000	216000000	213000000	218000000	212000000	263000000	279000000	268000000	177000000	183000000	179000000	145000000	158000000	150000000	115000000	128000000	113000000	291000000	291000000	287000000	195000000	189000000	181000000	157000000	161000000	169000000	150000000	139000000	127000000
Tri50	Positive	373.1	C04831	DIMBOA glucoside	Others	134000000	141000000	147000000	151000000	145000000	152000000	146000000	139000000	141000000	144000000	85900000	66600000	66900000	91000000	99800000	83700000	98700000	102000000	99600000	95800000	94900000	97000000	154000000	153000000	153000000	175000000	176000000	171000000	183000000	183000000	194000000	179000000	192000000	190000000
Tri51	Positive	352.3	-	MAG (18:3) isomer5	Lipids_Glycerolipids	42500000	54700000	59100000	56000000	53500000	58500000	58600000	59900000	52100000	54000000	5640000	3990000	4150000	22200000	39000000	19900000	79200000	58600000	55000000	103000000	115000000	114000000	4170000	3120000	3450000	42500000	50100000	64200000	107000000	101000000	89000000	128000000	152000000	143000000
Tri52	Positive	322.1	-	O-Feruloyl coumarin	Coumarins	20100000	16000000	17100000	15100000	16000000	15800000	15900000	16600000	15500000	15400000	9	9	9	3640000	5180000	6210000	6130000	7400000	6600000	14300000	14800000	10700000	9	9	9	17100000	12800000	14100000	19100000	24500000	18800000	20900000	24800000	35400000
Tri54	Positive	135.1	-	Aminopurine	Others	32700000	39700000	38400000	36400000	35800000	38000000	37700000	33500000	34700000	35200000	23400000	23200000	25700000	30000000	27400000	22500000	71300000	57300000	60600000	46100000	66000000	57700000	15100000	15900000	16800000	46700000	47400000	47500000	64200000	67700000	73000000	78400000	92200000	91700000
Tri55	Positive	194.1	-	Hydroxy-methoxycinnamate	Hydroxycinnamoyl derivatives	70800	80500	91500	99300	82000	81800	72200	79000	79500	76900	35600	24600	23100	38600	56100	40800	62400	70700	65800	87300	60100	96200	40600	49800	30500	41900	41100	42100	58400	67100	68700	64600	83100	93800
Tri56	Positive	457.1	-	Aspartic acid di-O-glucoside	Amino acid derivatives	94500000	87800000	98400000	102000000	103000000	93900000	99400000	102000000	99600000	97100000	46200000	64500000	41300000	72100000	56300000	76100000	105000000	113000000	97900000	134000000	144000000	129000000	14300000	14300000	14200000	65400000	71100000	79500000	103000000	101000000	82400000	113000000	107000000	108000000
Tri57	Positive	234.1	C18326	N-p-Coumaroyl putrescine	Phenolamides	163000000	159000000	161000000	166000000	163000000	164000000	160000000	152000000	156000000	155000000	405000	443000	497000	129000000	128000000	130000000	213000000	198000000	208000000	259000000	263000000	272000000	64700	116000	47500	146000000	136000000	146000000	216000000	222000000	222000000	241000000	244000000	257000000
Tri58	Positive	306.2	C18325	N-Feruloyl agmatine	Phenolamides	24200000	25000000	24300000	23600000	23300000	23500000	23600000	23600000	22000000	22600000	47800	9	178000	1580000	2550000	2220000	7960000	8650000	8480000	33200000	39300000	26100000	9	9	9	16900000	12300000	15500000	23800000	37200000	26900000	35800000	56700000	77500000
Tri59	Positive	234.1	-	N'-p-Coumaroyl putrescine	Phenolamides	200000000	193000000	195000000	193000000	191000000	197000000	188000000	181000000	186000000	188000000	956000	747000	813000	164000000	170000000	161000000	229000000	216000000	224000000	256000000	259000000	263000000	87500	201000	57800	183000000	170000000	178000000	228000000	236000000	232000000	246000000	247000000	257000000
Tri61	Positive	564.1	-	C-hexosyl-apigenin C-pentoside	Flavone C-glycosides	12900000	16100000	16600000	18200000	19600000	17700000	16800000	17800000	16900000	16900000	10000000	7930000	11000000	11100000	10300000	10300000	28000000	22200000	30100000	56700000	58800000	60400000	1670000	1730000	3380000	3370000	4400000	4990000	52600000	44200000	38600000	65700000	81500000	83100000
Tri62	Positive	610.2	-	Quercetin 7-O-rutinoside	Flavonol	14800000	23300000	22500000	21300000	21000000	21500000	20800000	20900000	20500000	20500000	196000	116000	118000	19100000	16400000	13500000	90800000	81200000	94200000	124000000	113000000	118000000	72500	49400	76200	205000	122000	209000	285000	223000	336000	343000	739000	313000
Tri64	Positive	492.1	-	Tricin 7-O-hexoside	Flavone	103000000	114000000	116000000	117000000	122000000	114000000	118000000	114000000	123000000	114000000	109000000	108000000	125000000	99000000	90000000	93900000	141000000	132000000	141000000	211000000	226000000	272000000	10200000	7520000	18100000	25000000	22600000	25200000	180000000	143000000	134000000	209000000	214000000	217000000
Tri65	Positive	368.1	C02572	3-O-Feruloyl quinic acid	Quinate and its derivatives	13500000	28500000	29400000	27800000	26500000	25300000	25000000	23100000	24300000	22400000	1750000	1330000	1750000	9140000	9480000	8920000	22400000	22800000	19700000	47700000	63600000	60500000	941000	692000	1290000	15900000	13600000	15200000	33000000	39300000	34700000	84700000	91200000	95500000
Tri66	Positive	176.2	C17203	N-hydroxy tryptamine	Tryptamine derivatives	33900000	30500000	28600000	26500000	28200000	25100000	24600000	22500000	23200000	23200000	5860000	3350000	4610000	18000000	20100000	18300000	40000000	28600000	29900000	63000000	68200000	54800000	3660000	6960000	4210000	13300000	14100000	13300000	36500000	58800000	39600000	100000000	90000000	112000000
Tri67	Positive	97.9	C00009	Phosphoric acid	Organic acids	71800000	97800000	102000000	110000000	114000000	111000000	154000000	120000000	119000000	123000000	70400000	46700000	47900000	129000000	139000000	127000000	122000000	103000000	116000000	83400000	86800000	129000000	24600000	20600000	21000000	247000000	221000000	197000000	174000000	69900000	90500000	90700000	82400000	85400000
Tri68	Positive	493.3	-	LysoPC 16:1 (2n isomer)	Lipids_Glycerophospholipids	13100000	11600000	12600000	10700000	10900000	12600000	11000000	11100000	12000000	12300000	13900000	23100000	19300000	14100000	17300000	15500000	20400000	18100000	18300000	22500000	25100000	16500000	8280000	7950000	8150000	9230000	9290000	8850000	7390000	7600000	8440000	24200000	22500000	13200000
Tri69	Positive	479.5	-	LysoPE 18:1 (2n isomer)	Lipids_Glycerophospholipids	78100000	74900000	73500000	72200000	71300000	73000000	70700000	70500000	69600000	69300000	54500000	49900000	53100000	56200000	87400000	48100000	125000000	107000000	95900000	126000000	133000000	97800000	44300000	43800000	53300000	50700000	63100000	58500000	72100000	74100000	109000000	131000000	176000000	121000000
Tri70	Positive	439.1	-	LysoPC 12:1	Lipids_Glycerophospholipids	18300000	23500000	25800000	25400000	26200000	25600000	26300000	26000000	25400000	25700000	27900000	29800000	29600000	32000000	34600000	31100000	23700000	22100000	26000000	12200000	12100000	11900000	18300000	17000000	16000000	22900000	21400000	22400000	14800000	15600000	15500000	9940000	10700000	9970000
Tri71	Positive	425.3	-	LysoPE 14:0	Lipids_Glycerophospholipids	137000000	136000000	132000000	128000000	127000000	131000000	127000000	125000000	126000000	124000000	134000000	137000000	141000000	144000000	184000000	143000000	140000000	126000000	141000000	76100000	77900000	62600000	89800000	87800000	86700000	101000000	109000000	113000000	59200000	61200000	88200000	39900000	57000000	43200000
Tri72	Positive	467.1	-	LysoPC 14:0	Lipids_Glycerophospholipids	348000000	331000000	341000000	341000000	339000000	300000000	343000000	341000000	339000000	337000000	357000000	356000000	336000000	362000000	362000000	354000000	316000000	344000000	346000000	308000000	312000000	309000000	322000000	315000000	317000000	330000000	332000000	335000000	305000000	300000000	320000000	273000000	298000000	290000000
Tri73	Positive	521.1	-	LysoPC 18:1	Lipids_Glycerophospholipids	159000000	146000000	140000000	133000000	129000000	135000000	129000000	128000000	124000000	126000000	150000000	154000000	156000000	165000000	246000000	163000000	201000000	166000000	172000000	149000000	153000000	97500000	90000000	89000000	89900000	104000000	116000000	117000000	69400000	75400000	105000000	55600000	129000000	65900000
Tri74	Positive	278.3	C08364	Punicic acid	Lipids_Fatty acids	74500000	76300000	82300000	83300000	83200000	90900000	82400000	84400000	85000000	81800000	117000000	114000000	113000000	100000000	97600000	98700000	103000000	107000000	109000000	107000000	97900000	112000000	37700000	38700000	38900000	44800000	45700000	48200000	44600000	46700000	50600000	46500000	61900000	55900000
Tri75	Positive	354.1	-	MAG (18:2)	Lipids_Glycerolipids	145000000	141000000	135000000	134000000	126000000	130000000	122000000	130000000	129000000	131000000	132000000	100000000	112000000	146000000	174000000	131000000	137000000	138000000	122000000	135000000	142000000	133000000	97500000	90400000	94200000	152000000	136000000	148000000	151000000	151000000	159000000	148000000	163000000	160000000
Tri76	Positive	264.1	-	N'-Feruloyl putrescine	Phenolamides	3670000	3630000	4030000	4100000	4110000	3890000	4100000	4120000	3940000	3820000	452000	628000	428000	1050000	2130000	722000	591000	1020000	1960000	4970000	793000	1910000	6450000	6440000	5560000	7180000	8100000	7110000	5980000	7130000	5770000	5690000	7720000	9440000
Tri77	Positive	264.1	C10497	N-Feruloyl putrescine	Phenolamides	186000000	172000000	177000000	174000000	170000000	171000000	169000000	163000000	164000000	165000000	2170000	3040000	2850000	96900000	99800000	74900000	198000000	204000000	185000000	255000000	261000000	256000000	4440000	4280000	4070000	128000000	120000000	136000000	253000000	264000000	260000000	276000000	277000000	279000000
Tri78	Positive	502.2	-	Phellodensin F	Others	11200000	16100000	16600000	16400000	16900000	16900000	16200000	15500000	16100000	15800000	198000	93600	141000	6170000	6840000	4560000	24100000	21300000	22600000	61800000	68500000	67100000	16600	11300	33200	11200000	12100000	13900000	43500000	45000000	39200000	74400000	85400000	80800000
Tri79	Positive	688.2	-	Tricin 4'-O-(β-guaiacylglyceryl) ether 7-O-hexoside	Flavonolignan	36800000	44100000	46300000	47400000	46000000	43800000	46100000	43900000	45300000	43500000	81000	41200	75200	18100000	18000000	14500000	85400000	73300000	83700000	188000000	196000000	201000000	9	84500	9	3950000	4960000	5420000	76000000	61900000	52700000	116000000	139000000	146000000
Tri80	Positive	352.3	-	MAG (18:3) isomer3	Lipids_Glycerolipids	2580000	3350000	3890000	4710000	5000000	5580000	5510000	6000000	6350000	7110000	493000	402000	408000	1410000	1130000	1180000	3720000	3370000	3600000	8000000	8530000	16000000	630000	616000	576000	4070000	3660000	3760000	15800000	17500000	9360000	27500000	27500000	33900000
Tri81	Positive	533.4	-	MGMG (18:2) isomer1	Lipids_Glycerolipids	45400000	40000000	37700000	34600000	36500000	37000000	37400000	41300000	37500000	40700000	46700000	45400000	44000000	45900000	71700000	42000000	35000000	30800000	33200000	18000000	21000000	15800000	37400000	32400000	33200000	32700000	39000000	44700000	27800000	26700000	35600000	16600000	25700000	25900000
Tri82	Positive	183	C00588	O-Phosphocholine	Cholines	37100000	37900000	39700000	38500000	41500000	37300000	36700000	40600000	36000000	36100000	9860000	10400000	11500000	42700000	49600000	47600000	51500000	60600000	56800000	50200000	53600000	47700000	10400000	9870000	9260000	32900000	30300000	34800000	39200000	43500000	44800000	36200000	43600000	39300000
Tri83	Positive	473.2	C00234	10-Formyl-THF	Others	91200000	105000000	109000000	102000000	102000000	102000000	101000000	98400000	99600000	90500000	48200000	39700000	34900000	120000000	114000000	109000000	126000000	127000000	133000000	139000000	129000000	125000000	38700000	38400000	39500000	111000000	110000000	112000000	133000000	137000000	141000000	140000000	144000000	148000000
Tri84	Positive	317.3	C12144	4-Hydroxysphinganine	Lipids_Fatty acids	78600000	69600000	65100000	62400000	61400000	59500000	60800000	59400000	59700000	58700000	22800000	24500000	25400000	50300000	185000000	56300000	100000000	97200000	105000000	159000000	143000000	119000000	29100000	25600000	26700000	57900000	73900000	67900000	82700000	84500000	148000000	111000000	202000000	138000000
Tri85	Positive	537.1	-	LysoPC 19:0	Lipids_Glycerophospholipids	17000000	21000000	21500000	21200000	21300000	20200000	21400000	19700000	19600000	19400000	31800000	28400000	27800000	31700000	33400000	30300000	22600000	20600000	23600000	15800000	14900000	15100000	11300000	11100000	10200000	15000000	13800000	14200000	9970000	10600000	10000000	8210000	8820000	8340000
Tri86	Positive	693.1	-	DGMG (18:1)	Lipids_Glycerolipids	36500000	40300000	42400000	43000000	43400000	42300000	40300000	42200000	41800000	45400000	5220000	3370000	3670000	18500000	27900000	15600000	65900000	44400000	43000000	83400000	90600000	87700000	3830000	2390000	2800000	31900000	35600000	48400000	91600000	81100000	72700000	108000000	120000000	107000000
Tri87	Positive	481.3	-	LysoPC 15:0	Lipids_Glycerophospholipids	45900000	43800000	39800000	38300000	37800000	38400000	37800000	37800000	37200000	38100000	38200000	37700000	38200000	40000000	80900000	40500000	36900000	32600000	38400000	20600000	21300000	17100000	32500000	31900000	29700000	39700000	44100000	44200000	22500000	24700000	37000000	15000000	26900000	23500000
Tri88	Positive	352.2	-	MAG (18:3) isomer1	Lipids_Glycerolipids	58700000	60500000	65700000	65800000	66700000	70300000	70300000	61800000	70300000	72000000	51100000	35200000	36800000	73700000	84000000	61000000	68100000	65300000	64300000	58100000	50400000	63300000	31200000	25400000	26400000	104000000	102000000	116000000	75700000	66600000	83000000	47700000	61100000	51500000
Tri89	Positive	383.115	-	Succinyladenosine	Nucleotide and its derivates	28100000	32800000	35000000	33700000	31800000	33500000	32400000	31100000	30900000	31300000	12700000	10600000	10700000	34800000	33300000	34800000	28400000	27600000	31600000	26100000	26300000	28100000	10600000	10400000	10500000	38600000	38600000	41800000	38500000	39200000	43000000	35600000	37800000	41100000
Tri90	Positive	543.4	-	LysoPC 20:4	Lipids_Glycerophospholipids	134000000	126000000	119000000	122000000	115000000	122000000	119000000	121000000	118000000	119000000	123000000	122000000	125000000	127000000	163000000	108000000	174000000	162000000	158000000	155000000	150000000	114000000	77300000	76300000	82900000	88200000	109000000	106000000	102000000	105000000	134000000	141000000	181000000	144000000
Tri91	Positive	467.3	-	LysoPC 14:0 (2n isomer)	Lipids_Glycerophospholipids	246000000	242000000	239000000	241000000	240000000	245000000	240000000	237000000	239000000	237000000	264000000	254000000	248000000	249000000	246000000	251000000	237000000	236000000	238000000	210000000	212000000	205000000	237000000	228000000	227000000	223000000	228000000	228000000	190000000	196000000	211000000	152000000	194000000	174000000
Tri92	Positive	523.36	-	LysoPC 18:0	Lipids_Glycerophospholipids	68800000	55100000	49000000	46000000	46100000	46200000	45400000	46000000	44700000	44300000	48900000	44400000	48100000	50500000	178000000	47700000	46800000	46400000	54300000	35900000	36500000	29200000	30800000	30900000	30200000	42500000	54800000	54700000	25900000	31300000	57800000	20500000	52200000	33500000
Tri94	Positive	119.058	C00188	L-Threonine	Amino acids	43700000	46900000	40700000	46700000	47800000	41500000	46200000	43300000	48200000	48100000	14100000	18000000	15000000	47000000	49800000	54400000	52200000	56700000	49600000	49400000	54300000	48400000	12100000	12800000	13900000	53800000	54100000	54100000	48400000	50100000	45400000	42700000	41900000	43500000
Tri95	Positive	244.07	C00299	Uridine	Nucleotide and its derivates	23300000	33300000	34100000	30900000	35300000	31500000	30000000	31800000	34100000	33300000	27300000	26700000	27200000	30300000	30200000	24600000	49800000	42400000	58300000	22400000	32700000	26000000	19600000	21000000	21000000	38900000	45500000	41000000	39900000	44900000	45500000	37300000	42900000	47700000
Tri97	Positive	174.112	C00062	L-(+)-Arginine	Amino acids	182000000	184000000	178000000	178000000	175000000	179000000	172000000	169000000	173000000	179000000	44400000	45700000	36800000	150000000	155000000	171000000	211000000	220000000	200000000	244000000	232000000	225000000	27100000	25300000	25600000	140000000	151000000	150000000	162000000	160000000	184000000	167000000	151000000	155000000
Tri102	Positive	117.079	C00719	Betaine	Alkaloids	52200000	63100000	64000000	66900000	63600000	59600000	58100000	55200000	57100000	57500000	92100000	92900000	87600000	64100000	63600000	73400000	71500000	65900000	62300000	61700000	63700000	57900000	59000000	58700000	63500000	53200000	47000000	44600000	35900000	38700000	38900000	39300000	42100000	40200000
Tri103	Positive	89.048	C00041	L-Alanine	Amino acids	84700000	88700000	82300000	95400000	98700000	84700000	94500000	86100000	97600000	93500000	44400000	40800000	45300000	44700000	53300000	58900000	28700000	30800000	29800000	28500000	30200000	29800000	20800000	22100000	24100000	30100000	27900000	26200000	21000000	20000000	20100000	24100000	14900000	13700000
Tri104	Positive	176.095	C00780	serotonin	Tryptamine derivatives	31500000	28400000	25800000	23900000	24100000	21300000	22800000	19900000	21000000	20800000	5450000	2720000	3570000	14600000	15900000	15200000	36100000	26700000	27900000	59900000	64500000	49100000	3060000	5330000	3540000	11900000	12500000	11300000	34300000	54900000	36900000	90800000	86700000	109000000
Tri105	Positive	137.048	C01004	Trigonelline	Alkaloids	76700000	85600000	77300000	81500000	77200000	77700000	77300000	74300000	81300000	84200000	175000000	149000000	154000000	113000000	118000000	118000000	91900000	99200000	107000000	87100000	88900000	84800000	26400000	29200000	31400000	18800000	19300000	19800000	21000000	23400000	22000000	16700000	21900000	19500000
Tri106	Positive	103.063	C00334	γ-aminobutyric acid	Organic acids	31300000	33000000	30200000	34100000	35200000	30500000	32800000	29800000	32900000	34300000	4930000	6350000	4580000	5730000	7720000	16100000	7170000	7820000	9680000	10800000	9990000	11700000	1410000	1630000	1630000	5000000	4280000	3530000	3010000	3440000	3990000	3910000	4810000	3950000
Tri107	Positive	103.063	C03665	2-Aminoisobutyric acid	Amino acid derivatives	53600000	56000000	56000000	55700000	56700000	55100000	56600000	52700000	56300000	52800000	60100000	60000000	58800000	56100000	61800000	62000000	61800000	61700000	60500000	68700000	64300000	65700000	46700000	45600000	43300000	54300000	54600000	55600000	59000000	56200000	55600000	62300000	64300000	64300000
Tri108	Positive	103.063	C01026	N,N-Dimethylglycine	Amino acid derivatives	20500000	21800000	18800000	20500000	21300000	19000000	20800000	18800000	20700000	20800000	6120000	6970000	5900000	6040000	7430000	12000000	7200000	7420000	8450000	8990000	8570000	9290000	3300000	3410000	3470000	5470000	5190000	4810000	4550000	5200000	5070000	5310000	6070000	5570000
Tri110	Positive	243.086	C00475	Cytidine	Nucleotide and its derivates	22800000	23200000	23400000	23000000	24900000	20600000	20600000	23000000	25700000	23700000	5220000	6160000	5060000	14000000	14500000	13200000	39600000	38100000	33500000	39100000	38200000	34700000	3510000	3890000	3990000	32500000	33800000	31900000	50000000	48400000	53900000	57500000	67500000	55300000
Tri113	Positive	145.2	C00315	Spermidine	Phenolamides	308000	242000	277000	244000	251000	234000	263000	210000	194000	200000	29800	15800	26700	76600	155000	88000	613000	650000	625000	1670000	1780000	1270000	38300	49900	36100	114000	394000	484000	604000	862000	1260000	1720000	4340000	4020000
Tri114	Positive	113.059	C00791	Creatinine	Organic acids	590000	510000	489000	469000	509000	523000	450000	460000	459000	474000	356000	270000	264000	542000	537000	488000	588000	531000	574000	587000	579000	611000	321000	334000	315000	502000	491000	636000	604000	567000	676000	651000	649000	618000
Tri115	Positive	174.016	-	trans-Citridic acid	Organic acids	368000	340000	326000	370000	304000	319000	328000	330000	307000	216000	146000	153000	144000	226000	329000	228000	305000	342000	310000	378000	325000	253000	204000	237000	239000	301000	247000	212000	308000	307000	298000	334000	278000	286000
Tri117	Positive	179	C00329	Glucosamine	Carbohydrates	646000	1040000	597000	523000	389000	309000	936000	487000	457000	642000	733000	798000	821000	407000	646000	748000	547000	824000	293000	704000	477000	719000	750000	761000	891000	504000	149000	348000	1030000	897000	952000	974000	704000	480000
Tri118	Positive	102.116	C01672	1,5-Diaminopentane	Phenolamides	485000	546000	479000	649000	525000	579000	541000	493000	529000	511000	9	9	9	9	99500	88100	261000	324000	399000	1750000	566000	1370000	9	9	9	182000	194000	211000	409000	379000	617000	933000	1720000	900000
Tri119	Positive	111.08	C00388	Histamine	Amino acid derivatives	939000	1060000	961000	1050000	973000	976000	900000	971000	1060000	1000000	130000	110000	119000	659000	701000	754000	997000	1080000	978000	1310000	1250000	960000	154000	121000	230000	857000	872000	882000	1160000	921000	1280000	1360000	1190000	1090000
Tri120	Positive	130.1	C00179	Agmatine	Phenolamides	3520000	3890000	3680000	3800000	3760000	3560000	3870000	3650000	3770000	3720000	1350000	1040000	1210000	2860000	3470000	3230000	6570000	6450000	6180000	11000000	10700000	9840000	99300	85800	146000	1360000	1320000	1440000	2100000	2350000	2220000	3220000	3570000	4060000
Tri121	Positive	88.1	C00134	Putrescine	Phenolamides	19100000	22500000	20400000	22400000	22700000	19300000	23000000	20400000	22000000	22100000	282000	275000	258000	7230000	11300000	7990000	29900000	32100000	28300000	58700000	57700000	61500000	199000	173000	305000	11600000	12600000	12900000	26600000	29400000	27000000	48600000	59200000	59000000
Tri122	Positive	132.16	C00077	L(+)-Ornithine	Amino acids	679000	859000	805000	847000	808000	831000	888000	889000	820000	892000	196000	240000	149000	260000	336000	397000	450000	540000	398000	610000	529000	638000	9	9	147000	312000	269000	280000	314000	304000	354000	491000	422000	383000
Tri123	Positive	165.046	-	Methionine sulfoxide	Amino acid derivatives	6780000	8080000	7180000	7690000	7660000	6360000	6980000	7100000	7600000	7820000	1760000	1870000	1840000	6880000	7640000	7500000	9140000	9330000	8720000	10300000	9830000	7800000	2460000	2590000	2710000	7300000	7250000	7920000	8250000	9810000	9260000	9940000	11000000	10800000
Tri126	Positive	169.181	-	3-N-Methyl-L-histidine	Amino acid derivatives	518000	678000	550000	568000	564000	538000	574000	495000	581000	557000	1040000	1110000	1090000	406000	455000	539000	323000	309000	312000	303000	229000	330000	632000	658000	592000	403000	292000	378000	181000	193000	219000	167000	192000	173000
Tri127	Positive	226.107	C00386	L-Carnosine	Amino acid derivatives	212000	212000	231000	245000	250000	243000	264000	236000	234000	245000	9	9	9	154000	170000	147000	255000	226000	219000	309000	226000	232000	9	9	9	191000	243000	216000	311000	266000	350000	290000	311000	291000
Tri128	Positive	105.079	C06772	Diethanolamine	Others	2340000	2700000	2130000	2930000	2790000	2270000	2800000	2480000	2650000	2880000	3050000	3440000	3210000	3760000	3940000	4530000	2540000	3010000	2480000	1720000	1900000	1650000	2100000	2090000	2060000	3380000	3480000	3120000	2170000	2180000	1820000	1560000	1400000	1270000
Tri131	Positive	73.0971	-	1-methylguanidine	Nucleotide and its derivates	2560000	2910000	2430000	2700000	2780000	2370000	2860000	2490000	2830000	2850000	877000	1010000	886000	2790000	3110000	3220000	3040000	3420000	2980000	3190000	3250000	2990000	761000	708000	764000	3220000	3220000	3280000	3010000	3140000	3100000	2670000	2710000	2640000
Tri133	Positive	130.111	C02714	N-Acetylputrescine	Phenolamides	3070000	3410000	3130000	3300000	3200000	2990000	3300000	3120000	3070000	3180000	1340000	1040000	1230000	2580000	3010000	2700000	5950000	5620000	5630000	11400000	11000000	8860000	144000	68200	173000	1150000	1030000	1130000	1690000	1840000	1710000	2670000	3010000	3260000
Tri134	Positive	190.095	C00666	2,6-Diaminooimelic acid	Amino acid derivatives	2210000	2150000	2100000	2240000	2200000	2100000	2140000	1960000	2360000	2180000	1490000	1280000	1630000	1870000	2460000	2380000	2640000	2680000	2630000	3970000	4360000	4200000	667000	698000	651000	1440000	1430000	1430000	1570000	1720000	1670000	2010000	2700000	2230000
Tri135	Positive	264.1	C00378	Thiamine	Vitamins	18300000	18600000	20400000	18000000	19000000	18700000	19300000	18400000	17100000	17000000	24000000	22500000	21200000	17000000	18300000	23300000	15400000	14600000	14900000	11900000	11500000	11600000	20400000	21200000	21300000	14800000	15100000	18800000	9740000	11100000	11000000	7600000	8060000	7380000
Tri136	Positive	160.085	C00993	D-Alanyl-D-Alanine	Amino acid derivatives	266000	274000	260000	279000	281000	276000	260000	268000	293000	269000	84000	70500	66300	190000	215000	215000	233000	264000	250000	308000	259000	234000	57600	49700	57000	233000	218000	226000	206000	243000	209000	257000	265000	214000
Tri137	Positive	111.043	C00380	Cytosine	Nucleotide and its derivates	4040000	3840000	4350000	4360000	3910000	3830000	4480000	3730000	4380000	4560000	1160000	892000	1010000	2520000	2620000	2510000	6480000	6490000	5350000	6120000	8350000	7150000	453000	563000	668000	5270000	5750000	5210000	9660000	9100000	10900000	13300000	12400000	12300000
Tri139	Positive	109.02	C00519?	2-Aminoethanesulfinic acid	Organic acids	9	9	9	9	9	9	9	9	9	9	63500	59500	44000	31300	31500	39300	28000	9	27100	9	9	9	9	9	45600	9	9	9	9	9	9	9	9	9
Tri141	Positive	398.137	C00019	S-(5'-Adenosyl)-L-methionine	Amino acid derivatives	5690000	5550000	6530000	4900000	5760000	5420000	5560000	4880000	5730000	4700000	13300	12900	7890	4910000	5400000	6390000	5760000	5770000	4210000	6410000	7840000	6780000	10000	14000	11500	7690000	7340000	6500000	7020000	6900000	7770000	8010000	8000000	10300000
Tri142	Positive	234.1	-	Lysine butyrate	Amino acid derivatives	5170000	7700000	5630000	8910000	7180000	7480000	7800000	7910000	6160000	7050000	35900000	35800000	32900000	10300000	10700000	16300000	7500000	7180000	5520000	3250000	4440000	2740000	16700000	24000000	23000000	4180000	4170000	3970000	1210000	2130000	1510000	819000	1750000	898000
Tri143	Positive	240.024	C00491	L-(-)-Cystine	Amino acids	2460000	2630000	2350000	2930000	3250000	2520000	2830000	2680000	3640000	3060000	127000	256000	169000	549000	709000	786000	797000	1120000	715000	1330000	1150000	1320000	57300	9	9	3430000	3350000	2770000	1710000	1790000	1470000	1450000	1330000	1080000
Tri144	Positive	145.085	C01035	4-Guanidinobutyric acid	Organic acids	12800000	13200000	13900000	14300000	14900000	12200000	13700000	13300000	14300000	14400000	19200000	18700000	16100000	14600000	15900000	17300000	20100000	20500000	18400000	23100000	26300000	25100000	9660000	9820000	10600000	8490000	9190000	9660000	10300000	11800000	10400000	11100000	10500000	11800000
Tri145	Positive	504.169	-	D(+)-Melezitose	Carbohydrates	3110000	2880000	3090000	3460000	3430000	2940000	3040000	2770000	3210000	3590000	2420000	2180000	2240000	2170000	1860000	1850000	3400000	3320000	2740000	2690000	2860000	3220000	3740000	3780000	3950000	3220000	3670000	4070000	5120000	4300000	3920000	4200000	4020000	3380000
Tri146	Positive	146.118	C08201	Acetylcholine	Cholines	1050000	1270000	1140000	1120000	1140000	1040000	1120000	1090000	1170000	1160000	1320000	1200000	949000	1470000	1640000	1650000	1490000	1950000	1780000	1920000	1780000	1710000	773000	739000	783000	1020000	1200000	1190000	1020000	1190000	1140000	1060000	1250000	1250000
Tri147	Positive	276.132	C00449	L-Saccharopine	Amino acid derivatives	4890000	4970000	4960000	4650000	4670000	5590000	5280000	5780000	5190000	5520000	1440000	1610000	1520000	3910000	4060000	4050000	4900000	5320000	4730000	5450000	7390000	6930000	1730000	1670000	1810000	5060000	5390000	5050000	5410000	5280000	4890000	4090000	5690000	5530000
Tri149	Positive	222.067	C02291	L-Cystathionine	Amino acid derivatives	139000	128000	127000	138000	171000	139000	154000	156000	183000	177000	378000	368000	438000	92100	89800	154000	97900	79200	48100	82200	140000	51700	758000	279000	360000	116000	96500	50300	44700	34300	43000	48800	49600	28600
Tri151	Positive	121.02	C00097	L-Cysteine	Amino acids	1390000	1540000	1360000	1410000	1290000	1090000	1270000	1050000	1210000	1160000	298000	308000	300000	1230000	1380000	1570000	831000	1450000	1250000	991000	684000	592000	201000	177000	223000	1170000	1160000	980000	1040000	832000	1310000	720000	456000	562000
Tri153	Positive	323.052	C00055	Cytidine 5'-monophosphate (Cytidylic acid)	Nucleotide and its derivates	529000	566000	636000	557000	744000	652000	609000	636000	560000	696000	149000	67600	9	646000	546000	510000	761000	843000	766000	437000	717000	624000	49400	57500	79000	651000	607000	715000	600000	1090000	666000	800000	871000	725000
Tri154	Positive	178.041	C01419	CYS-GLY	Amino acid derivatives	133000	134000	106000	140000	84500	100000	99800	105000	107000	93400	555000	508000	439000	224000	314000	167000	69700	64400	112000	53100	9	54000	399000	442000	419000	58200	52000	63800	83400	47700	9	53600	9	9
Tri155	Positive	172.085	-	Glycyl-L-proline	Amino acid derivatives	402000	364000	367000	322000	352000	354000	372000	350000	385000	392000	9	9	19000	258000	294000	287000	396000	364000	305000	347000	414000	388000	8770	9	9	275000	237000	257000	300000	277000	338000	285000	378000	275000
Tri156	Positive	334.057	C00455	β-Nicotinamide mononucleotide	Nucleotide and its derivates	4690000	5500000	5920000	5880000	5650000	5160000	5670000	4810000	5870000	5280000	83300	72700	70700	6250000	8000000	6260000	12300000	14200000	11500000	7490000	13900000	11700000	121000	145000	145000	7410000	6010000	8160000	9350000	13100000	7630000	9050000	17100000	9870000
Tri157	Positive	161.1	C00956	2-Aminoadipic acid (L-Homoglutamic acid)	Amino acids	3480000	3780000	3540000	3940000	4130000	3440000	3950000	3820000	4060000	3980000	3240000	2510000	3100000	3310000	4160000	3770000	3740000	3840000	3890000	3830000	5440000	4730000	5490000	5490000	5470000	4160000	4130000	4270000	3800000	3910000	3300000	4220000	3660000	3470000
Tri158	Positive	117.079	C00431	5-Aminovaleric acid	Amino acid derivatives	117000	141000	137000	123000	169000	111000	133000	100000	132000	164000	15400	18900	7170	80700	84100	67100	137000	105000	127000	233000	157000	186000	10000	13000	16200	66900	56700	95800	147000	129000	105000	149000	183000	195000
Tri160	Positive	365.2	-	iP7G	Nucleotide and its derivates	2160000	2310000	2180000	2440000	2150000	2340000	2230000	2270000	2210000	2120000	2920000	2900000	2670000	2250000	2410000	2520000	1930000	2200000	2390000	1930000	1840000	1840000	3210000	3090000	2790000	2010000	2140000	2220000	1900000	1890000	2060000	1850000	1890000	1830000
Tri161	Positive	135.035	C00155	DL-homocysteine	Amino acids	3980000	3980000	3910000	4170000	3740000	3810000	3780000	3790000	3740000	3940000	158000	152000	119000	3180000	3120000	3210000	5150000	5540000	5050000	6270000	6240000	6020000	48500	78000	76200	3400000	3540000	3760000	4630000	4560000	4900000	4500000	4790000	4480000
Tri162	Positive	137.071	C02918	3-Carbamyl-1-methylpyridinium (1-Methylnicotinamide)	Pyridine derivatives	65900	57200	63100	58100	48700	61600	84600	48300	61100	60400	210000	176000	193000	75600	84200	132000	81800	75500	94000	71000	71400	54800	21300	24900	31500	14600	9	15400	50700	9	16400	9	29400	12800
Tri163	Positive	268.055	C01817	L-Homocystine	Amino acids	2500000	2600000	2610000	2830000	2770000	2460000	2390000	2510000	2170000	1980000	60200	37400	46400	3190000	3360000	2830000	5080000	3370000	4230000	5420000	3970000	4560000	47200	29500	53600	2860000	3260000	3290000	2530000	3020000	3750000	2650000	3080000	2370000
Tri164	Positive	189.111	C02427	L-Homocitrulline	Amino acids	537000	523000	507000	521000	528000	545000	542000	553000	606000	531000	81400	94200	63500	438000	454000	465000	490000	531000	587000	713000	692000	696000	40300	33400	35700	291000	366000	290000	398000	435000	407000	625000	580000	608000
Tri165	Positive	125.015	C00245	2-Aminoethanesulfonic acid	Organic acids	232000	190000	209000	221000	201000	205000	218000	177000	171000	212000	507000	434000	504000	214000	262000	224000	205000	196000	225000	214000	231000	219000	348000	396000	335000	150000	177000	153000	177000	187000	165000	9	215000	181000
Tri167	Positive	347.1	C01367	Adenosine 3'-monophosphate	Nucleotide and its derivates	9250000	9520000	9680000	8910000	9100000	10100000	8610000	10200000	8550000	9440000	3460000	2890000	2170000	5710000	6810000	5660000	10200000	8780000	9850000	6570000	9310000	9320000	2350000	2680000	2530000	11200000	9540000	11500000	12800000	17600000	14600000	15000000	23400000	18300000
Tri168	Positive	151.049	-	2-Hydroxy-6-aminopurine	Nucleotide and its derivates	6780000	7560000	7810000	7410000	7360000	7500000	7570000	7020000	7430000	7310000	1090000	991000	867000	6540000	6600000	6300000	10900000	9980000	9850000	9780000	10400000	9810000	557000	672000	717000	8200000	8970000	8100000	10400000	10900000	11100000	12200000	12800000	12500000
Tri169	Positive	129.101	C07151	1,1-Dimethylbiguanide	Others	9	239000	259000	231000	302000	247000	266000	250000	261000	264000	601000	708000	661000	9	142000	9	200000	9	9	9	201000	9	696000	712000	829000	9	173000	9	9	9	206000	9	9	99200
Tri172	Positive	149.07	C02216	1-Methyladenine	Nucleotide and its derivates	1780000	1870000	1600000	2370000	2190000	1660000	2250000	1900000	1950000	1890000	311000	338000	281000	1940000	2180000	1940000	2130000	2890000	2460000	2290000	2880000	2350000	152000	127000	143000	2260000	1730000	2040000	2030000	2140000	2190000	1610000	2140000	2070000
Tri173	Positive	95.04	-	3-Hydroxypyridine	Others	34100	35000	36400	52100	50800	35500	37700	41000	67100	39800	21000	43100	33500	74700	37200	28200	62200	26000	46100	33300	40300	41100	32800	45000	25800	42400	26900	18600	33300	66600	44200	60100	65100	41600
Tri175	Positive	169.074	C00314	Pyridoxine	Vitamins	1500000	1550000	1480000	1850000	1690000	1530000	1820000	1820000	1690000	1800000	3760000	3080000	4140000	1300000	1720000	1150000	1420000	1770000	1330000	1100000	1110000	1570000	1160000	1310000	1270000	1070000	886000	890000	736000	817000	697000	745000	1040000	863000
Tri176	Positive	250.062	C00669	γ-Glu-Cys	Amino acid derivatives	310000	364000	330000	365000	314000	349000	402000	301000	348000	323000	2600000	2000000	2050000	428000	481000	403000	256000	311000	287000	261000	232000	258000	2310000	2380000	2540000	281000	259000	251000	314000	331000	262000	315000	158000	273000
Tri177	Positive	216.122	-	Nα-Acetyl-L-arginine	Amino acid derivatives	199000	185000	166000	202000	222000	190000	169000	172000	161000	199000	96400	66700	67600	70900	70000	117000	174000	252000	209000	494000	264000	396000	54600	26800	9	69000	67200	60800	150000	162000	114000	167000	277000	183000
Tri178	Positive	348.1	C00130	Inosine 5'-monophosphate	Nucleotide and its derivates	476000	667000	641000	689000	589000	616000	666000	666000	617000	616000	329000	339000	285000	356000	416000	372000	544000	519000	654000	482000	745000	741000	334000	400000	368000	768000	554000	733000	889000	1090000	894000	1170000	1470000	1190000
Tri180	Positive	125.059	C02376	5-Methylcytosine	Nucleotide and its derivates	78000	72700	70500	86300	77100	73900	85200	66100	67600	78900	9	9	9	44600	40900	42700	91700	101000	95400	161000	148000	151000	9	9	9	78500	87800	84800	202000	189000	183000	355000	331000	302000
Tri181	Positive	174.1	C01047	L-Theanine	Amino acids	229000	241000	222000	242000	290000	258000	295000	242000	297000	266000	172000	655000	274000	92400	169000	216000	122000	126000	223000	159000	89500	173000	42900	39700	44500	79200	39300	56500	106000	54500	48800	83400	122000	54200
Tri182	Positive	307.084	C00051	Glutathione reduced form	Amino acid derivatives	7710000	8950000	8020000	8860000	7740000	7470000	8660000	8460000	6570000	7570000	55500000	43400000	46900000	14100000	16300000	13100000	4080000	5440000	6570000	3390000	2940000	2830000	42000000	46500000	49100000	4820000	3810000	3860000	4350000	3300000	2840000	2280000	1670000	2010000
Tri183	Positive	136.039	-	Allopurinol	Others	846000	805000	816000	990000	791000	730000	984000	925000	840000	795000	719000	640000	741000	613000	580000	697000	886000	1070000	899000	1000000	1030000	1400000	7510000	325000	409000	553000	442000	408000	540000	695000	580000	907000	1170000	664000
Tri184	Positive	227.091	C00881	Deoxycytidine	Nucleotide and its derivates	150000	107000	105000	146000	121000	123000	157000	136000	120000	134000	67500	60800	57100	99800	99200	110000	231000	209000	197000	224000	287000	256000	41100	34200	40700	138000	113000	147000	206000	225000	185000	557000	684000	324000
Tri186	Positive	120.042	-	D(-)-Threose	Carbohydrates	551000	613000	536000	585000	572000	521000	565000	531000	591000	539000	250000	266000	357000	447000	355000	755000	1200000	792000	896000	1690000	2480000	2240000	58000	67500	60700	538000	502000	437000	1770000	1580000	1660000	2400000	3070000	3510000
Tri187	Positive	297.1	-	N2-methylguanosine	Nucleotide and its derivates	625000	615000	616000	787000	739000	681000	662000	790000	708000	645000	30100	32100	30300	367000	425000	341000	897000	1220000	899000	1670000	1530000	1430000	91100	28600	23600	803000	668000	837000	1730000	1550000	1580000	2000000	2440000	2040000
Tri188	Positive	663.2	C00003	Nicotinic acid adenine dinucleotide	Nucleotide and its derivates	2350000	4320000	4270000	3850000	3880000	3880000	3660000	4010000	3330000	3080000	1330000	1210000	1210000	3990000	4420000	4540000	3820000	5630000	5140000	9790000	7090000	5040000	842000	823000	844000	3040000	2880000	3140000	5120000	5140000	5080000	6630000	5630000	7270000
Tri189	Positive	331.1	-	Pyridoxine O-glucoside	Vitamins	12500000	11000000	12000000	14400000	12000000	12700000	14700000	15300000	12700000	13200000	8190000	6870000	7850000	13400000	14500000	13200000	23100000	22000000	21400000	30400000	30700000	30900000	3580000	3700000	3550000	7800000	6470000	6820000	12900000	12600000	10700000	13300000	17100000	15900000
Tri191	Positive	612.152	C00127	Glutathione oxidized	Amino acid derivatives	1060000	1520000	1370000	1320000	1440000	1370000	1430000	1180000	1050000	1200000	930000	871000	740000	949000	1050000	802000	1600000	1550000	1540000	1810000	2390000	2250000	711000	815000	784000	1500000	1160000	1540000	2080000	2520000	2000000	2610000	3890000	3260000
Tri192	Positive	331.068	C00360	2'-Deoxyadenosine-5'-monophosphate	Nucleotide and its derivates	868000	800000	866000	1040000	789000	818000	1160000	1050000	924000	969000	660000	540000	636000	1010000	1050000	964000	1580000	1660000	1600000	2080000	2210000	1940000	303000	331000	304000	566000	482000	588000	872000	1010000	690000	959000	1270000	1190000
Tri195	Positive	197.069	C00355	3,4-Dihydroxy-DL-phenylalanine	Amino acid derivatives	371000	278000	289000	471000	296000	259000	337000	392000	384000	277000	307000	240000	273000	260000	285000	322000	248000	304000	299000	193000	372000	156000	255000	373000	294000	354000	274000	282000	396000	293000	143000	284000	572000	274000
Tri196	Positive	152	C00385	Xanthine	Nucleotide and its derivates	3870000	3110000	3050000	6610000	3680000	2600000	6010000	6010000	4500000	4740000	1290000	1180000	1630000	404000	388000	442000	339000	511000	466000	274000	321000	326000	11500000	1340000	1370000	514000	151000	145000	822000	556000	258000	598000	999000	250000
Tri197	Positive	137.091	-	Hydroxyphenethylamine	Others	1820000	2050000	1860000	2080000	2130000	1810000	1710000	1700000	1910000	1990000	9	18300	9	1260000	1190000	988000	3020000	2320000	2840000	4330000	6930000	5830000	23600	37400	30500	1520000	1670000	1660000	4750000	5070000	4280000	7150000	8410000	9890000
Tri198	Positive	114.043	C00429	Dihydrouracil	Nucleotide and its derivates	9	33400	38800	22700	35800	28700	20300	29000	31100	31000	30600	9	23900	38400	27400	30300	33100	39400	51100	20700	35400	25400	18200	9	24400	30200	53700	50300	30900	41700	54100	35500	34900	39900
Tri199	Positive	112.027	C00106	Uracil	Nucleotide and its derivates	5320000	7340000	7980000	7360000	7500000	7260000	7110000	6310000	7510000	6990000	6380000	5730000	6260000	7180000	6710000	5540000	10600000	10300000	13000000	5070000	6880000	6010000	4410000	4410000	4550000	8550000	10100000	9000000	8890000	10500000	11100000	8030000	11100000	10500000
Tri200	Positive	363.058	-	Guanosine monophosphate	Nucleotide and its derivates	65000	78400	84100	82100	81500	95000	71700	69400	72200	65800	17900	24600	14100	46700	44300	58600	63100	70000	67200	48700	76200	74400	20100	18400	24400	104000	95700	88700	98600	144000	114000	133000	154000	101000
Tri201	Positive	137.084	C00483	L-Tyramine	Amino acids	2410000	2430000	2320000	2490000	2730000	2200000	2540000	2460000	2540000	2410000	36500	13000	12300	1460000	1300000	1120000	3560000	3630000	4000000	5950000	9730000	7990000	21300	29700	25500	2090000	1970000	1970000	6370000	7340000	5820000	10200000	13100000	14300000
Tri204	Positive	188.08	-	Nα-Acetyl-L-glutamine	Amino acid derivatives	1580000	1600000	1460000	1600000	1740000	1820000	1600000	1620000	1770000	1850000	272000	250000	295000	1120000	958000	1280000	1490000	1840000	1370000	2220000	2550000	2050000	136000	111000	136000	705000	917000	882000	1810000	1610000	1590000	2120000	1870000	1910000
Tri205	Positive	123.032	C10164	2-Picolinic acid	Organic acids	395000	451000	436000	588000	422000	405000	527000	452000	476000	483000	2650000	2310000	2770000	241000	288000	292000	261000	273000	251000	219000	289000	281000	1770000	1730000	1740000	314000	212000	227000	257000	233000	242000	307000	349000	392000
Tri208	Positive	189.064	C00624	N-Acetyl-L-glutamic acid	Amino acid derivatives	1020000	1570000	1420000	1700000	1460000	1290000	1810000	1800000	1540000	1710000	6350000	5670000	5800000	2330000	2300000	2190000	734000	842000	1110000	400000	409000	449000	3000000	2570000	2460000	1810000	1190000	1320000	468000	569000	480000	411000	392000	375000
Tri218	Positive	131.058	-	N-Propionylglycine	Amino acid derivatives	4120000	4620000	4520000	5080000	4860000	4300000	5120000	4730000	4990000	4910000	142000	188000	165000	3580000	4000000	4270000	5910000	6050000	5930000	7530000	7850000	7350000	126000	153000	142000	4800000	4240000	4680000	6190000	6230000	5740000	6500000	7490000	7030000
Tri221	Positive	384.122	C00021	S-(5'-Adenosy)-L-homocysteine	Amino acid derivatives	1770000	1560000	1950000	1780000	2140000	1820000	1750000	1870000	1660000	1690000	1000000	938000	1090000	1940000	2510000	2610000	3250000	2640000	2800000	4300000	4250000	3810000	300000	339000	411000	1440000	1390000	1450000	2360000	2180000	2160000	2730000	2870000	2830000
Tri226	Positive	139.027	C01020	6-hydroxynicotinic acid	Vitamins	223000	288000	259000	281000	265000	254000	263000	243000	262000	286000	332000	272000	311000	334000	356000	330000	261000	257000	245000	277000	274000	218000	214000	202000	201000	277000	205000	199000	167000	180000	166000	229000	258000	209000
Tri229	Positive	299.087	-	8-Hydroxyguanosine	Nucleotide and its derivates	70400	109000	86900	125000	118000	158000	126000	156000	126000	104000	9	9	9	109000	76500	105000	180000	176000	187000	307000	341000	318000	13000	9	9	120000	122000	137000	248000	250000	237000	343000	383000	302000
Tri230	Positive	152.059	-	1,4-dihydro-1-Methyl-4-oxo-3-pyridinecarboxamide	Pyridine derivatives	1410000	1520000	1620000	1550000	1620000	1750000	1640000	1440000	1500000	1490000	252000	230000	206000	1360000	1210000	1130000	2760000	2640000	2300000	3420000	3400000	3210000	147000	144000	138000	1970000	1930000	2070000	3450000	3250000	3500000	4150000	4130000	4330000
Tri231	Positive	122.1	C00153	Niacinamide	Vitamins	7420000	8610000	9040000	9410000	9730000	9830000	10600000	9520000	10700000	11200000	543000	490000	521000	8760000	7350000	5010000	17000000	12000000	11700000	21100000	28900000	36200000	348000	276000	258000	3600000	3690000	4180000	6810000	7790000	6370000	10900000	13600000	12400000
Tri232	Positive	128.059	C00906	5,6-Dihydro-5-methyluracil	Nucleotide and its derivates	324000	287000	372000	358000	336000	365000	288000	325000	372000	331000	417000	390000	384000	375000	379000	367000	372000	303000	366000	315000	386000	480000	296000	252000	392000	231000	162000	258000	251000	318000	245000	415000	424000	306000
Tri233	Positive	177	C03145	N-formylmethionine	Amino acid derivatives	1610000	1570000	1490000	1280000	1280000	1210000	1200000	1160000	1120000	1160000	187000	171000	233000	904000	969000	917000	1930000	1380000	1550000	2940000	3330000	2390000	197000	367000	248000	613000	646000	647000	1750000	2760000	1870000	4720000	4390000	5660000
Tri234	Positive	126.043	C00178	Thymine	Nucleotide and its derivates	118000	124000	140000	140000	143000	119000	142000	145000	141000	161000	66900	77600	94400	65400	57000	69900	69500	94000	81900	195000	156000	250000	58300	53700	9	47000	9	9	92900	128000	97800	267000	222000	154000
Tri235	Positive	345	-	4-Pyridoxic acid O-hexoside	Vitamins	2860000	3620000	3790000	3740000	3760000	3390000	3730000	3660000	3670000	3820000	1870000	1580000	1510000	3610000	3430000	3310000	5390000	5590000	5220000	7810000	7480000	7630000	1710000	1740000	1610000	3410000	3340000	3660000	5500000	5300000	5180000	6380000	6910000	6620000
Tri236	Positive	220.085	C00643	5-Hydroxy-L-tryptophan	Amino acid derivatives	838000	875000	1010000	1010000	983000	866000	886000	836000	963000	827000	542000	484000	456000	588000	615000	608000	909000	844000	741000	1250000	1160000	1290000	703000	744000	806000	796000	821000	901000	1180000	1280000	1020000	1540000	1610000	1380000
Tri237	Positive	145.074	-	4-Acetamidobutyric acid	Organic acids	250000	304000	289000	336000	280000	312000	302000	362000	306000	337000	153000	179000	152000	201000	173000	92000	181000	225000	195000	588000	582000	541000	496000	338000	278000	223000	201000	302000	203000	206000	207000	354000	796000	265000
Tri241	Positive	347.1	-	Kinetin 9-riboside	Phytohormones	366000	700000	857000	757000	794000	720000	639000	906000	772000	741000	356000	265000	293000	453000	456000	409000	879000	881000	867000	1260000	1790000	1450000	84200	86000	85100	571000	531000	676000	1390000	1650000	1230000	2420000	2670000	2310000
Tri243	Positive	252.086	C05512	2'-Deoxyinosine	Nucleotide and its derivates	336000	380000	391000	375000	398000	406000	360000	356000	395000	345000	143000	116000	123000	272000	296000	222000	731000	561000	573000	508000	836000	676000	50600	74200	56700	406000	417000	434000	576000	685000	705000	1080000	1380000	1100000
Tri245	Positive	396.1	-	N-hexosyl-p-coumaroyl putrescine	Phenolamides	1580000	1390000	1490000	1450000	1430000	1450000	1500000	1400000	1380000	1380000	202000	157000	88300	1590000	2150000	2170000	2550000	1630000	2160000	2880000	2850000	2230000	9	9	9	1580000	1670000	1440000	2120000	2320000	2170000	1990000	2190000	2960000
Tri247	Positive	163	-	L-Methionine methyl ester	Amino acid derivatives	577000	688000	652000	663000	683000	682000	684000	657000	705000	663000	9	9	9	581000	560000	456000	1150000	1170000	1120000	2370000	1910000	1930000	9	9	9	657000	782000	668000	1560000	1440000	1480000	2120000	2240000	2270000
Tri249	Positive	291.1	-	N-p-Coumaroyl spermidine	Phenolamides	122000	86600	9	82600	84600	87100	65600	118000	108000	97300	9	9	9	9	37000	9	166000	146000	9	737000	1060000	1030000	9	9	9	9	9	9	154000	173000	9	341000	463000	9
Tri251	Positive	250.1	C03002	N-Caffeoyl putrescine	Phenolamides	2100000	1850000	1940000	1700000	1600000	1620000	1560000	1500000	1540000	1400000	27700	9	9	351000	558000	496000	643000	446000	705000	809000	918000	780000	329	9	9	2080000	2280000	1890000	3720000	3740000	3160000	3830000	6590000	6270000
Tri256	Positive	251.102	C00559	Deoxyadenosine	Nucleotide and its derivates	3890000	4070000	4410000	4380000	4460000	4500000	4260000	4150000	4390000	4330000	1960000	912000	1000000	2900000	3150000	2460000	8540000	7320000	6820000	6220000	9920000	8410000	458000	598000	588000	5000000	4900000	5250000	8030000	9120000	8290000	13400000	17600000	13900000
Tri260	Positive	399.2	-	Adenosine O-ribose	Nucleotide and its derivates	1460000	1590000	1620000	1610000	1720000	1630000	1630000	1590000	1620000	1680000	1540000	1140000	1190000	1540000	1670000	1390000	2490000	1660000	1550000	2680000	2810000	2800000	676000	970000	984000	1280000	1210000	1200000	1430000	1510000	1330000	2680000	1830000	2630000
Tri261	Positive	236.08	C02700	N'-Formylkynurenine	Amino acid derivatives	819000	1020000	983000	1080000	1040000	1090000	1170000	1060000	1100000	1100000	9	19000	9	854000	896000	854000	1470000	1570000	1400000	2430000	2080000	2160000	15700	13700	11200	965000	1080000	1170000	1620000	1770000	1680000	2280000	2430000	2280000
Tri262	Positive	242.09	C00214	Thymidine	Nucleotide and its derivates	278000	350000	402000	425000	482000	429000	409000	443000	462000	439000	212000	213000	191000	266000	286000	270000	519000	515000	443000	377000	566000	425000	74700	77600	83000	278000	230000	253000	308000	391000	297000	771000	921000	540000
Tri264	Positive	611	C08639	Cyanidin 3,5-O-diglucoside (Cyanin)	Anthocyanins	380000	496000	604000	528000	580000	580000	595000	554000	507000	532000	205000	196000	178000	182000	246000	220000	226000	229000	226000	138000	169000	192000	998000	1110000	856000	694000	753000	798000	751000	823000	832000	740000	619000	752000
Tri265	Positive	438.1	-	N-(4'-O-glycosyl)-p-coumaroyl agmatine	Phenolamides	95100	88900	86900	80900	99900	88200	79400	92700	79400	84200	9	9	9	9	16300	12500	9	15800	24600	16400	9	9	9	9	9	157000	210000	135000	192000	212000	208000	65500	105000	177000
Tri269	Positive	112.016	-	2–furanoic acid	Organic acids	9	293000	273000	348000	278000	271000	307000	313000	283000	276000	9	9	9	395000	422000	400000	527000	642000	555000	977000	903000	848000	9	9	9	357000	424000	509000	622000	729000	663000	628000	828000	877000
Tri272	Positive	381.2	-	trans-zeatin N-glucoside	Phytohormones	5640000	9190000	8900000	9350000	10000000	9330000	9220000	9880000	9950000	11000000	18700000	13700000	12400000	13600000	13400000	12900000	12300000	11600000	11300000	9780000	11200000	10000000	7030000	7070000	6050000	5950000	5630000	6220000	5900000	6080000	5880000	6120000	6300000	6230000
Tri274	Positive	468.1	-	N-(4'-O-glycosyl)-feruloyl agmatine	Phenolamides	132000	91100	129000	135000	115000	130000	98000	114000	126000	130000	9	9	9	9	9	9	9	9	9	27700	9	9	9	9	9	48500	30400	27100	58900	45400	9	9	84400	146000
Tri276	Positive	121	C09815	Benzamide	Others	560000	650000	631000	656000	659000	607000	642000	625000	628000	569000	56200	27700	46200	229000	218000	161000	306000	313000	265000	951000	972000	1010000	15900	29000	16200	438000	510000	509000	2520000	3500000	2160000	3920000	4500000	4370000
Tri278	Positive	281.112	C02494	1-Methyladenosine	Nucleotide and its derivates	160000	129000	129000	129000	122000	159000	139000	143000	137000	131000	40000	43300	33100	129000	131000	108000	214000	183000	206000	245000	243000	207000	25200	31500	25900	175000	168000	185000	266000	234000	283000	305000	264000	282000
Tri279	Positive	306.074	C12127	(+)-Gallocatechin (GC)	Catechin derivatives	56800	70700	83200	73800	82400	75500	83600	102000	78200	74100	9	9	9	67700	145000	176000	103000	77800	119000	109000	99800	89000	9	9	9	20800	9	9	18500	9	17700	48900	9	9
Tri282	Positive	610.2	-	Gallocatechin-gallocatechin	Catechin derivatives	3010000	3120000	3380000	3420000	3310000	3390000	3380000	3280000	3180000	3300000	3870000	3370000	3120000	2960000	3240000	3140000	2560000	2750000	2630000	1750000	1860000	1610000	4350000	4160000	4190000	2530000	2810000	2720000	1770000	2050000	1780000	1130000	1180000	1240000
Tri285	Positive	121.089	C05332	Phenethylamine	Others	2090000	2140000	1930000	2030000	2070000	2110000	2200000	1850000	2060000	1980000	60800	100000	146000	564000	783000	523000	1020000	953000	997000	3260000	3290000	3500000	56700	55300	63100	1450000	1710000	1550000	8450000	11800000	7560000	13800000	16500000	15200000
Tri288	Positive	156	C02938	3-Indoleacetonitrile	Indole derivatives	1650000	1820000	2490000	3810000	3990000	4720000	4890000	4620000	5450000	5670000	375000	437000	435000	1770000	1620000	1740000	2670000	2800000	2770000	3670000	3610000	6660000	207000	218000	213000	4730000	4940000	5060000	6260000	3440000	3560000	3890000	4100000	4320000
Tri292	Positive	335.1	-	L-Cysteine D-γ-glutamyl-2-(trimethylammonio)ethyl ester	Amino acid derivatives	953000	1090000	1130000	1090000	1130000	1170000	1150000	1080000	1110000	1070000	9	9	9	747000	869000	691000	2020000	1960000	1280000	3710000	2710000	3900000	9	9	9	1140000	1390000	1610000	1900000	2040000	2460000	2570000	2220000	2250000
Tri293	Positive	354.1	C17147	Neochlorogenic acid (5-O-Caffeoylquinic acid)	Quinate and its derivatives	45800	78300	68600	77600	71500	80300	69100	82100	75800	67500	9	9	9	9	9	9	60300	60100	60900	136000	191000	124000	9	9	9	71600	77500	103000	177000	217000	207000	266000	466000	411000
Tri295	Positive	583.2	-	N',N",N"'-p-coumaroyl-cinnamoyl-caffeoyl spermidine	Phenolamides	919000	1320000	1510000	1470000	1500000	1460000	1580000	1430000	1460000	1460000	757000	667000	775000	977000	1080000	1030000	2670000	2660000	2070000	1790000	2520000	2380000	391000	435000	425000	1340000	1320000	1140000	1400000	1380000	1240000	3370000	3270000	2330000
Tri298	Positive	280.106	-	Asp-phe	Amino acid derivatives	3060000	2910000	3230000	3130000	3220000	3030000	3220000	2970000	3300000	3140000	9	9	9	1740000	1880000	1510000	5520000	4640000	3990000	10200000	8700000	10300000	9	9	9	3930000	4380000	4570000	9010000	8580000	10000000	12200000	12600000	12200000
Tri300	Positive	221.128	C02029	Dihydrozeatin (DZ)	Phytohormones	28700	63100	76000	55200	72900	55700	91900	75100	63100	53600	34000	9	9	89100	74900	58700	117000	123000	109000	179000	206000	215000	14600	9	9	76100	55500	60600	87400	98600	91100	118000	169000	184000
Tri302	Positive	276.2	-	N'-p-Coumaroyl agmatine	Phenolamides	79700	113000	86300	106000	97100	64200	87000	84400	94600	83200	9	9	9	54500	65300	65500	119000	135000	125000	226000	289000	299000	9	9	9	112000	112000	131000	228000	235000	292000	287000	267000	307000
Tri303	Positive	276.1	C04498	N-p-Coumaroyl agmatine	Phenolamides	85900	88900	98300	124000	123000	128000	126000	104000	118000	115000	9	9	9	73700	90200	68600	173000	131000	119000	204000	203000	192000	9	9	9	142000	161000	169000	269000	216000	289000	324000	305000	283000
Tri304	Positive	449.1	C08604	Cyanidin 3-O-glucoside (Kuromanin)	Anthocyanins	2360000	2480000	2370000	2300000	2380000	2620000	2420000	2280000	2440000	2340000	2090000	1960000	2300000	1710000	1620000	1960000	1980000	1840000	1510000	1400000	1660000	1670000	2390000	2730000	2770000	2240000	2320000	2160000	2230000	2400000	2240000	2300000	2160000	2320000
Tri312	Positive	143.1	C04294	4-Methyl-5-thiazoleethanol	Others	272000	259000	252000	237000	228000	276000	253000	250000	278000	293000	877000	953000	668000	166000	376000	155000	361000	296000	231000	440000	504000	458000	456000	487000	459000	181000	124000	132000	343000	273000	268000	1360000	359000	266000
Tri320	Positive	294	-	N-Sinapoyl putrescine	Phenolamides	120000	116000	113000	111000	105000	87900	103000	78300	85400	64900	28300	34500	9	149000	212000	162000	202000	252000	241000	505000	571000	480000	9	9	9	9	9	9	9	112000	97400	136000	176000	218000
Tri323	Positive	161	C19837	Indole carboxylic acid	Phytohormones	93500	91500	86200	95600	93200	79200	75600	94600	77900	89000	9	9	9	9	9	35000	112000	79900	70500	281000	269000	218000	9	9	9	42300	35400	43100	120000	136000	111000	422000	448000	363000
Tri325	Positive	160.1	C00398	L-Tryptamine	Tryptamine derivatives	6750000	6080000	6260000	6190000	6660000	6310000	6270000	6430000	6280000	6330000	325000	220000	315000	2460000	3040000	1910000	7390000	6350000	5970000	22100000	18600000	17100000	99300	117000	122000	2590000	2450000	2550000	10500000	11000000	7080000	33100000	35100000	29900000
Tri327	Positive	336.1	-	N-Feruloyl tryptamine	Tryptamine derivatives	493000	487000	524000	484000	451000	422000	532000	452000	473000	458000	9	9	9	530000	592000	594000	1120000	1360000	1450000	1700000	1570000	1730000	9	9	9	612000	461000	581000	744000	1000000	922000	871000	1150000	1300000
Tri331	Positive	626.1	-	8-C-hexosyl-hesperetin O-hexoside	Flavone C-glycosides	266000	418000	455000	433000	414000	372000	392000	443000	452000	389000	9	9	9	434000	366000	282000	1770000	1470000	1910000	2700000	2640000	2660000	9	9	9	9	9	9	9	9	9	9	9	9
Tri332	Positive	280	-	Feruloylcholine	Cholines	465000	344000	307000	316000	301000	353000	305000	328000	308000	301000	9	9	9	145000	154000	129000	644000	477000	498000	2020000	1840000	2510000	9	9	9	9	151000	168000	741000	1030000	1040000	1680000	3170000	2470000
Tri335	Positive	352.1	-	6,7-dihydroxycoumarin 6-O-quinic acid	Coumarins	66000	129000	124000	130000	124000	100000	118000	108000	98800	105000	9	9	9	47200	50800	36200	114000	113000	112000	199000	198000	180000	9	9	9	114000	131000	138000	291000	431000	333000	395000	532000	499000
Tri336	Positive	320.1	-	N-Feruloyl spermidine	Phenolamides	862000	1420000	1520000	1430000	1340000	1350000	1400000	1330000	1490000	1330000	3700	40200	9	405000	665000	514000	1240000	1960000	1620000	3930000	5060000	3660000	13200	6270	41100	1760000	1610000	1780000	2560000	3240000	2840000	3620000	4980000	6760000
Tri337	Positive	126.1	C02835	Imidazole-4-acetate	Indole derivatives	1840000	1920000	1970000	1590000	1890000	1960000	1990000	1700000	1720000	1550000	1980000	1020000	2180000	3030000	1990000	2220000	2110000	2510000	2960000	2300000	2140000	2040000	1690000	1330000	1650000	1590000	1630000	1780000	1610000	2490000	1970000	1930000	2210000	1960000
Tri339	Positive	670.2	-	Gallic acid O-feruloyl-O-hexosyl-O-hexoside	Hydroxycinnamoyl derivatives	9	9	9	9	9	9	9	9	9	9	9	9	9	9	9	9	9	9	9	9	9	9	9	9	9	157000	97700	126000	127000	9	187000	173000	9	9
Tri343	Positive	250	-	Coumaroyl choline	Cholines	213000	201000	202000	180000	216000	228000	189000	210000	238000	196000	48500	55100	9	85500	79400	57100	352000	287000	301000	1130000	838000	961000	9	9	9	9	9	9	9	18300	14300	18700	7940	16500
Tri345	Positive	493	-	Malvidin 3-O-galactoside	Anthocyanins	211000	334000	380000	9	310000	407000	408000	404000	320000	353000	9	9	9	9	9	9	9	9	9	9	556000	425000	9	9	9	9	83500	97300	1660000	1280000	1110000	3210000	3710000	3690000
Tri346	Positive	493.2	C12140	Malvidin 3-O-glucoside (Oenin)	Anthocyanins	282000	482000	448000	390000	431000	437000	483000	402000	466000	421000	9	9	9	9	9	9	9	9	96000	337000	764000	445000	9	9	9	107000	104000	117000	1660000	1350000	1220000	4470000	4760000	4320000
Tri355	Positive	310	C00933	Sinapoylcholine	Cholines	106000	142000	162000	174000	155000	131000	140000	134000	144000	141000	192000	157000	167000	167000	260000	225000	236000	198000	222000	227000	149000	230000	122000	148000	157000	87200	87200	69300	101000	93400	91400	74300	115000	82400
Tri359	Positive	463.123	-	Peonidin O-hexoside	Anthocyanins	47300	76100	66400	70300	63000	78400	64800	26900	65900	79500	52500	39700	53800	9	9	9	9	9	9	9	9	9	9	9	32000	9	9	9	125000	81500	88600	182000	9	220000
Tri361	Positive	159.126	-	Dl-2-Aminooctanoic acid	Organic acids	130000	131000	121000	126000	132000	110000	165000	118000	159000	124000	9	9	98600	121000	160000	148000	113000	114000	111000	202000	170000	213000	9	9	9	81500	54800	65800	102000	85800	95800	165000	219000	213000
Tri362	Positive	398	-	O-Sinapoyl quinic acid	Quinate and its derivatives	145000	241000	214000	189000	186000	194000	197000	180000	199000	187000	122000	101000	121000	382000	397000	379000	238000	191000	222000	357000	403000	376000	92200	103000	128000	211000	170000	163000	195000	208000	221000	418000	440000	461000
Tri363	Positive	612.1	-	Eriodictiol C-hexosyl-O-hexoside	Flavone C-glycosides	50700	83100	83300	82200	63200	68600	83700	96800	81600	70900	9	9	9	69000	53800	39300	190000	149000	219000	289000	291000	336000	9	42500	9	9	9	9	100000	9	63100	87000	99100	59300
Tri375	Positive	580.1	-	C-hexosyl-luteolin C-pentoside	Flavone C-glycosides	2020000	2840000	3200000	3200000	3370000	3140000	3080000	2950000	2900000	2850000	3640000	2680000	3600000	3160000	3690000	3280000	4840000	3860000	4840000	9020000	9450000	8750000	1130000	761000	1720000	1760000	1690000	1830000	4150000	3310000	3120000	3530000	5140000	4740000
Tri376	Positive	507.1	-	Pyridoxine O-feruloyl hexoside	Vitamins	459000	483000	562000	438000	463000	465000	460000	429000	437000	463000	215000	206000	185000	348000	253000	241000	352000	358000	330000	488000	544000	551000	66700	60800	125000	969000	831000	909000	1460000	1340000	1540000	1700000	1430000	1680000
Tri381	Positive	136.3	C00568	p-Aminobenzoate	Benzoic acid derivatives	150000	191000	193000	220000	213000	206000	194000	214000	218000	222000	33600	9	9	81900	83300	88100	224000	250000	296000	504000	407000	354000	9	9	9	9	9	9	9	46700	36500	109000	135000	95500
Tri382	Positive	206.1	-	6-Hydroxymethylherniarin	Hydroxycinnamoyl derivatives	84200	115000	108000	96800	122000	102000	110000	103000	106000	94500	116000	77300	72800	94600	83700	75400	101000	87300	99500	131000	127000	111000	87000	84400	75500	108000	97400	109000	166000	160000	167000	184000	211000	183000
Tri383	Positive	654.2	-	Tricin 5-O-hexosyl-O-hexoside	Flavone	217000	360000	392000	409000	391000	432000	393000	366000	406000	364000	5930	7240	1420	9490	16800	5460	2880	19100	26200	32800	32700	51500	9	1170	4740	178000	168000	168000	1680000	1890000	1370000	3290000	3890000	4070000
Tri384	Positive	338.1	-	O-Feruloyl 2-hydroxylcoumarin	Coumarins	8160000	12400000	13800000	13500000	12200000	14000000	14600000	14600000	16600000	13400000	20600000	15900000	21300000	8450000	7460000	4410000	6530000	5850000	7240000	8780000	8840000	7490000	13400000	11400000	20800000	7510000	6700000	4660000	10500000	10100000	11800000	14800000	16900000	16000000
Tri387	Positive	218.106	C00978	N-Acetyl-5-hydroxytryptamine	Tryptamine derivatives	601000	547000	668000	623000	590000	674000	724000	681000	685000	736000	91600	68500	68100	469000	448000	405000	1220000	1070000	1020000	2770000	2310000	2500000	33900	28600	30600	515000	536000	579000	1290000	1230000	1180000	2570000	2880000	2950000
Tri390	Positive	580.1	-	6-C-hexosyl luteolin O-pentoside	Flavone C-glycosides	1430000	1960000	2090000	1890000	1940000	1930000	1880000	1870000	1800000	1800000	2720000	2060000	2380000	2100000	2290000	2050000	2930000	2350000	2910000	5020000	5440000	5090000	898000	640000	1250000	1130000	1150000	1070000	2770000	2320000	1940000	2180000	3100000	3070000
Tri392	Positive	483.242	-	N', N''-Feruloyl,caffeoylspermidine	Phenolamides	154000	171000	184000	137000	146000	131000	141000	138000	143000	150000	9	12200	20400	50400	63200	34400	40300	55400	47800	42600	9	9	9110	18100	20000	83500	114000	130000	177000	235000	203000	138000	234000	236000
Tri394	Positive	638.1	-	Chrysoeriol O-glucuronic acid-O-hexoside	Flavone	417000	311000	337000	295000	288000	347000	370000	318000	327000	359000	9	9	9	326000	330000	320000	644000	493000	487000	737000	917000	975000	9	9	9	9	161000	142000	705000	508000	371000	722000	635000	1220000
Tri399	Positive	740.216	C10178	Kaempferol-3-O-robinoside-7-O-rhamnoside (Robinin)	Flavonol	58400	71200	99100	83500	92000	75600	78200	83800	82900	93800	114000	133000	131000	115000	99300	121000	113000	113000	123000	99000	92300	78700	59500	56800	117000	54400	22600	41200	9	24800	31500	30300	9	9
Tri406	Positive	626.1	-	6-C-hexosyl-hesperetin O-hexoside	Flavone C-glycosides	677000	990000	960000	1010000	936000	897000	816000	853000	835000	973000	136000	132000	154000	417000	362000	311000	1860000	1590000	1790000	3370000	3000000	3360000	389000	311000	594000	497000	494000	523000	1770000	1290000	1230000	1320000	1600000	1500000
Tri407	Positive	338.1	-	O-Feruloyl 3-hydroxylcoumarin	Coumarins	1590000	2110000	2060000	1880000	1750000	1490000	1720000	1530000	1520000	1240000	9	9	9	155000	178000	105000	5600000	3840000	6210000	12700000	13700000	14700000	9	9	24800	236000	264000	291000	4450000	5010000	3410000	5870000	7950000	7100000
Tri409	Positive	610.1	-	Luteolin 3',7-di-O-glucoside	Flavone	9	9	9	9	9	9	9	9	9	9	9	9	9	9	9	9	92800	65500	91200	129000	177000	133000	9	9	49700	9	9	9	9	78300	73600	123000	109000	86500
Tri410	Positive	580.1	-	8-C-hexosyl-luteolin O-pentoside	Flavone C-glycosides	543000	904000	927000	900000	830000	782000	772000	743000	837000	842000	1160000	965000	1130000	938000	973000	957000	1370000	1130000	1330000	2370000	2620000	2480000	432000	292000	637000	507000	465000	463000	1020000	871000	816000	867000	1210000	1100000
Tri411	Positive	193.074	C05598	N-Phenylacetylglycine	Amino acid derivatives	133000	121000	176000	169000	187000	146000	153000	131000	128000	149000	135000	118000	124000	147000	169000	187000	248000	260000	210000	299000	352000	311000	49200	60100	59300	115000	79400	144000	145000	137000	131000	199000	188000	184000
Tri414	Positive	624	-	8-C-hexosyl chrysoeriol O-hexoside	Flavone C-glycosides	817000	1130000	999000	1090000	1020000	923000	1040000	988000	1020000	1000000	224000	182000	202000	477000	477000	369000	2290000	1870000	2030000	3570000	3140000	3600000	613000	414000	743000	704000	581000	665000	2010000	1560000	1260000	1510000	1660000	1560000
Tri417	Positive	368.1	-	1-O-Feruloyl quinic acid	Quinate and its derivatives	1350000	2560000	2630000	2320000	2250000	2040000	2020000	1870000	1850000	1520000	271000	171000	205000	260000	351000	236000	544000	485000	490000	3520000	4720000	4160000	239000	185000	269000	547000	454000	535000	1800000	2710000	2150000	7900000	9600000	9680000
Tri418	Positive	374.2	-	Feruloyl syringic acid	Hydroxycinnamoyl derivatives	59800	77300	86400	78800	84800	89300	84700	90900	98100	98200	9	9	9	27600	42700	21100	264000	231000	234000	246000	273000	259000	9	9	9	68800	81700	97700	154000	140000	147000	148000	201000	159000
Tri419	Positive	654.2	-	Tricin 7-O-hexosyl-O-hexoside	Flavone	855000	943000	1050000	992000	1090000	1000000	1050000	1110000	1060000	1060000	1980000	1870000	2240000	1270000	1130000	1220000	1090000	951000	1210000	1490000	2040000	1810000	206000	142000	293000	150000	147000	125000	466000	392000	386000	1100000	1330000	1420000
Tri422	Positive	448.1	-	Luteolin 6-C-glucoside	Flavone C-glycosides	1520000	1860000	1970000	1730000	1710000	1660000	1780000	1620000	1560000	1620000	1420000	925000	1370000	2110000	1910000	1740000	3520000	2860000	3620000	4670000	4500000	4610000	1260000	827000	1660000	1270000	1120000	1300000	1800000	1690000	1400000	1420000	1840000	1870000
Tri424	Positive	712.1	-	Quercetin 7-O-malonylhexosyl-hexoside	Flavonol	7190	11600	7250	4230	9770	11300	10500	9110	5900	7370	9	9	9	9	9	9	30400	43700	37400	76700	75500	81000	9	9	9	9	9	9	9	9	9	9	9	9
Tri426	Positive	624.2	-	C-hexosyl-chrysoeriol O-hexoside	Flavone C-glycosides	241000	394000	274000	198000	287000	371000	260000	316000	217000	230000	104000	92000	188000	205000	236000	185000	610000	525000	520000	992000	898000	853000	124000	139000	165000	207000	276000	274000	573000	465000	412000	405000	596000	384000
Tri429	Positive	578.164	C12628	Vitexin 2''-O-beta-L-rhamnoside	Flavone C-glycosides	61800	90800	78700	79000	75100	91500	105000	99200	83700	82100	115000	63900	94100	99600	106000	33400	152000	135000	146000	253000	571000	576000	49400	56800	47800	32500	16500	27500	120000	39100	83400	221000	214000	209000
Tri433	Positive	312.147	-	Phe-Phe	Amino acid derivatives	338000	297000	335000	312000	355000	317000	322000	321000	333000	317000	6490	8100	9720	292000	348000	263000	709000	625000	510000	1010000	806000	1060000	8480	6780	2910	212000	286000	246000	393000	419000	447000	652000	785000	639000
Tri435	Positive	320.053	C02906	Dihydromyricetin	Flavonol	498000	566000	654000	736000	778000	664000	786000	549000	630000	680000	9	9	9	997000	1060000	947000	2080000	1670000	2060000	2990000	2800000	3100000	9	9	9	559000	655000	680000	954000	883000	982000	1600000	1780000	1330000
Tri436	Positive	478.118	-	Selgin 5-O-hexoside	Flavone	668000	719000	808000	700000	658000	690000	619000	683000	699000	636000	2040000	1680000	2090000	725000	712000	1020000	676000	634000	884000	863000	830000	988000	301000	239000	532000	166000	9	59400	395000	332000	242000	392000	468000	553000
Tri437	Positive	534.1	-	Apigenin di-C,C-pentoside	Flavone C-glycosides	11500	11400	7920	10500	12200	12700	8220	4850	13700	16700	9	9	9	9	9	9	9	4000	9	9	9	9	9	6860	7610	9200	9	12400	49200	20700	29400	36200	57000	42800
Tri438	Positive	624.169	-	Isorhamnetin 3-O-neohesperidoside	Flavonol	291000	429000	383000	372000	403000	373000	326000	356000	329000	354000	787000	692000	812000	848000	704000	1110000	987000	887000	1180000	766000	577000	866000	30500	28900	52900	26700	30900	47000	50800	36700	45800	54800	54500	79400
Tri440	Positive	564.1	-	C-hexosyl-apigenin O-pentoside	Flavone C-glycosides	396000	456000	520000	565000	519000	580000	547000	468000	540000	462000	151000	123000	162000	211000	139000	169000	712000	1040000	784000	1840000	2190000	2170000	42100	21000	50400	9	9	9	1520000	937000	878000	2000000	2730000	3040000
Tri444	Positive	557.282	-	N', N''-disinapoylspermidine	Phenolamides	180000	262000	263000	255000	257000	271000	262000	330000	248000	255000	9	9	9	206000	242000	179000	892000	886000	870000	1740000	2230000	2000000	9	9	9	9	9	9	140000	134000	9	341000	424000	478000
Tri448	Positive	594.1	-	di-C,C-hexosyl-apigenin	Flavone C-glycosides	241000	349000	363000	283000	371000	406000	361000	350000	366000	363000	387000	288000	435000	342000	365000	310000	550000	378000	476000	822000	911000	873000	215000	142000	280000	397000	288000	267000	408000	399000	480000	374000	530000	526000
Tri451	Positive	288.063	C01378	Fustin	Flavonol	9	9	9	9	9	9	9	9	9	9	9	9	9	9	9	9	9	9	9	9	9	9	9	9	9	9	9	9	9	9	9	9	9	9
Tri452	Positive	564.155	-	C-pentosyl-C-hexosyl-apigenin	Flavone C-glycosides	14400000	20300000	19700000	9	20200000	21700000	20700000	18800000	20000000	20500000	32500000	28700000	36600000	29100000	27800000	25500000	29800000	31800000	35400000	39200000	44300000	38100000	7430000	5580000	13600000	7640000	9	9	42800000	9	9	9	81700000	78800000
Tri454	Positive	610.2	-	Luteolin 8-C-hexosyl-O-hexoside	Flavone C-glycosides	506000	671000	713000	601000	595000	584000	617000	659000	680000	598000	34100	9	9	601000	525000	370000	3200000	2960000	3170000	4630000	3890000	4470000	9	9	9	9	9	9	9	22700	9	9	9	9
Tri459	Positive	137.048	-	Nicotinic Acid Methyl Ester (Methyl Nicotinate)	Vitamins	1650000	1430000	1700000	1980000	2070000	2250000	2570000	2580000	2890000	3030000	3230000	2900000	2670000	1250000	1350000	1360000	1260000	1150000	1170000	1630000	1800000	2310000	2020000	2350000	2230000	1840000	1680000	1860000	1970000	1460000	1240000	1640000	1620000	1680000
Tri463	Positive	668.1	-	Tricin 5-O-feruloylhexoside	Flavone	11900000	14600000	15000000	14700000	14200000	14700000	13800000	13600000	12400000	11900000	9	9	9	9	9	9	9	9	9	9	9	9	9	9	9	3360000	3520000	3730000	56200000	60800000	45400000	91100000	110000000	102000000
Tri465	Positive	446.1	-	Acacetin C-hexoside	Flavone C-glycosides	2260000	3180000	3240000	3190000	3320000	3580000	3130000	2980000	3070000	3110000	9	9	21400	9	161000	9	9	9	9	9	9	9	1690000	1350000	3470000	2240000	2030000	2070000	14200000	10700000	9210000	24800000	28400000	30700000
Tri466	Positive	432.113	-	Apigenin C-glucoside	Flavone C-glycosides	1420000	1830000	2030000	1860000	2070000	2030000	1960000	2040000	1930000	1830000	2130000	1860000	2110000	6060000	4710000	3990000	6250000	5070000	7060000	5550000	5160000	5480000	131000	115000	217000	240000	232000	291000	1730000	1130000	978000	2040000	2540000	2680000
Tri468	Positive	434.1	-	Naringenin C-hexoside	Flavone C-glycosides	9	62700	53200	63500	69600	53300	68200	66500	61800	48500	41600	43000	51600	140000	107000	99500	119000	116000	178000	118000	140000	157000	9	9	9	9	9	9	38400	43000	9	72300	95500	126000
Tri472	Positive	432.106	-	Apigenin 5-O-glucoside	Flavone	1830000	2170000	2430000	2060000	2500000	2260000	2380000	2310000	2420000	2450000	580000	392000	466000	404000	360000	392000	478000	338000	484000	250000	514000	817000	46900	58300	130000	107000	165000	142000	6110000	4660000	3370000	19900000	19800000	21000000
Tri474	Positive	770.1	-	Chrysoeriol O-hexosyl-O-rutinoside	Flavone	63200	80400	99200	74700	85700	93500	76800	83000	103000	88100	76300	47900	72700	189000	84400	117000	264000	238000	256000	169000	3470000	301000	20000	29600	53800	33000	50800	46700	82000	119000	86400	141000	141000	156000
Tri476	Positive	218.1	C08309	5-Methoxy-N,N-dimethyltryptamine	Tryptamine derivatives	87900	122000	96400	85200	92700	85700	111000	115000	109000	98500	18200	6500	9	145000	156000	129000	256000	278000	268000	371000	373000	376000	9	9	9	93900	80600	120000	148000	161000	158000	263000	272000	254000
Tri477	Positive	608.1	-	Chrysoeriol C-hexosyl-O-rhamnoside	Flavone C-glycosides	8310000	11900000	12000000	9110000	12000000	12500000	12000000	11500000	11900000	12500000	18100000	17100000	19800000	19300000	14100000	15800000	14600000	14400000	17300000	14800000	15500000	17400000	5990000	4490000	9740000	6870000	4990000	5150000	11400000	11700000	8320000	14500000	16000000	14800000
Tri478	Positive	320.1	-	5-O-p-Coumaroyl shikimic acid	Quinate and its derivatives	1040000	1490000	1460000	1560000	2050000	1600000	1470000	1600000	1770000	1640000	9	9	9	402000	291000	272000	608000	618000	766000	821000	1090000	1150000	9	9	9	469000	448000	562000	937000	1060000	928000	1450000	1320000	1100000
Tri479	Positive	484.1	-	N-hexosyl-p-coumaroyl serotonin	Tryptamine derivatives	152000	216000	207000	189000	171000	236000	221000	170000	220000	213000	9	9	9	9	108000	9	280000	252000	244000	697000	949000	732000	9	9	9	183000	168000	200000	600000	500000	472000	941000	1210000	1310000
Tri482	Positive	800.1	-	6-C-hexosyl-apigenin O-sinapoylhexoside	Flavone C-glycosides	485000	651000	653000	696000	672000	639000	644000	612000	633000	772000	1320000	1190000	1490000	1780000	1510000	1490000	1870000	1770000	2000000	1800000	1590000	1450000	9	9	97200	61400	87800	43400	9	138000	145000	346000	355000	372000
Tri486	Positive	418.1	-	O-methylnaringenin C-pentoside	Flavone C-glycosides	242000	273000	294000	305000	335000	321000	297000	291000	330000	318000	9	9	9	855000	653000	728000	740000	820000	709000	839000	1050000	863000	9	9	9	213000	272000	261000	398000	397000	336000	508000	467000	415000
Tri487	Positive	670.1	-	3',4',5'-Dihydrotricetin O-hexosyl-O-hexoside	Flavone	644000	1110000	959000	915000	1000000	1140000	1110000	922000	932000	1040000	9	21000	9	1100000	925000	763000	4900000	4600000	4670000	6180000	5180000	6260000	9	9	9	95100	117000	107000	558000	469000	325000	640000	867000	600000
Tri493	Positive	478	-	methylQuercetin O-hexoside	Flavonol	2990000	5090000	5200000	4380000	5200000	5450000	5440000	5320000	5280000	5050000	9	9	9	6950000	6390000	4830000	29500000	28100000	30200000	30400000	21900000	27800000	9	9	9	9	9	9	9	9	9	9	9	9
Tri494	Positive	338.1	-	O-Feruloyl 4-hydroxylcoumarin	Coumarins	2770000	3920000	5350000	5810000	5510000	6280000	5010000	4990000	5910000	5870000	9	9	9	11700000	9960000	10600000	16500000	16600000	17900000	11700000	13900000	14900000	9	9	9	7660000	6320000	7970000	10300000	7740000	8150000	14500000	15100000	13700000
Tri495	Positive	462.1	-	Chrysoeriol 8-C-hexoside	Flavone C-glycosides	1970000	2630000	2510000	2710000	2740000	2960000	2940000	2740000	2620000	2660000	1210000	959000	1220000	5330000	4390000	3560000	8890000	8370000	9500000	10200000	9690000	10300000	460000	291000	604000	1660000	1280000	1480000	966000	1000000	856000	699000	819000	752000
Tri498	Positive	770.1	-	6-C-hexosyl-apigenin O-feruloylhexoside	Flavone C-glycosides	416000	636000	691000	675000	658000	618000	682000	680000	625000	639000	92800	73800	69300	94800	116000	75400	1060000	509000	910000	6880000	8540000	8350000	62500	59500	93400	108000	112000	87100	566000	402000	307000	489000	534000	679000
Tri499	Positive	800.1	-	6-C-hexosyl-chrysoeriol O-feruloylhexoside	Flavone C-glycosides	1420000	1790000	2010000	1940000	1820000	1840000	1820000	1810000	1780000	1860000	520000	410000	419000	452000	490000	432000	1210000	880000	1180000	7250000	8570000	8780000	1070000	647000	1400000	1300000	959000	1150000	3550000	2500000	2090000	4710000	5990000	7160000
Tri503	Positive	740.2	-	C-hexosyl-apigenin O-p-coumaroylhexoside	Flavone C-glycosides	637000	948000	945000	926000	851000	895000	903000	931000	802000	871000	191000	140000	134000	241000	187000	194000	1340000	798000	1260000	5670000	7610000	7550000	30900	23100	31200	55800	85500	95100	839000	626000	466000	1570000	1630000	1940000
Tri505	Positive	203.117	C04083	N6-Isopentenyladenine (iP)	Phytohormones	20700	6870	14100	15400	11400	21600	18600	10400	12400	10800	9	9	9	9	9	7520	5200	9770	9	905000	4590	15600	9	9	9	9	9	9	8140	9	15000	21400	8840	7490
Tri506	Positive	434.085	-	Quercetin 3-alpha-L-arabinofuranoside (Avicularin)	Flavonol	120000	85400	60400	67200	70100	64700	44800	58000	78000	68600	9	9	9	95100	107000	72400	344000	314000	389000	355000	251000	301000	9	9	6220	9	9	9	9	9	9	9	9	9
Tri509	Positive	462.123	-	Chrysoeriol 5-O-hexoside	Flavone	10300000	12200000	12800000	11800000	13200000	13000000	12600000	12500000	12200000	11200000	10100000	8520000	10600000	6620000	5360000	5650000	6280000	5210000	6730000	9760000	10900000	12300000	6530000	4730000	10000000	7950000	5950000	7330000	30700000	25500000	21300000	50700000	51900000	57200000
Tri510	Positive	300.1	C10098	Kaempferide	Flavonol	2410000	3360000	3510000	3250000	3250000	2920000	3150000	3310000	3320000	2840000	391000	311000	427000	376000	239000	355000	191000	238000	221000	251000	523000	313000	112000	46100	179000	189000	457000	442000	9760000	8270000	6300000	20500000	24800000	26800000
Tri511	Positive	416.2	-	Chrysin C-hexoside	Flavone C-glycosides	51700	72000	86700	59400	97000	83000	76500	78100	106000	60500	9	9	9	30700	30300	17800	103000	92100	111000	188000	224000	160000	39300	27600	47200	62800	77800	70800	189000	202000	212000	233000	246000	217000
Tri512	Positive	301.1	C08726	Peonidin	Anthocyanins	3230000	5100000	4320000	4500000	4600000	4560000	4230000	4610000	4370000	4520000	558000	489000	566000	444000	354000	518000	340000	292000	389000	420000	344000	570000	117000	91800	215000	170000	772000	555000	14000000	11200000	9840000	29700000	31600000	33700000
Tri514	Positive	688.2	-	Tricin 4'-O-(β-guaiacylglyceryl) ether 5-O-hexoside	Flavonolignan	4040000	5260000	5430000	5370000	5210000	5070000	5050000	5040000	5030000	5440000	16300	9	6580	22300	193000	9	414000	348000	389000	1100000	1040000	1160000	6890	68900	9	1090000	1180000	1340000	24000000	19500000	15300000	46800000	56800000	59200000
Tri515	Positive	566.3	-	Tricin O-glycerylhexoside	Flavone	1790000	2040000	2180000	2210000	2120000	2100000	1970000	2150000	2020000	2160000	9	9	9	357000	322000	248000	3010000	2450000	3640000	12600000	14700000	14700000	200000	172000	345000	393000	473000	478000	4060000	3680000	2900000	4810000	6060000	5690000
Tri516	Positive	402.1	-	Apigenin 6-C-pentoside	Flavone C-glycosides	103000	125000	146000	102000	136000	170000	156000	144000	144000	185000	47000	38500	56600	9	9	9	9	9	9	72700	66400	72400	146000	121000	113000	77400	88200	87900	741000	561000	345000	895000	1020000	884000
Tri517	Positive	850.6	-	Tricin 4'-O-(β-guaiacylglyceryl) ether 5-O-hexosyl-O-hexoside	Flavonolignan	136000	238000	260000	258000	207000	249000	234000	291000	259000	240000	9	9	9	46400	49600	9	299000	224000	339000	1260000	1670000	1810000	9	8260	9	40700	58900	35000	736000	536000	449000	1340000	1590000	1540000
Tri518	Positive	478.2	-	Isorhamnetin 5-O-hexoside	Flavonol	3010000	4260000	5200000	4640000	4540000	4800000	4550000	5420000	4440000	4550000	1160000	1050000	1300000	6390000	6540000	4030000	30000000	28800000	30500000	33500000	22800000	32800000	52200	46400	9	9	9	45800	213000	145000	95400	285000	285000	276000
Tri521	Positive	508.2	-	Syringetin 5-O-hexoside	Flavone	1440000	1980000	2300000	2310000	2140000	2120000	2070000	2280000	2030000	1930000	110000	104000	116000	3720000	3530000	2740000	10900000	9100000	9520000	9540000	8730000	9160000	9	9	9	299000	335000	339000	2720000	2400000	1760000	3370000	4210000	3790000
Tri522	Positive	684.1	-	C-pentosyl apigenin O-salicyloyl hexoside	Flavone C-glycosides	43900	59800	65700	84000	71700	68200	62600	71100	51000	57300	129000	114000	216000	139000	80900	92900	104000	59800	97300	77600	85100	9	8730	6060	10600	9030	7140	18600	38400	18400	33800	34600	43200	9
Tri524	Positive	137.048	C00108	Anthranilic acid	Benzoic acid derivatives	131000	115000	141000	112000	114000	123000	156000	96000	116000	130000	84400	67000	84700	118000	142000	137000	126000	82600	98800	80800	141000	137000	38900	51600	58900	104000	73400	90300	107000	111000	98400	134000	161000	160000
Tri527	Positive	526.2	-	Tricin 5-O-β-guaiacylglycerol	Flavonolignan	948000	1690000	1980000	1700000	1820000	1930000	1900000	1570000	1550000	1770000	9	9	9	9	57300	9	128000	120000	135000	327000	493000	353000	9	20200	9	328000	330000	440000	7930000	6920000	5300000	16800000	25300000	22300000
Tri529	Positive	610.19	C09806	Hesperetin 7-O-neohesperidoside (Neohesperidin)	Flavanone	337000	347000	348000	342000	396000	344000	312000	309000	323000	330000	475000	536000	571000	573000	384000	467000	556000	447000	503000	364000	583000	598000	169000	106000	258000	180000	124000	180000	260000	325000	231000	346000	413000	413000
Tri530	Positive	594.1	-	Chrysoeriol O-hexosyl-O-pentoside	Flavone	525000	547000	562000	519000	552000	519000	556000	491000	490000	569000	1230000	957000	1120000	335000	289000	370000	804000	617000	720000	1340000	1620000	1550000	9	9	9	9	9	9	9	9	9	9	9	9
Tri534	Positive	476.1	-	O-methylChrysoeriol 8-C-hexoside	Flavone C-glycosides	125000	116000	118000	119000	127000	141000	121000	123000	127000	142000	9	9	9	9	9	9	9	9	9	9	9	26700	173000	131000	255000	224000	191000	221000	355000	326000	282000	259000	287000	298000
Tri536	Positive	304.058	C01617	Dihydroquercetin (Taxifolin)	Flavonol	213000	290000	282000	260000	242000	291000	242000	223000	224000	226000	9	9	9	674000	542000	460000	1500000	1150000	1280000	135000	122000	129000	9	9	9	9	9	9	9	39400	9	9	9	41000
Tri537	Positive	508.3	-	Syringetin 7-O-hexoside	Flavone	1400000	2100000	2380000	2260000	1960000	2290000	2060000	2120000	2040000	2160000	152000	83500	141000	3600000	3070000	2660000	10400000	8830000	9710000	9680000	8910000	9790000	9	9	9	308000	324000	363000	2740000	2160000	1760000	3420000	4140000	3690000
Tri538	Positive	478.2	-	Isorhamnetin O-hexoside	Flavonol	4280000	7070000	7450000	8220000	7810000	7470000	7530000	8020000	7480000	7320000	1520000	1250000	1520000	10900000	9020000	6560000	45000000	41600000	44400000	44200000	32000000	42300000	9	9	9	9	42200	96000	292000	280000	196000	250000	440000	422000
Tri539	Positive	654.2	-	Tricin di-O-hexoside	Flavone	262000	312000	285000	301000	271000	289000	311000	345000	291000	302000	247000	226000	214000	346000	324000	289000	667000	599000	557000	970000	1080000	1020000	19300	36700	30100	58900	65800	67500	302000	260000	184000	566000	570000	698000
Tri542	Positive	148.052	-	p-Coumaraldehyde	Hydroxycinnamoyl derivatives	137000	180000	205000	216000	203000	195000	190000	194000	214000	199000	9	9	9	146000	111000	102000	305000	308000	294000	328000	373000	350000	9	9	9	109000	125000	170000	445000	503000	344000	729000	714000	607000
Tri543	Positive	800	-	8-C-hexosyl-chrysoeriol O-feruloylhexoside	Flavone C-glycosides	548000	731000	685000	679000	769000	685000	647000	616000	594000	615000	1440000	1200000	1550000	1490000	1380000	1270000	1640000	1520000	1620000	1650000	1720000	1650000	9	9	9	9	9	9	9	9	9	9	9	9
Tri544	Positive	432.1	C04608	Apigenin 7-O-glucoside (Cosmosiin)	Flavone	1470000	1620000	1820000	1830000	1650000	1740000	1680000	1600000	1640000	1810000	1510000	1530000	1820000	730000	538000	736000	860000	588000	777000	1710000	2050000	2470000	447000	389000	828000	281000	168000	210000	3800000	2830000	2250000	8440000	9070000	9570000
Tri547	Positive	506.1	-	Tricin O-glucuronic acid	Flavone	8080000	9830000	10100000	10500000	9990000	9330000	9630000	9800000	8560000	7850000	9	9	9	7980000	7630000	4860000	31300000	23900000	31100000	49900000	56700000	57500000	9	9	9	5100000	5280000	5150000	32600000	39500000	26300000	6850000	7470000	7510000
Tri550	Positive	770.2	-	8-C-hexosyl-apigenin O-feruloylhexoside	Flavone C-glycosides	6820000	9970000	9810000	9650000	9090000	9290000	9260000	10100000	8910000	9560000	3870000	3190000	3530000	3560000	3270000	3140000	7270000	6090000	7370000	34400000	45400000	40700000	781000	776000	1410000	1280000	1460000	1550000	17300000	10500000	9560000	42400000	52600000	59900000
Tri552	Positive	352.1	-	Arabidopyl shikimic acid	Organic acids	133000	203000	190000	198000	190000	233000	201000	199000	194000	203000	9	9	9	36500	53800	9	726000	523000	782000	1020000	1190000	1790000	9	9	9	71000	41200	46500	341000	364000	243000	327000	408000	375000
Tri553	Positive	640.1	-	Selgin O-hexosyl-O-hexoside	Flavone	175000	301000	354000	340000	291000	343000	316000	291000	267000	284000	9	9	9	169000	162000	152000	825000	631000	711000	3040000	2860000	3120000	9	9	9	9	25600	9	731000	583000	466000	1380000	1890000	2110000
Tri554	Positive	834.5	-	Tricin 4'-O-(β-guaiacylglyceryl) ether-O-rutinoside	Flavonolignan	886000	1140000	1120000	1270000	999000	1080000	1090000	1210000	1220000	1070000	80600	75200	82400	148000	143000	127000	576000	549000	624000	1880000	1820000	2150000	9	31600	15700	1480000	764000	873000	3500000	3440000	3190000	5640000	5920000	5520000
Tri555	Positive	346	-	Spinacetin	Flavone	40700	57500	50400	60100	67400	62600	42300	65900	60500	38300	9	9	9	81000	59600	70500	294000	295000	298000	271000	264000	312000	9	9	9	9	9	9	65600	61600	51100	109000	125000	97900
Tri558	Positive	402.1	-	Apigenin 8-C-pentoside	Flavone C-glycosides	94400	139000	150000	167000	145000	140000	124000	148000	137000	152000	39400	35100	47100	9	22200	9	9	9	9	60400	82800	89400	135000	118000	105000	105000	76800	87600	654000	542000	369000	848000	961000	824000
Tri559	Positive	770.21	-	C-pentosyl-chrysoeriol 7-O-feruloylhexoside	Flavone C-glycosides	145000	143000	153000	200000	163000	167000	138000	169000	154000	182000	276000	220000	301000	539000	478000	458000	474000	374000	417000	274000	373000	288000	9	9	9	9	9	9	9	9	9	9	9	9
Tri560	Positive	800	-	8-C-hexosyl-apigenin O-sinapoylhexoside	Flavone C-glycosides	6190000	8120000	7890000	7240000	6920000	7520000	6770000	6440000	6870000	6910000	16800000	13600000	17800000	16100000	14200000	14300000	16900000	15000000	17500000	17500000	16700000	16800000	9	9	9	9	9	9	9	9	16500	36600	25000	9
Tri562	Positive	564	-	Selgin O-malonylhexoside	Flavone	209000	307000	316000	306000	261000	299000	215000	245000	256000	250000	9	9	9	285000	232000	202000	1330000	1200000	1230000	1670000	1770000	2150000	9	9	9	9	9	9	9	9	9	9	9	9
Tri564	Positive	556.2	-	Tricin 4'-O-(syringyl glyceryl)ether	Flavonolignan	502000	629000	711000	694000	625000	755000	596000	714000	613000	456000	9	9	9	9	9	9	97600	91400	106000	266000	263000	349000	9	9	9	106000	111000	126000	3570000	3590000	2050000	4800000	6630000	6320000
Tri567	Positive	654.2	-	C-hexosyl-luteolin O-sinapic acid	Flavone C-glycosides	101000	129000	133000	123000	130000	140000	121000	110000	136000	122000	366000	298000	319000	287000	219000	218000	132000	124000	116000	122000	99100	190000	97500	54700	123000	66900	9	9	62200	9	9	9	9	9
Tri569	Positive	724.2	-	Tricin O-rhamnosyl-O-malonylhexoside	Flavone	43700	105000	98500	67900	99400	97800	66300	83600	70100	73400	12200	9	9	9	9	9	9	9	9	9	9	9	9	9	9	46500	43600	46900	242000	301000	270000	728000	777000	701000
Tri571	Positive	624.2	-	Luteolin O-feruloylhexoside	Flavone C-glycosides	69100	71600	77900	73300	72300	88500	73800	79900	75400	62800	277000	208000	226000	376000	207000	293000	45900	61800	70400	9	9	9	87600	42700	156000	173000	52200	29600	9	9	9	9	9	9
Tri572	Positive	188.105	C08261	Azelaic acid	Organic acids	386000	442000	411000	439000	424000	438000	450000	416000	492000	453000	303000	245000	332000	370000	330000	342000	458000	376000	314000	904000	888000	847000	81900	89200	92100	267000	266000	302000	407000	443000	330000	1540000	2130000	1160000
Tri575	Positive	518	-	Apigenin O-malonylhexoside	Flavone	119000	122000	128000	136000	151000	120000	161000	119000	121000	125000	30100	34200	29900	31900	38000	27000	29500	24900	32500	49900	58300	65200	17600	7670	18700	69000	52500	60800	337000	292000	236000	798000	957000	1060000
Tri576	Positive	658.2	-	Tricin 4'-O-(syringyl alcohol) ether 5-O-hexoside	Flavonolignan	3940000	5020000	5250000	5230000	5270000	5120000	5140000	5070000	5090000	5000000	9	9	9	302000	442000	196000	6110000	5040000	6310000	22600000	23500000	26100000	9	9	9	612000	780000	933000	17300000	14100000	12400000	23800000	28400000	30400000
Tri578	Positive	520	-	Naringenin O-malonylhexoside	Flavanone	33400	70600	67100	65400	66500	64500	62600	67300	75000	70300	9	9	9	15300	11100	9	30400	20500	37100	64900	61100	92300	9	9	9	9	9	9	88300	66400	60800	166000	175000	176000
Tri580	Positive	550.1	-	Quercetin-3-(6''-malonyl)-Glucoside	Flavonol	113000	127000	138000	125000	175000	132000	123000	136000	147000	129000	9	9	9	9	9	9	9	9	9	51100	87700	94300	9	9	9	89600	112000	95500	582000	616000	492000	987000	1200000	1300000
Tri584	Positive	534.109	-	Tricin 5-O-acetylglucoside	Flavone	99900	106000	120000	122000	129000	120000	94900	142000	104000	129000	9	9	9	9	9	9	9	9	9	9	9	9	9	9	9	9	9	9	433000	303000	252000	1140000	1420000	1450000
Tri585	Positive	578.1	-	Tricin O-malonylhexoside	Flavone	3960000	5800000	5670000	5800000	4870000	4690000	5190000	4980000	4690000	4060000	655000	507000	839000	1940000	1730000	1870000	6140000	5110000	5980000	16000000	20000000	17600000	71400	97300	147000	1140000	1110000	1180000	11300000	10900000	10900000	19600000	21900000	20800000
Tri586	Positive	456.2	-	8-Methyl-2-oxo-4-phenyl-2H-chromen-7-yl 4-(hexyloxy)benzoate	Benzoic acid derivatives	87700	118000	112000	142000	131000	135000	110000	141000	128000	149000	8660	12100	11300	52600	59200	57200	129000	114000	149000	201000	239000	252000	8690	14400	15800	101000	103000	94600	443000	440000	381000	780000	1070000	948000
Tri587	Positive	550	-	Tricetin O-malonylhexoside	Flavone	34400	65300	29500	54100	42600	51500	47200	28300	9	43500	9	9	9	9	9	9	9	9	9	9	9	9	9	9	9	9	24300	32900	113000	95800	87300	213000	244000	243000
Tri588	Positive	548.1	-	Chrysoeriol O-malonylhexoside	Flavone	789000	1040000	1100000	1060000	1140000	1080000	1000000	967000	978000	938000	85000	65300	90000	154000	118000	152000	211000	255000	231000	342000	429000	464000	39900	39600	69700	602000	465000	477000	3360000	2820000	2250000	6260000	7130000	7290000
Tri593	Positive	754.2	-	C-hexosyl-chrysin O-feruloylhexoside	Flavone C-glycosides	28600	38100	66800	62400	73500	60200	48500	59000	66200	52300	55200	40900	47500	123000	146000	91600	73400	66400	84700	156000	172000	125000	9	9	26900	9	38300	9	66500	9	9	186000	264000	263000
Tri595	Positive	654	-	Luteolin O-sinapoylhexoside	Flavone	125000	147000	145000	164000	129000	177000	127000	172000	116000	132000	433000	364000	433000	348000	282000	336000	115000	143000	127000	139000	142000	210000	138000	69200	200000	125000	9	9	67700	72100	9	9	9	9
Tri599	Positive	129.1	C06323	Isoquinoline	Alkaloids	761000	1030000	1010000	1040000	1010000	980000	950000	898000	969000	898000	1380000	1270000	1340000	1380000	1410000	1500000	1060000	1030000	1040000	535000	523000	510000	761000	679000	691000	657000	645000	665000	300000	357000	325000	127000	148000	158000
Tri600	Positive	830.1	-	Tricin O-feruloylhexoside O-hexoside	Flavone	54700	60900	68400	75700	67900	73900	72300	81400	70800	71900	23100	21800	26900	89300	115000	61000	124000	111000	130000	168000	168000	283000	9	9	9	65100	42200	33500	148000	108000	61300	316000	253000	290000
Tri601	Positive	202	-	N-Acetyl tryptamine	Phenolamides	279000	267000	284000	274000	264000	271000	286000	278000	290000	267000	86200	144000	239000	176000	77900	211000	783000	236000	148000	694000	619000	216000	13900	140000	15300	247000	96800	22400	49000	59200	255000	275000	1730000	165000
Tri603	Positive	175.063	C00954	Indole 3-acetic acid (IAA)	Phytohormones	6460000	6400000	6810000	6000000	6010000	5030000	5190000	4590000	4660000	3990000	9440000	8440000	8660000	9560000	9690000	9390000	7060000	6860000	7140000	3850000	3810000	2940000	4810000	4030000	4240000	3310000	3310000	3730000	1670000	2390000	2000000	803000	987000	923000
Tri604	Positive	462.1	-	Chrysoeriol C-hexoside	Flavone C-glycosides	84300	96700	116000	105000	102000	120000	107000	100000	90400	110000	9	14300	20400	38100	36100	18700	143000	104000	161000	488000	544000	524000	9	9	9	9370	16000	10800	205000	193000	138000	399000	463000	533000
Tri605	Positive	652.3	-	3’,4’,5’-Tricetin O-rutinoside	Flavone	92600	156000	143000	159000	160000	136000	122000	150000	138000	145000	231000	179000	239000	260000	278000	236000	279000	290000	316000	466000	413000	468000	7050	9	8710	17300	10100	25900	53300	59700	45900	97100	121000	128000
Tri607	Positive	352.1	-	N-Feruloyl serotonin	Tryptamine derivatives	1940000	2350000	2190000	2170000	2130000	2030000	1880000	1870000	1810000	1730000	303000	185000	212000	1400000	2030000	1290000	3460000	2390000	3060000	5890000	6040000	4220000	46000	67000	76900	825000	419000	385000	1590000	3760000	3630000	12300000	6000000	7040000
Tri608	Positive	206.058	C09311	Scoparone	Coumarins	9	29700	27500	33600	26200	33400	46500	17600	45200	28200	9	9	9	349000	9	9	9	9	70000	104000	9	9	9	9	9	9	16700	9	251000	99900	29100	120000	9	9
Tri611	Positive	286.048	C12134	2'-Hydroxygenistein	Isoflavone	20400	13100	15400	18300	14900	16300	24100	16000	6950	16100	9190	9	14500	9	13300	10600	21000	9	18400	29600	42800	90000	9	9	8370	9	9	9	40900	45500	9790	36700	28000	29600
Tri612	Positive	668	-	Chrysoeriol O-sinapoylhexoside	Flavone	81500	90300	90000	83000	89200	128000	88900	92100	90700	86300	206000	183000	192000	175000	124000	104000	65900	63900	85700	66400	69900	105000	66500	44600	90800	149000	77300	83100	170000	175000	61500	118000	112000	103000
Tri613	Positive	642.1	-	Tricin O-vanilloylhexoside	Flavone	13300	21800	29400	22200	18900	25300	26100	18500	21100	13400	9	9	9	9	9	9	43900	21600	32600	208000	310000	294000	9	9	9	9	9	9	26700	17200	9910	45900	41000	42000
Tri614	Positive	698.2	-	Tricin O-sinapoylhexoside	Flavone	4720000	5730000	6030000	6170000	6070000	5970000	6000000	5920000	5660000	5670000	11000000	8280000	9290000	11600000	9600000	8720000	9930000	9440000	11200000	14300000	16600000	23100000	492000	281000	738000	1890000	1080000	1060000	3530000	3310000	1690000	3330000	3340000	3060000
Tri617	Positive	202.12	C08277	Sebacate	Organic acids	23300	27200	29100	24900	31900	32200	17800	25600	27000	29100	22100	21100	24300	33000	24600	25400	28600	35400	26500	28200	19000	31500	9	11600	22800	9	22800	32400	19000	18800	23200	24900	27400	28300
Tri620	Positive	658.3	-	Tricin O-hexosyl-O-syringin alcohol	Flavone	140000	184000	205000	197000	201000	229000	242000	226000	217000	204000	9	9	9	9	14100	9	171000	84100	145000	506000	609000	736000	9	9	9	9	25200	9	973000	748000	593000	1450000	1910000	1880000
Tri621	Positive	313	C02717	N-Feruloyl tyramine	Phenolamides	699000	747000	762000	771000	692000	747000	740000	757000	744000	747000	1540000	157000	89500	748000	640000	416000	2790000	1870000	3370000	5710000	11300000	5780000	301000	221000	92400	1010000	288000	153000	873000	807000	692000	1670000	1740000	2890000
Tri624	Positive	688.2	-	Tricin 4'-O-(β-guaiacylglyceryl) ether O-hexoside	Flavonolignan	2170000	2920000	3270000	3410000	3280000	2940000	2970000	3020000	3000000	2780000	9	9	9	68500	88700	49500	1330000	660000	870000	3900000	5200000	5120000	9	57800	9	185000	267000	264000	12200000	10000000	7600000	26500000	35000000	38200000
Tri625	Positive	476.1	-	Tricin O-rhamnoside	Flavone	113000	138000	135000	151000	142000	146000	140000	157000	121000	138000	60400	53800	66800	66900	63600	52800	230000	152000	228000	697000	855000	767000	9	9	9	18000	23000	24500	369000	274000	207000	657000	746000	750000
Tri626	Positive	416.1	-	Chrysin 5-O-glucoside (Toringin)	Flavone	34200	40000	39600	47400	37500	30300	47800	39300	39700	29200	9	9	9	9	9	9	32600	19800	14500	85200	91100	101000	9	9	9	9	9	9	113000	126000	94700	300000	440000	422000
Tri627	Positive	416.2	-	Chrysin O-hexoside	Flavone	37600	39400	30800	54100	58700	44700	65500	47500	44800	37600	9	9	9	9	12300	9	9	9	9	98500	107000	91800	5410	9	9	9	9	9	121000	123000	108000	335000	491000	480000
Tri634	Positive	728.205	-	Tricin O-glyceryl-hexosyl-O-hexoside	Flavone	128000	150000	172000	179000	168000	169000	155000	159000	162000	160000	34000	27200	38700	70200	81900	76400	371000	265000	323000	1550000	1820000	1790000	9	9	9	9	9	9	9	9	9	9	9	9
Tri636	Positive	668.1	-	Tricin 7-O-feruloylhexoside	Flavone	811000	971000	1040000	1010000	1020000	1060000	1020000	953000	1040000	986000	2500000	2010000	2270000	4770000	3870000	3340000	1220000	1050000	1340000	911000	1280000	2020000	139000	80500	208000	2120000	905000	736000	707000	606000	256000	877000	707000	630000
Tri641	Positive	446.121	C05376	Sissotrin	Isoflavone	24200	20200	23400	22100	20400	24300	18800	15600	21000	20600	9440	5610	21500	9	9	9	9	9	9	35900	132000	62400	12000	20500	13900	18500	24300	9410	19600	13800	16600	15700	12700	12100
Tri642	Positive	148.052	C00423	Cinnamic acid	Hydroxycinnamoyl derivatives	481000	546000	579000	614000	594000	597000	561000	549000	620000	556000	207000	214000	195000	296000	331000	430000	414000	379000	473000	443000	573000	578000	310000	311000	310000	210000	201000	201000	362000	386000	443000	1090000	599000	588000
Tri651	Positive	274.084	C00774	Phloretin	Flavanone	14600	29000	19300	23400	23400	27000	33600	32600	26200	25400	9	9	9	9	9	8270	48100	34800	40000	25400	63600	49000	9	9	9	11200	11100	9	24100	38900	30800	53600	168000	87700
Tri654	Positive	434.3	-	Tricin O-phenylformic acid	Flavone	113000	144000	137000	132000	129000	140000	128000	135000	135000	138000	9	9	1730	24700	24300	12800	515000	328000	456000	1100000	1300000	1290000	16600	9920	9	34700	42000	38900	414000	357000	266000	302000	369000	415000
Tri658	Positive	203.095	C11284	3-Indolebutyric acid	Phytohormones	40200	46400	38800	32100	43000	37700	51000	60400	54300	24800	9	9	9	9	9	36200	31500	41400	41800	53500	51900	58100	9	9	9	22200	35200	24900	35200	66500	91400	47300	149000	70100
Tri662	Positive	148.052	C02274	3,4-Dihydrocoumarin	Coumarins	409000	546000	571000	547000	549000	553000	529000	577000	559000	564000	1170000	1160000	1250000	677000	671000	632000	707000	625000	626000	473000	636000	535000	283000	306000	313000	252000	251000	216000	258000	351000	286000	413000	1120000	633000
Tri664	Positive	270.053	C01477	Apigenin	Flavone	105000	99000	110000	115000	96600	106000	111000	119000	108000	109000	35200	29600	37600	49300	30700	36500	82800	53000	92000	163000	405000	1390000	19800	13200	28100	56200	26400	16800	209000	236000	58200	228000	241000	216000
Tri665	Positive	411.3	-	LysoPC 10:0	Lipids_Glycerophospholipids	2350000	3260000	3400000	3380000	3390000	3450000	3250000	3510000	3380000	3350000	3740000	3430000	3450000	3190000	3190000	3130000	1280000	1100000	1280000	359000	482000	360000	5350000	4930000	4870000	4000000	4370000	4750000	2280000	2550000	2310000	1060000	1100000	1020000
Tri668	Positive	302.079	C01709	Hesperetin	Flavanone	60800	70900	81900	74800	83800	73700	76400	74000	78900	78400	8790	9	11900	21300	15700	19800	41800	28800	26400	77200	124000	141000	25400	21200	26800	64600	26000	7380	38200	50000	31000	47400	51800	68500
Tri679	Positive	306.1	-	N-Cinnamoyl serotonin	Tryptamine derivatives	76500	112000	113000	111000	105000	107000	108000	110000	106000	92700	9	9	20500	60700	97200	61700	160000	56000	74600	58900	84100	56000	9	9	9	66800	17500	20000	58900	63100	84500	87600	105000	80400
Tri680	Positive	267	-	Cinnamoyl tyramine	Tryptamine derivatives	529000	632000	643000	713000	654000	596000	619000	659000	660000	638000	21200	34100	22000	169000	54200	233000	810000	527000	1740000	2520000	9740000	6480000	4560	9	9	2770000	382000	61100	1500000	1370000	374000	2120000	1160000	1830000
Tri682	Positive	150.068	-	4-Ethylbenzoic acid	Organic acids	18400	21600	18700	26600	22400	28500	23500	21400	22700	29100	9	9	9	9	30300	23700	35300	33800	9	35300	9	19000	9	9	9	17600	26400	22000	20000	28500	38800	31600	19200	19600
Tri683	Positive	274.1	-	N-Lauryldiethanolamine	Others	541000	523000	498000	496000	480000	465000	440000	476000	483000	461000	313000	322000	316000	253000	610000	263000	471000	349000	460000	456000	462000	250000	267000	284000	319000	222000	347000	335000	290000	276000	435000	315000	486000	384000
Tri684	Positive	164.1	C10945	Caffeic aldehyde	Hydroxycinnamoyl derivatives	25200	26700	25200	21000	19900	29900	24400	21000	23400	23100	42400	42100	46200	9	9	18800	24500	33600	31700	66400	83800	88600	24800	25200	26900	9	9	16300	36000	31400	34400	50200	76500	72800
Tri689	Positive	189.079	-	Methyl indole-3-acetate	Phytohormones	32400	43200	49500	43600	52100	49200	46800	47200	39400	41700	32800	26400	36600	83100	58200	64900	92000	90000	84300	86800	93800	91400	20200	28400	42000	53200	32600	35600	52700	46500	39000	83700	73800	76900
Tri690	Positive	344.2	C04444	Ayanin	Flavonol	217000	325000	263000	331000	259000	309000	281000	311000	250000	268000	17500	16900	15500	160000	193000	150000	497000	483000	438000	1000000	947000	869000	5790	5520	7400	307000	339000	563000	800000	849000	902000	1100000	1620000	1310000
Tri697	Positive	510.2	-	Tricin 4'-O-syringic acid	Flavonolignan	40300	50500	55900	52300	53300	57800	53100	56600	51200	54200	9	9	9	9	6910	9	73200	50900	70900	217000	244000	274000	9	9	9	15700	13900	17200	295000	230000	176000	227000	297000	259000
Tri704	Positive	346.251	-	Troxerutin (Trihydroxyethyl rutin)	Flavonol	81000	97300	88500	99500	105000	108000	84200	104000	101000	90600	118000	94200	81300	170000	242000	306000	291000	209000	163000	330000	165000	206000	9	26900	21500	48500	30000	23500	20500	55300	54900	24400	45700	34800
Tri705	Positive	304.1	C21561	Oryzalexin E	Terpenoids	6710	6810	10100	6780	8430	10100	6300	9480	8340	5790	9	9	9	6710	4990	5420	5070	9	4650	7180	11000	20100	9	9	9	8850	9	9	21000	8820	7750	25000	34400	25300
Tri706	Positive	342.1	-	Cocamidopropyl betaine	Others	1750000	1880000	1950000	1960000	1900000	1890000	2190000	2200000	2320000	2280000	1490000	1440000	1670000	1610000	1760000	1230000	1790000	1620000	1440000	1500000	1890000	2240000	1180000	1260000	1260000	1380000	1410000	1570000	1770000	1350000	1450000	1640000	2010000	1730000
Tri709	Positive	350	-	MAG (18:4) isomer1	Lipids_Glycerolipids	122000	128000	135000	138000	134000	133000	119000	142000	146000	128000	43200	9	52500	30700	71800	44000	285000	202000	217000	599000	630000	662000	9	9	9	55700	68200	133000	290000	237000	197000	492000	870000	565000
Tri711	Positive	290	-	4-oxo-9Z,11Z,13E,15E-octadecatetraenoic acid	Lipids_Fatty acids	14800	14100	17500	16500	12900	17800	15700	20000	11800	17300	20100	14300	18800	9320	14400	10100	31900	25300	32000	66600	91400	82600	9	9	9	11900	10200	15200	39300	28200	31900	49800	73800	62000
Tri717	Positive	318.1	-	Phytocassane C	Terpenoids	6060000	5110000	5050000	4910000	4840000	4830000	4680000	4570000	4610000	4570000	1670000	1830000	1840000	3640000	15700000	4230000	7850000	7480000	8340000	13400000	11500000	9520000	2160000	1890000	2010000	4490000	5750000	5330000	6550000	6620000	12200000	8840000	17600000	11500000
Tri719	Positive	389.4	-	Azoxystrobin acid	Others	7670000	6450000	6040000	5880000	5900000	5790000	5490000	5820000	6170000	5660000	4580000	3400000	4270000	3880000	9650000	4090000	7480000	4790000	9420000	6150000	6870000	3440000	3420000	4570000	5350000	4100000	5410000	5170000	4390000	4180000	7650000	4860000	6610000	5230000
Tri721	Positive	286.084	C09833	sakuranetin	Flavone	34100	44300	54400	47900	49500	47300	52400	56100	47300	51100	18400	9	11800	7040	9530	9	18300	9	6940	131000	1380000	189000	15100	15200	20100	34400	8240	7530	9620	73100	14400	13900	36300	13800
Tri723	Positive	284.069	C00814	Biochanin A	Isoflavone	12800	15900	16100	15200	14100	16000	11800	12000	17700	16800	9	9	9	36600	40500	34300	43000	34100	32000	34400	9	47400	9	9	9	9	6530	9	9	9	7040	9	9100	9
Tri725	Positive	402.132	C10112	Nobiletin	Flavone	383000	377000	336000	331000	351000	358000	372000	401000	445000	399000	311000	286000	298000	278000	319000	309000	281000	287000	274000	311000	319000	302000	304000	276000	258000	321000	341000	264000	257000	252000	319000	275000	320000	319000
Tri727	Positive	314.079	-	Kumatakenin	Flavonol	18100	15700	16500	14600	17000	15700	15400	15000	13400	13200	15100	20300	20800	4930	6860	5970	11700	5440	9870	37500	113000	74300	12600	14900	10600	9	9	9	9	30400	9	14500	16800	12000
Tri728	Positive	350.4	-	MAG (18:4) isomer2	Lipids_Glycerolipids	10300000	8700000	8080000	7820000	7850000	7720000	7520000	7830000	8050000	7640000	510000	377000	391000	4320000	19900000	4980000	13800000	8700000	11100000	22300000	16200000	13900000	1060000	1170000	1270000	6890000	10100000	5890000	6900000	9090000	16000000	11300000	19000000	13300000
Tri729	Positive	368.126	C10443	Curcumin	Others	13400	10900	15400	13500	11300	14000	13600	9	10800	11500	26900	18100	25400	14400	12900	19200	9	15400	17000	9	15400	9	9330	9	7930	9	9	9	9	8060	8840	10900	9	9
Tri730	Positive	316.1	-	Phytocassane D	Terpenoids	45800	61700	65300	67400	52500	57500	57800	60600	53300	55800	9	9	9	60000	34000	64100	149000	190000	139000	453000	622000	393000	9	10900	9	40300	21900	9600	46500	75400	24400	107000	113000	138000
Tri732	Positive	491.3	-	LysoPC 16:2 (2n isomer)	Lipids_Glycerophospholipids	1410000	1720000	1830000	1820000	1760000	1780000	1770000	1800000	1770000	1760000	1950000	1970000	2050000	2320000	2900000	2320000	3680000	3260000	3030000	6300000	4430000	4010000	614000	605000	637000	1090000	1010000	980000	1380000	1290000	1460000	5850000	3230000	2340000
Tri733	Positive	301.4	-	D-erythro-Dihydrosphingosine	Others	7370000	6290000	5960000	5650000	5440000	5660000	5500000	5560000	5510000	5300000	245000	256000	252000	1350000	4530000	2550000	3570000	3580000	5130000	8720000	6180000	7200000	575000	499000	519000	1380000	2000000	1750000	1930000	2180000	3860000	2790000	6280000	3550000
Tri735	Positive	316.168	C11863	GIBBERELLIN A9	Phytohormones	18400	25500	27700	23200	27200	24700	24000	21700	27400	23300	9	9	9	22800	13800	25700	65500	72800	59000	186000	244000	170000	9	6680	9	19700	11700	8870	18100	33600	18600	45400	48200	59000
Tri736	Positive	330.183	C14162	GIBBERELLIN A15	Phytohormones	14000	18500	28700	26200	28300	33900	20700	20300	20400	19200	9	9	9	9	10400	18800	49000	50400	38800	163000	198000	134000	9	9	9	27200	9	13000	33400	57700	29000	61100	61700	87700
Tri737	Positive	372.121	C10190	Tangeretin	Flavone	322000	349000	359000	370000	418000	379000	410000	485000	499000	469000	304000	268000	272000	300000	281000	300000	303000	316000	311000	319000	320000	366000	296000	293000	281000	414000	389000	345000	347000	311000	376000	307000	320000	375000
Tri738	Positive	695.4	-	DGMG (18:2) isomer2	Lipids_Glycerolipids	3690000	4270000	4120000	3960000	3920000	3990000	4140000	4560000	4280000	4390000	459000	326000	339000	1690000	2860000	1470000	6690000	4560000	4160000	8680000	10600000	9070000	314000	211000	226000	3070000	3410000	4690000	9300000	8350000	7350000	11600000	14600000	12900000
Tri739	Positive	316.204	C09066	Cafestol	Hydroxycinnamoyl derivatives	6300000	6930000	7130000	6940000	6660000	6880000	6890000	7010000	6740000	6780000	6910000	6860000	3500000	7050000	6120000	5300000	12700000	14900000	11000000	38200000	45900000	39100000	791000	3740000	2350000	4660000	6660000	2920000	6070000	13100000	8280000	10400000	15700000	19200000
Tri740	Positive	386.1	C00187	Cholesterol	Others	3840000	4730000	5170000	4940000	4880000	5090000	4900000	5050000	4960000	4800000	4640000	3240000	3380000	3110000	4370000	2550000	6050000	4520000	9300000	5760000	5870000	3810000	3980000	4180000	4330000	3370000	5190000	5830000	5680000	4720000	4700000	5460000	4670000	4010000
Tri742	Positive	479.1	-	LysoPC 15:1	Lipids_Glycerophospholipids	3210000	3660000	3830000	3810000	3820000	4030000	3700000	3770000	3750000	3760000	4800000	4570000	4780000	4200000	3810000	4560000	2960000	2930000	2980000	1870000	2030000	1910000	3400000	3360000	3420000	3460000	3330000	3220000	2370000	2800000	2230000	1730000	1810000	1830000
Tri743	Positive	350	-	MAG (18:4) isomer3	Lipids_Glycerolipids	374000	416000	420000	415000	397000	401000	402000	333000	366000	396000	715000	377000	408000	692000	634000	480000	677000	752000	534000	932000	940000	1000000	115000	93000	96100	510000	320000	441000	618000	634000	521000	815000	859000	772000
Tri744	Positive	276.2	-	Octadecadien-6-ynoic acid	Lipids_Fatty acids	151000	181000	206000	179000	191000	197000	193000	206000	193000	189000	265000	236000	219000	182000	204000	170000	209000	252000	242000	217000	182000	254000	99100	71100	83800	187000	168000	220000	148000	158000	186000	164000	178000	153000
Tri746	Positive	300.209	C16683	4-Oxoretinol	Vitamins	258000	295000	311000	340000	310000	302000	302000	311000	299000	308000	13800	7810	16500	997000	963000	882000	1100000	1030000	864000	793000	875000	987000	4090	11800	10900	153000	156000	146000	225000	291000	210000	111000	211000	325000
Tri747	Positive	399.335	C02990	L-Palmitoylcarnitine	Others	10500	8110	9090	8830	9800	8830	9340	8930	10300	8110	9	9	9	6620	10100	5870	18900	18500	18000	29300	30200	24600	9	9	9	9230	10300	9420	17500	14400	20300	16900	22100	23300
Tri748	Positive	354.147	C16417	Xanthohumol	Flavanone	26700	28500	33800	34400	25400	36600	32800	30500	30200	31800	9	9	9	9	9	9	43900	38400	36000	166000	179000	170000	9	9	9	27200	38500	34600	128000	120000	92600	169000	179000	192000
Tri750	Positive	352.1	-	MAG (18:3) isomer2	Lipids_Glycerolipids	8700000	9520000	11100000	11700000	11000000	11100000	11700000	11400000	10800000	10700000	9	9	9	3880000	2730000	3070000	15200000	12600000	13000000	43800000	48500000	53400000	263000	267000	256000	9140000	10600000	12300000	38900000	35500000	28500000	53700000	55800000	59100000
Tri751	Positive	354.1	-	MAG (18:2) isomer1	Lipids_Glycerolipids	2340000	2650000	2430000	2390000	2330000	2470000	2320000	2270000	2250000	2300000	2610000	2050000	2160000	2350000	4170000	2380000	2370000	1840000	1790000	1070000	1410000	967000	2300000	2050000	2150000	2490000	2860000	2990000	1980000	1960000	2420000	1440000	2320000	2220000
Tri752	Positive	276.216	-	14,15-Dehydrocrepenynic acid	Lipids_Fatty acids	1530000	1550000	1550000	1590000	1710000	1610000	1640000	2030000	1610000	1750000	3180000	2360000	2890000	1490000	1450000	1380000	1880000	2070000	1860000	2330000	2250000	2800000	733000	733000	812000	1240000	1090000	1130000	1530000	1630000	1640000	1810000	3110000	2540000
Tri753	Positive	493.3	-	LysoPC 16:1	Lipids_Glycerophospholipids	3230000	2990000	2820000	2730000	2720000	2840000	2790000	2800000	2780000	2820000	2520000	2630000	2650000	3250000	5630000	3170000	4200000	3580000	4040000	2900000	2680000	2330000	1790000	1710000	1710000	2700000	2960000	2840000	1780000	1790000	2540000	1470000	2220000	1570000
Tri755	Positive	356.2	-	MAG (18:1) isomer1	Lipids_Glycerolipids	9600000	9430000	9270000	9050000	9270000	9510000	8980000	9380000	9140000	9560000	2230000	1660000	1620000	3280000	4320000	3170000	14200000	8960000	7280000	18200000	23400000	19000000	3890000	2780000	3080000	9410000	12600000	17000000	26100000	26400000	23700000	38600000	61500000	48400000
Tri756	Positive	771.1	-	PC 19:2/16:0	Lipids_Glycerophospholipids	5880000	5440000	5180000	4970000	4830000	5190000	4600000	4200000	4360000	4720000	5850000	5870000	5770000	5830000	5970000	5430000	5120000	5100000	5010000	4190000	4220000	3850000	4500000	4550000	4530000	4580000	5010000	4390000	3290000	3750000	4490000	2660000	3720000	3270000
Tri757	Positive	356.2	-	MAG (18:1) isomer2	Lipids_Glycerolipids	10500000	10500000	9700000	9740000	9600000	10400000	9480000	9310000	9590000	9710000	7460000	5980000	6060000	7980000	16300000	7500000	10900000	8840000	8820000	4640000	9400000	7320000	6840000	6250000	6090000	11000000	13500000	14300000	10500000	10600000	13900000	9880000	15200000	9380000
Tri758	Positive	479.1	-	LysoPE 18:1	Lipids_Glycerophospholipids	4350000	4160000	4350000	4390000	4330000	4360000	4280000	4290000	4200000	4070000	2750000	2600000	2730000	3000000	5050000	2540000	8140000	6730000	5920000	8670000	9430000	6220000	2320000	2410000	2830000	3020000	3670000	3350000	4380000	4550000	7150000	9380000	15300000	8440000
Tri759	Positive	523.1	-	LysoPC 18:0 (2n isomer)	Lipids_Glycerophospholipids	9350000	8630000	8250000	8080000	7850000	8190000	7960000	7630000	7720000	7680000	7880000	7810000	7930000	8670000	15500000	7540000	14300000	12200000	11800000	12400000	12300000	7740000	4610000	4740000	5220000	5640000	7300000	6270000	6350000	6810000	10700000	10800000	16900000	11200000
Tri760	Positive	481.1	-	LysoPE 18:0 (2n isomer)	Lipids_Glycerophospholipids	246000	214000	194000	184000	185000	187000	174000	180000	182000	180000	127000	112000	101000	123000	320000	129000	109000	69600	93700	43400	59000	36000	178000	179000	179000	255000	320000	281000	136000	139000	256000	84300	144000	104000
Tri762	Positive	533.1	-	MGMG (18:2) isomer2	Lipids_Glycerolipids	14500000	12700000	13800000	12100000	11600000	12700000	12100000	11400000	11700000	12000000	4360000	3390000	3630000	6890000	10600000	6310000	19900000	13700000	14900000	30800000	37400000	31900000	3970000	3230000	3620000	12900000	12100000	15700000	27500000	23700000	33300000	32300000	47000000	41200000
Tri763	Positive	294.2	-	9-Hydroxy-(10E,12Z,15Z)-octadecatrienoic acid	Lipids_Fatty acids	10600000	11000000	11600000	11400000	11600000	11600000	11300000	11600000	11700000	11600000	21300000	22100000	23300000	14900000	15800000	15800000	14700000	15900000	15900000	14200000	14400000	14900000	4450000	5130000	5510000	5300000	5280000	5090000	5670000	6480000	6940000	7600000	11800000	9090000
Tri765	Positive	509.1	-	LysoPC 17:0	Lipids_Glycerophospholipids	10800000	8900000	7850000	7240000	7270000	7390000	7030000	7160000	6730000	6950000	7930000	7790000	8410000	9210000	44600000	8590000	10800000	9460000	11100000	6890000	7110000	5930000	3750000	3730000	3460000	6050000	6680000	6580000	3780000	4120000	7880000	4220000	9160000	6220000
Tri766	Positive	148	-	Phthalic anhydride	Others	7600000	8170000	7960000	7290000	7550000	7090000	7680000	7330000	6850000	6830000	5820000	4610000	4630000	9320000	9270000	11800000	9650000	13300000	9300000	8940000	9730000	9630000	4530000	5920000	5180000	6800000	8010000	8000000	8320000	9570000	8700000	7970000	13400000	8860000
Tri767	Positive	481.1	-	LysoPE 18:0	Lipids_Glycerophospholipids	1140000	1140000	1010000	977000	960000	978000	943000	960000	939000	941000	788000	775000	913000	995000	4010000	970000	903000	933000	1110000	468000	477000	462000	569000	573000	594000	922000	1040000	1020000	521000	526000	1190000	409000	759000	459000
Tri768	Positive	549.37	-	LysoPC 20:1 (2n isomer)	Lipids_Glycerophospholipids	3620000	3090000	2850000	2610000	2650000	2630000	2650000	2720000	2580000	2580000	3250000	3120000	3420000	3660000	7340000	3480000	6420000	4900000	5150000	4360000	4440000	2920000	989000	1010000	1070000	1330000	1790000	1790000	1010000	1210000	2090000	1460000	4000000	2040000
Tri769	Positive	352.1	-	MAG (18:3) isomer4	Lipids_Glycerolipids	4890000	5120000	4890000	4700000	4820000	5040000	4700000	4550000	4710000	4830000	2100000	1300000	1440000	4390000	4780000	3280000	6770000	6940000	5860000	5650000	6350000	9090000	1450000	1170000	1300000	6400000	5520000	5450000	9890000	9110000	8130000	10200000	10000000	11000000
Tri770	Positive	549.37	-	LysoPC 20:1	Lipids_Glycerophospholipids	16100000	13200000	11900000	10000000	10400000	10200000	10100000	11500000	10800000	10200000	11500000	10800000	12200000	15700000	42600000	15000000	31700000	22000000	24200000	20000000	22000000	13800000	3140000	3270000	3200000	6250000	6940000	7900000	4020000	4420000	8390000	3700000	11800000	5080000
Tri771	Positive	555.284	C05122	Taurocholic acid	Organic acids	28200000	29700000	27500000	25500000	26000000	25200000	28500000	28300000	23000000	26200000	29500000	28500000	29700000	28400000	27700000	29400000	27400000	26700000	27200000	25200000	25600000	25200000	29300000	29400000	28500000	26400000	25500000	25800000	25500000	26000000	26900000	25600000	26500000	26000000
Tri772	Positive	278.2	C06427	α-Linolenic acid	Lipids_Fatty acids	7330000	6760000	8370000	9000000	7780000	8270000	6830000	6570000	8270000	8970000	9910000	8580000	8870000	5240000	4470000	6140000	5730000	5560000	6010000	6590000	7220000	8020000	8150000	7800000	7490000	6710000	8000000	8490000	4120000	6090000	6600000	5110000	8120000	7110000
Tri775	Positive	286.23	-	All-trans-13,14-dihydroretinol	Vitamins	62200	57700	62900	48500	58000	58100	44100	59400	49500	57300	200000	147000	177000	130000	107000	99200	96800	51000	94900	83500	97300	171000	9	9	9	9	9	9	9	9	9	9	9	9
Tri777	Negative	566.1	C00029	Uridine 5'-diphospho-D-glucose	Nucleotide and its derivates	499000	493000	523000	544000	572000	556000	526000	510000	496000	550000	9	9	9	655000	769000	723000	650000	633000	643000	1120000	884000	869000	9	9	9	471000	465000	499000	672000	690000	605000	613000	659000	764000
Tri778	Negative	290.1	-	Glucarate O-Phosphoric acid	Carbohydrates	1410000	1300000	1080000	1240000	1050000	1100000	1200000	955000	1080000	991000	545000	412000	437000	1540000	1550000	1430000	2160000	1540000	1610000	2390000	1510000	1300000	297000	547000	568000	1190000	1040000	1210000	1140000	1310000	1350000	1380000	1560000	1910000
Tri779	Negative	133.037	C00049	L-Aspartic acid	Amino acids	2790000	3030000	2960000	3330000	3060000	3010000	3300000	3070000	2660000	2640000	2050000	1610000	2030000	3010000	2860000	2930000	2250000	2470000	2450000	2470000	2580000	2360000	1690000	1550000	1970000	3800000	3950000	3450000	2490000	2920000	2730000	1870000	2100000	2350000
Tri783	Negative	132.054	C00152	L-Asparagine	Amino acids	1400000	1410000	1530000	1520000	1420000	1480000	1550000	1440000	1460000	1300000	1120000	1050000	1200000	1090000	1150000	1280000	806000	986000	788000	1200000	1100000	1080000	1290000	1310000	1390000	1780000	2130000	1880000	1010000	1340000	1210000	988000	1370000	1500000
Tri784	Negative	132.042	C00489	Glutaric acid	Organic acids	128000	143000	157000	145000	146000	135000	146000	141000	126000	132000	93700	90400	80900	191000	174000	186000	205000	200000	218000	239000	226000	201000	32800	40500	37100	86000	103000	104000	116000	121000	97900	136000	324000	211000
Tri785	Negative	132.042	-	2-Methylsuccinic acid	Organic acids	152000	154000	165000	155000	137000	167000	160000	167000	161000	147000	46300	58400	36900	141000	154000	154000	239000	183000	218000	312000	340000	296000	22000	33600	32700	149000	128000	108000	168000	155000	163000	223000	248000	220000
Tri787	Negative	118.027	C02170	Methylmalonic acid	Organic acids	7480000	7830000	8690000	8070000	8560000	8110000	8030000	8150000	8250000	8070000	512000	446000	439000	2000000	2220000	2540000	4020000	4090000	5750000	8450000	6400000	9310000	188000	193000	148000	2070000	1950000	2430000	3730000	3990000	3520000	4770000	6480000	4680000
Tri790	Negative	118.027	C00042	Succinic acid	Organic acids	7070000	7850000	8680000	7880000	8740000	7950000	8000000	7890000	8220000	8050000	572000	457000	438000	1990000	2130000	2510000	3980000	4030000	5700000	8070000	6330000	9530000	178000	201000	174000	2150000	1960000	2350000	3590000	3850000	3550000	4870000	6640000	4590000
Tri791	Negative	134.022	C00497	L(-)-Malic acid	Organic acids	1780000	1820000	1980000	1860000	1680000	1690000	1790000	1890000	1910000	1760000	37400	22000	8720	2510000	2280000	1780000	2960000	2910000	3110000	3840000	4050000	4030000	9	9	9710	2260000	2060000	2150000	2660000	3010000	2800000	3140000	3670000	3740000
Tri792	Negative	192.063	C00296	Quinic acid	Quinate and its derivatives	1020000	948000	897000	924000	1010000	978000	1020000	1010000	928000	818000	259000	257000	230000	1210000	1060000	1260000	1270000	1440000	1400000	1400000	1330000	1210000	294000	352000	381000	1230000	1240000	1320000	1460000	1420000	1470000	1420000	1280000	1450000
Tri793	Negative	192.027	C00158	Citric acid	Organic acids	1280000	1310000	1160000	1100000	1170000	1210000	1120000	1090000	1110000	1120000	142000	59600	69600	1590000	1660000	1520000	2030000	1910000	2020000	1820000	1780000	1670000	34100	58900	91400	1570000	1720000	1630000	1910000	1910000	2190000	1890000	1750000	2080000
Tri796	Negative	166.048	-	D-Xylonic acid	Organic acids	73000	71500	75000	79000	77600	69600	74900	83100	67500	68400	48300	44300	51800	67700	75400	67700	102000	86700	99000	112000	129000	110000	24700	28800	20900	68600	56200	69100	72300	73400	64800	87800	111000	105000
Tri797	Negative	296	-	9,10-EODE	Lipids_Fatty acids	48000000	52000000	52300000	51900000	54500000	51600000	54100000	50500000	49400000	52200000	71800000	72200000	73300000	63000000	65500000	66000000	67900000	68000000	71600000	69300000	66300000	69600000	23100000	23900000	25300000	28400000	27500000	28700000	27000000	29300000	32700000	32000000	49000000	39700000
Tri798	Negative	386.1	-	1-O-beta-D-Glucopyranosyl sinapate	Hydroxycinnamoyl derivatives	17100000	17200000	18900000	17000000	16700000	17200000	17700000	16100000	15700000	16400000	125000	106000	115000	39500000	36300000	36500000	41200000	38600000	42900000	38600000	39700000	35500000	69300	118000	97100	17300000	16700000	18900000	18000000	22300000	17100000	16000000	20900000	21700000
Tri799	Negative	492.1	-	Tricin 5-O-hexoside	Flavone	22900000	28000000	24600000	25700000	26200000	26200000	25600000	24100000	23500000	23300000	118000	93900	117000	539000	500000	289000	1190000	1070000	1390000	4300000	5510000	5340000	111000	105000	191000	2880000	4040000	3450000	75000000	68400000	49400000	108000000	124000000	119000000
Tri800	Negative	638.1	-	Tricin 5-O-rutinoside	Flavone	17600000	20200000	20200000	18600000	17000000	18300000	17100000	17900000	16600000	17200000	33600000	27300000	34700000	34000000	29300000	31700000	33000000	28600000	32400000	41000000	36800000	39700000	1100000	825000	2270000	1850000	1840000	1810000	7540000	7240000	5360000	11000000	12800000	17200000
Tri804	Negative	425.2	-	LysoPE 14:0 (2n isomer)	Lipids_Glycerophospholipids	16800000	15600000	14300000	14100000	13800000	14100000	13500000	13300000	13200000	13600000	20200000	21000000	20900000	20000000	34100000	18800000	19200000	14900000	16900000	9630000	9540000	7540000	9960000	8970000	9290000	9510000	10400000	10800000	5530000	5930000	8210000	4240000	7130000	4570000
Tri805	Negative	453.3	-	LysoPE 16:0 (2n isomer)	Lipids_Glycerophospholipids	190000000	175000000	161000000	152000000	157000000	154000000	153000000	148000000	145000000	151000000	169000000	170000000	179000000	184000000	295000000	183000000	164000000	153000000	167000000	102000000	103000000	74100000	96900000	94300000	94700000	126000000	137000000	130000000	64600000	69000000	120000000	48600000	66100000	53600000
Tri807	Negative	188.105	C08261	Azelaic Acid	Organic acids	19800000	22100000	22600000	20500000	22100000	22400000	24200000	23000000	23000000	24000000	14200000	13900000	16100000	21400000	19200000	18700000	23400000	19500000	18600000	47700000	44500000	45900000	5020000	5070000	5840000	14200000	13800000	15900000	21800000	22900000	17400000	74100000	99100000	58800000
Tri808	Negative	194.058	C01494	Ferulic acid	Hydroxycinnamoyl derivatives	15400000	17900000	19500000	18400000	17900000	16500000	17500000	17200000	16000000	15200000	11100000	11400000	11500000	20300000	20300000	19200000	28900000	29500000	29800000	16200000	19100000	18200000	8530000	7210000	8590000	24100000	22600000	21400000	18500000	20400000	17700000	15200000	18100000	15400000
Tri809	Negative	194.058	-	3-Hydroxy-4-methoxycinnamic acid	Hydroxycinnamoyl derivatives	16800000	19100000	19200000	18600000	18600000	17600000	18400000	18200000	17000000	16200000	11900000	11900000	12700000	21500000	21000000	20900000	31500000	31700000	30600000	17500000	20200000	18900000	9330000	7350000	9300000	26300000	23100000	22000000	18800000	21900000	18800000	15500000	19500000	16200000
Tri810	Negative	342.116	-	D-(+)-Sucrose	Carbohydrates	21300000	20800000	20000000	19800000	20300000	20900000	19400000	19700000	20200000	20100000	73300000	70200000	64600000	21100000	20800000	21800000	18800000	19500000	19100000	20100000	20100000	19200000	71100000	74100000	74000000	22000000	23100000	22000000	20900000	21500000	22600000	21500000	21900000	23200000
Tri811	Negative	181.074	C00082	L-(-)-Tyrosine	Amino acids	19100000	17900000	16900000	15800000	16900000	20500000	17000000	15300000	16900000	16300000	2670000	3300000	2960000	12100000	13800000	14900000	23400000	21300000	22500000	38700000	31300000	32100000	744000	717000	685000	11900000	16000000	13600000	18400000	18000000	22100000	21400000	19300000	26000000
Tri812	Negative	283.092	C00387	Guanosine	Nucleotide and its derivates	28100000	29300000	30800000	29300000	31300000	28800000	32600000	30200000	32300000	30700000	6760000	6480000	7060000	26300000	24400000	23500000	41700000	45600000	40100000	41300000	53400000	44900000	4120000	3960000	4260000	40200000	38400000	39700000	57600000	50300000	51900000	53000000	60000000	58000000
Tri813	Negative	138.032	C00805	Salicylic acid (SA)	Phytohormones	53000000	55000000	54000000	51600000	51700000	52700000	51000000	48600000	49300000	48300000	9540000	9060000	8210000	12200000	13200000	9670000	99700000	90100000	104000000	159000000	195000000	193000000	7410000	6140000	7700000	14200000	14400000	13800000	122000000	118000000	92400000	196000000	227000000	211000000
Tri814	Negative	260.03	C00092	D-Glucose 6-phosphate	Carbohydrates	30500000	36300000	40700000	38100000	31500000	35200000	43100000	30800000	30500000	35100000	175000	9	172000	34000000	43500000	41000000	17400000	22500000	13900000	12100000	16200000	16000000	9	107000	124000	39600000	39000000	41600000	23600000	25000000	17500000	13500000	15700000	15000000
Tri816	Negative	168.09	C00534	4-(Aminomethyl)-5-(hydroxymethyl)-2-methylpyridin-3-ol	Others	31500	30500	38500	38500	32100	36000	46200	40600	38400	32600	91800	91900	99500	31300	32600	45600	34300	30600	36200	17000	19000	16800	50300	63200	62600	27000	29100	24400	15100	18100	15400	15400	14400	12500
Tri817	Negative	169.085	C01152	1-Methylhistidine	Amino acid derivatives	35500	38200	39300	40300	36200	37800	39600	40300	39600	39000	93800	80400	79800	42800	45400	49500	9	21600	42000	42000	37600	41300	44200	43300	48700	24600	26500	25900	23900	27900	24800	20000	33800	34400
Tri820	Negative	290.1	C03406	Argininosuccinate	Organic acids	594000	821000	756000	473000	588000	611000	610000	611000	415000	636000	3540	3590	4300	381000	742000	568000	669000	423000	280000	155000	212000	258000	1870	9	1910	640000	459000	536000	891000	768000	558000	817000	384000	284000
Tri821	Negative	422.1	C00689	Trehalose 6-phosphate	Carbohydrates	1510000	1250000	1760000	1610000	1610000	1520000	1660000	1110000	1060000	1010000	6130000	4980000	3930000	2000000	2450000	2430000	800000	903000	901000	386000	459000	574000	2440000	953000	3050000	1560000	1750000	1630000	698000	875000	644000	353000	407000	509000
Tri822	Negative	117.054	C00581	Guanidineacetic acid	Amino acid derivatives	46700	44700	46200	37900	59400	42000	43200	44900	43400	38100	37100	43800	46900	32100	31900	43200	39500	46400	41300	48300	70100	40400	29000	22300	16300	39700	30900	26700	36100	53800	38100	61300	51600	35200
Tri823	Negative	142.027	-	trans,trans-Muconic acid	Organic acids	8390000	8550000	8670000	8980000	8750000	8830000	8520000	9080000	8570000	8210000	12400000	11600000	12800000	10200000	5990000	11200000	3960000	6160000	4860000	3040000	3370000	5610000	13000000	17100000	15800000	12100000	8450000	7600000	10800000	11200000	7010000	7060000	4770000	4550000
Tri825	Negative	155.07	C00135	L-Histidine	Amino acids	10500000	10500000	10400000	10800000	10600000	10900000	10300000	10500000	10500000	10200000	704000	826000	743000	7760000	8100000	7850000	13500000	13500000	12900000	21800000	19000000	19400000	880000	863000	965000	9640000	10300000	10100000	13300000	13400000	14300000	18500000	18300000	19100000
Tri826	Negative	196.058	C00257	Gluconic acid	Carbohydrates	7510000	7680000	7160000	7210000	7030000	7810000	7380000	7240000	7070000	7290000	8890000	7450000	5960000	5520000	5900000	5760000	9060000	8680000	9080000	23100000	15800000	14000000	3450000	3110000	3720000	3810000	3920000	4080000	7000000	7020000	5320000	22500000	18600000	19100000
Tri830	Negative	141.019	-	O-Phosphorylethanolamine	Others	682000	622000	576000	695000	632000	712000	718000	654000	617000	590000	315000	314000	344000	620000	568000	674000	594000	653000	658000	709000	739000	740000	383000	337000	294000	509000	435000	382000	469000	517000	537000	423000	518000	503000
Tri831	Negative	309.1	-	L-Glutamic acid O-glucoside	Amino acid derivatives	547000	692000	594000	666000	710000	663000	590000	623000	495000	566000	674000	615000	730000	678000	575000	695000	508000	480000	629000	702000	639000	731000	195000	197000	189000	503000	622000	473000	497000	590000	455000	418000	456000	599000
Tri832	Negative	175.096	C00327	L-Citrulline	Amino acids	1070000	1040000	1140000	1060000	1040000	1030000	1130000	1040000	1070000	1060000	219000	187000	176000	819000	895000	932000	1160000	1240000	1170000	1470000	1370000	1410000	110000	84900	99300	741000	787000	836000	860000	834000	974000	937000	796000	809000
Tri833	Negative	105.043	C00065	L-Serine	Amino acids	3840000	4050000	3610000	3890000	3550000	3930000	4170000	3920000	3370000	3560000	1760000	1850000	1680000	4600000	4060000	4630000	3040000	2780000	2750000	2630000	2570000	2670000	923000	813000	766000	3450000	3320000	3070000	2320000	2240000	2160000	2010000	1740000	1770000
Tri834	Negative	194.043	C00191	D-glucoronic acid	Carbohydrates	1020000	1080000	1120000	1120000	1080000	1170000	1110000	1180000	998000	1040000	319000	381000	292000	1310000	1440000	1310000	1400000	1410000	1500000	1730000	1620000	1610000	136000	143000	164000	978000	1060000	1030000	1120000	1190000	1100000	1190000	1070000	1140000
Tri835	Negative	146.06	-	Methylglutaric acid	Organic acids	84400	82500	71300	84100	68700	76500	78500	85800	70800	76200	6690	10700	14500	65300	69000	76200	50700	36000	53000	62300	67500	55300	4800	9	9	86100	105000	75200	60500	63600	73200	61500	71600	67500
Tri836	Negative	308	-	L-Glutamine O-hexside	Amino acid derivatives	352000	327000	409000	393000	278000	316000	344000	459000	242000	282000	60300	478000	143000	177000	212000	237000	201000	125000	178000	224000	131000	143000	30700	9050	17900	288000	378000	258000	334000	255000	99900	54600	358000	160000
Tri839	Negative	152.069	C01904	D-Arabitol	Alcohols and polyols	41500	41100	43000	41200	44000	42700	45700	50900	27200	41200	131000	193000	240000	40400	47000	40100	28500	32200	24200	37900	16600	26300	65000	65900	42100	21400	25800	24700	18900	30600	18400	41500	27000	9
Tri840	Negative	650.1	-	D(+)-Melezitose O-rhamnoside	Carbohydrates	1100000	962000	1260000	1110000	1180000	910000	888000	887000	870000	1070000	228000	393000	374000	375000	274000	453000	374000	407000	295000	720000	681000	564000	282000	193000	192000	1190000	1530000	1400000	767000	972000	784000	792000	823000	761000
Tri841	Negative	461.1	-	Anthranilate O-hexosyl-O-hexoside	Benzoic acid derivatives	4660000	4480000	4930000	4500000	4710000	4340000	4260000	3880000	3920000	4270000	4170000	5480000	4200000	2290000	1930000	3060000	1850000	2070000	1880000	2490000	2430000	2270000	6230000	5990000	6990000	4530000	4970000	4170000	2600000	2450000	2780000	2550000	1880000	2130000
Tri843	Negative	119.058	C00263	L-Homoserine	Amino acids	370000	329000	305000	335000	282000	332000	338000	328000	299000	296000	88700	97200	79500	299000	239000	298000	206000	194000	204000	251000	236000	220000	51200	48300	50300	268000	288000	277000	182000	190000	203000	170000	187000	164000
Tri844	Negative	131.058	C01157	trans-4-Hydroxy-L-proline	Amino acid derivatives	13700	8740	11800	11900	8720	9210	17500	15400	14500	9640	10200	15600	17500	13700	9140	14100	12500	8010	11700	8050	11300	5120	8040	13900	5330	5740	11400	6550	7740	8170	4770	12500	5380	8510
Tri845	Negative	180.063	C00137	Inositol	Others	1600000	1760000	1630000	1670000	1620000	1650000	1780000	1690000	1560000	1540000	1480000	1460000	1450000	1740000	1820000	1960000	1240000	1180000	1440000	1030000	958000	1010000	2130000	1850000	1900000	1960000	1930000	1640000	1550000	1650000	1390000	1380000	1330000	1490000
Tri846	Negative	146.069	C00064	L-Glutamine	Amino acids	5260000	5580000	5210000	5730000	5170000	5630000	6000000	5940000	4780000	4800000	646000	1020000	940000	5340000	4600000	5750000	3750000	3280000	3260000	5610000	4710000	4720000	187000	118000	127000	7300000	7070000	5850000	4460000	5460000	4640000	4720000	5420000	5210000
Tri850	Negative	174.016	C00417	Cis-Aconitic acid	Organic acids	158000	122000	139000	128000	134000	127000	116000	122000	141000	112000	7590	5470	15200	154000	161000	118000	239000	156000	173000	252000	289000	318000	13500	2540	5430	187000	150000	155000	175000	152000	151000	110000	153000	174000
Tri853	Negative	180.063	C00031	D(+)-Glucose	Carbohydrates	3420000	3610000	3250000	3360000	3440000	3760000	3530000	3550000	3210000	3380000	580000	664000	581000	2860000	2900000	2860000	2770000	2290000	2580000	3250000	2910000	3190000	494000	476000	460000	4160000	4010000	3680000	3090000	3470000	3700000	2880000	3460000	3160000
Tri855	Negative	666.1	C02052	Maltotetraose	Carbohydrates	1120000	1150000	1100000	1130000	1130000	1220000	973000	885000	1070000	1080000	29100	32400	19400	379000	268000	487000	573000	555000	708000	619000	626000	560000	66000	63600	60300	1320000	1300000	1200000	1120000	991000	1200000	1080000	872000	973000
Tri859	Negative	152.069	C00379	Xylitol	Alcohols and polyols	82100	77900	66100	66000	86100	65700	61600	47400	57300	49500	423000	360000	406000	51600	86000	45300	82000	66000	78300	102000	91600	118000	229000	202000	222000	79300	91200	72800	79600	75000	91700	89600	87100	70900
Tri860	Negative	150.053	-	DL-Arabinose	Carbohydrates	289000	285000	208000	226000	217000	226000	218000	284000	164000	193000	77700	70300	69500	235000	248000	213000	162000	130000	193000	106000	176000	176000	60100	52700	53300	307000	355000	269000	195000	167000	205000	178000	150000	165000
Tri862	Negative	167.037	-	Guanidinoethyl sulfonate	Organic acids	377000	489000	438000	389000	591000	496000	355000	473000	425000	409000	232000	256000	236000	413000	494000	446000	446000	456000	521000	497000	335000	364000	239000	247000	231000	332000	411000	414000	380000	410000	397000	437000	415000	535000
Tri864	Negative	188.127	C01924	H-HomoArg-OH	Amino acid derivatives	63100	66300	56300	62700	44600	68400	69400	51100	59100	54400	26400	37700	26200	35000	43500	34600	36100	50900	45700	151000	83100	107000	4800	11100	6480	30300	27600	32100	30400	29600	30900	61200	69900	45400
Tri867	Negative	178.048	C00198	D-(+)-Glucono-1,5-lactone	Carbohydrates	43100	30300	30100	38000	36800	44200	38100	40100	35100	41000	27900	25100	16400	35700	34000	26100	38200	34500	22300	78400	65500	55400	13700	11700	6210	35200	31900	35800	36000	34800	31700	78200	69800	62800
Tri868	Negative	163.129	C03079	4-Hydroxy-L-glutamic acid	Amino acid derivatives	153000	149000	154000	149000	169000	141000	159000	168000	136000	110000	227000	196000	237000	176000	176000	165000	84900	85200	71500	49500	55800	53600	88500	109000	110000	155000	156000	122000	71600	93200	93300	60900	58300	59400
Tri873	Negative	268.081	C00294	Inosine	Nucleotide and its derivates	30700	34200	35200	34000	30400	30100	34500	31400	30900	37300	153000	116000	130000	36100	40100	47000	38900	37600	36800	24500	29700	38200	60500	52300	56700	38700	21500	25900	14200	25900	20900	20000	32600	17700
Tri875	Negative	178.048	C01040	L-Gulonic-γ-lactone	Carbohydrates	20900	23200	19600	16900	29800	25900	17900	19600	21100	15000	40200	30300	28300	19500	24300	22500	22900	22200	25400	52300	37700	30300	25300	16800	7850	18300	17500	17100	24500	13200	10100	53000	43500	56700
Tri878	Negative	145.074	C04076	Allysine(6-Oxo DL-Norleucine)	Amino acid derivatives	186000	196000	195000	189000	155000	179000	153000	206000	178000	183000	118000	137000	94200	112000	153000	130000	141000	165000	155000	252000	216000	254000	36500	37400	18100	325000	88800	154000	362000	162000	187000	618000	369000	366000
Tri879	Negative	205.131	C05944	Pantothenol	Alcohols and polyols	27000	21300	23000	24800	22500	27000	25700	27600	22300	23000	7800	10600	14000	9740	13700	10500	9630	4670	10800	9470	13300	8190	8370	7120	7090	17100	16100	16400	8870	12100	11000	11000	5850	6270
Tri883	Negative	148	C00815	Citramalate	Organic acids	649000	645000	562000	538000	516000	575000	579000	456000	530000	490000	170000	141000	147000	784000	677000	732000	960000	791000	790000	918000	692000	678000	209000	203000	233000	629000	758000	765000	707000	697000	881000	670000	784000	779000
Tri885	Negative	131.07	C00300	Creatine	Organic acids	232000	253000	314000	284000	274000	272000	282000	274000	272000	280000	58400	45200	52700	229000	187000	156000	204000	257000	319000	356000	339000	490000	13500	87300	68700	277000	208000	291000	438000	416000	403000	529000	582000	499000
Tri886	Negative	174.053	C00493	Shikimic acid	Organic acids	822000	729000	763000	733000	653000	581000	681000	531000	567000	610000	9	65500	45900	1100000	1300000	937000	1190000	1120000	1310000	1150000	1030000	1140000	43300	32000	22300	1130000	1050000	1090000	1320000	1260000	1020000	963000	1260000	1310000
Tri888	Negative	214.1	C00672	2-Deoxyribose 1-phosphate	Carbohydrates	792000	975000	1120000	1120000	1090000	982000	1140000	885000	1170000	1230000	103000	50000	70000	571000	741000	550000	836000	835000	708000	915000	1270000	1230000	20600	10900	5070	920000	729000	908000	945000	1060000	718000	1270000	1680000	1060000
Tri889	Negative	260.03	C00085	D-Fructose 6-phosphate	Carbohydrates	13500000	7450000	12700000	11400000	9770000	12500000	9280000	13300000	9030000	7150000	200000	158000	67500	12900000	14400000	16100000	2180000	6140000	1890000	1590000	1860000	5460000	135000	122000	129000	8860000	10300000	11000000	6430000	2320000	4620000	5010000	4690000	5170000
Tri890	Negative	176.12	C00072	L-ascorbate	Vitamins	49300	60200	61000	60200	38600	65500	70300	53300	44600	45500	13300	15200	8100	124000	88300	65500	46800	51000	39900	141000	92700	171000	8200	6030	5970	36400	47400	46500	82200	51800	55100	247000	123000	127000
Tri893	Negative	221.09	C00140	N-Acetyl-D-glucosamine	Carbohydrates	9	9	9	9	9	9	9	9	9	9	354000	410000	422000	9	9	9	9	9	9	9	9	9	440000	500000	453000	9	9	9	9	9	9	9	9	9
Tri894	Negative	230.02	C00117	Ribulose-5-phosphate	Carbohydrates	1440000	1520000	1370000	1330000	1430000	1610000	1320000	1330000	1420000	1330000	9	9	9	2220000	2510000	1670000	1800000	2270000	2050000	1400000	1800000	1680000	9	9	9	1540000	1410000	1700000	1150000	1930000	1380000	1770000	1390000	1350000
Tri895	Negative	188.116	C02727	N6-Acetyl-L-lysine	Amino acid derivatives	66600	57100	62000	65500	52700	51700	59100	55000	63500	59500	25400	22100	25000	25600	29200	39200	33600	36400	36600	82400	45900	115000	9000	8180	11100	35500	30700	29100	31500	35100	27600	57200	48900	53100
Tri897	Negative	169.998	-	Dl-Glyceraldehyde3-phosphate	Others	1020000	996000	974000	851000	875000	730000	832000	695000	659000	561000	9	9	9	602000	710000	604000	1200000	1300000	1390000	2220000	1760000	1870000	9	9	9	501000	568000	503000	967000	1140000	1130000	1270000	1150000	1130000
Tri898	Negative	150.016	-	L-(+)-Tartaric acid	Organic acids	9	23600	17700	17800	19400	15500	11100	17700	9640	12200	27700	23200	18200	26200	9	20500	24500	16800	19200	40700	30200	9	10200	12000	16900	20900	23000	27100	19900	17400	14400	25700	19000	15100
Tri899	Negative	156.017	C00295	Orotic acid	Vitamins	726000	661000	619000	734000	681000	684000	649000	631000	664000	640000	285000	342000	318000	783000	634000	655000	772000	844000	837000	785000	830000	760000	249000	267000	302000	753000	777000	764000	888000	923000	761000	914000	1190000	997000
Tri900	Negative	290.04	-	D-Sedoheptuiose 7-phosphate	Carbohydrates	2760000	2790000	2650000	2580000	2590000	2720000	3000000	2290000	2420000	2520000	1540000	1160000	1220000	4370000	4150000	3920000	3470000	3630000	3440000	3380000	3060000	2030000	843000	1500000	1540000	2620000	2730000	3200000	2410000	2490000	2650000	2610000	2870000	3350000
Tri901	Negative	116.011	C00122	Fumaric acid	Organic acids	1240000	1250000	1130000	1390000	1190000	785000	975000	1270000	1240000	1150000	150000	141000	129000	1730000	1400000	857000	1880000	2060000	2170000	1940000	2760000	2400000	172000	148000	169000	1510000	921000	1550000	1820000	2060000	1540000	1940000	2390000	1850000
Tri903	Negative	135.055	C00147	Adenine	Nucleotide and its derivates	412000	380000	394000	366000	349000	398000	391000	427000	376000	376000	228000	204000	329000	251000	287000	186000	749000	677000	696000	1380000	1450000	1380000	52900	57600	56300	289000	318000	325000	424000	463000	410000	735000	932000	723000
Tri905	Negative	146.022	-	A-Ketoglutaric acid	Organic acids	305000	300000	302000	305000	311000	316000	292000	331000	285000	328000	77300	80900	62800	435000	429000	424000	424000	414000	456000	453000	408000	479000	88000	66700	70200	500000	431000	525000	680000	558000	498000	573000	737000	700000
Tri906	Negative	347.063	C00020	Adenosine 5'-monophosphate	Nucleotide and its derivates	262000	226000	211000	227000	222000	207000	213000	217000	220000	223000	118000	107000	105000	121000	131000	128000	255000	178000	234000	232000	272000	272000	121000	122000	101000	224000	208000	214000	337000	434000	327000	388000	568000	523000
Tri908	Negative	123	C00253	Nicotinic acid	Nicotinic acid derivatives	319000	319000	308000	305000	308000	321000	317000	345000	391000	333000	1390000	1270000	1460000	128000	147000	160000	174000	182000	197000	263000	261000	237000	986000	815000	897000	152000	139000	139000	138000	132000	125000	227000	281000	248000
Tri910	Negative	218.09	C03740	(5-L-Glutamyl)-L-amino acid	Amino acid derivatives	537000	477000	470000	450000	475000	428000	461000	437000	408000	474000	102000	121000	123000	91300	133000	99400	94700	95800	97900	124000	95900	114000	458000	420000	475000	754000	640000	739000	886000	913000	891000	1150000	1240000	1190000
Tri911	Negative	363.1	C00144	Guanosine 5'-monophosphate	Nucleotide and its derivates	254000	298000	215000	248000	248000	206000	244000	219000	226000	206000	47900	42000	37300	168000	168000	145000	297000	179000	232000	140000	247000	262000	48000	43500	43500	273000	262000	287000	327000	384000	446000	473000	554000	594000
Tri912	Negative	129.079	C00408	L-Pipecolic acid	Amino acid derivatives	96700	107000	95800	99100	79700	95400	129000	123000	116000	113000	292000	350000	379000	136000	126000	118000	71700	104000	76100	114000	150000	152000	142000	108000	134000	58900	57400	55300	76800	60100	62600	82800	84800	102000
Tri920	Negative	160.037	C00322	Oxoadipic acid	Organic acids	29900	43000	30800	35400	58200	30700	26900	45700	19500	27400	28600	27400	25500	19100	26700	23700	19400	9	9	42200	9	9	52600	53800	46700	41100	25800	32900	40700	15200	30300	33300	41500	33300
Tri925	Negative	175.048	C01042	N-Acetylaspartate	Amino acid derivatives	180000	194000	197000	204000	212000	198000	199000	193000	183000	189000	36200	41000	36200	28400	27700	33500	33100	142000	137000	230000	183000	255000	32900	34000	30900	54600	100000	76500	74800	71800	113000	126000	141000	119000
Tri927	Negative	185.009	C01005	O-Phospho-L-serine	Amino acid derivatives	33700	29500	32800	32300	27100	35700	29600	23600	20500	18100	9	9	9	13000	22600	16800	41500	47100	41500	67000	50000	53500	9	9	9	17300	18000	17700	27800	40000	34600	60900	49300	40400
Tri929	Negative	307.057	C00239	2'-Deoxycytidine-5'-monophosphate	Nucleotide and its derivates	26400	19400	23100	16500	19000	17100	22100	20700	16400	21000	63900	51200	58500	17000	25900	18900	14800	17800	16100	33600	23300	55300	53900	40900	47300	9990	6920	9	8530	8960	11600	22400	127000	162000
Tri930	Negative	117.043	-	N-acetylglycine	Amino acid derivatives	63200	52100	44000	60000	61400	57300	57400	52300	52100	48600	49300	47900	45400	48200	49900	44600	60300	56100	47000	58600	59600	54100	40500	32800	31500	41400	42700	42000	62000	48600	48200	76200	59700	59700
Tri931	Negative	244.07	C02067	β-Pseudouridine	Nucleotide and its derivates	692000	648000	641000	566000	717000	721000	653000	666000	573000	630000	386000	354000	378000	512000	548000	459000	1390000	1040000	1270000	1050000	1100000	862000	276000	294000	276000	759000	848000	872000	1000000	1100000	1120000	1120000	1460000	1320000
Tri933	Negative	161.069	-	N-Acetylthreonine	Amino acid derivatives	191000	170000	168000	148000	142000	164000	156000	157000	144000	137000	179000	182000	206000	141000	139000	154000	131000	129000	149000	190000	164000	170000	160000	171000	157000	116000	111000	124000	155000	130000	127000	135000	213000	174000
Tri936	Negative	743.075	C00006	NADP	Others	677000	665000	622000	478000	546000	470000	492000	371000	355000	336000	176000	116000	129000	375000	521000	506000	397000	469000	598000	1380000	830000	616000	116000	144000	131000	541000	672000	542000	1140000	1250000	1190000	1690000	1160000	1430000
Tri937	Negative	131.095	C00407	L-Isoleucine	Amino acids	1900000	2020000	2170000	1810000	2010000	2000000	2060000	1900000	1890000	1900000	69100	91600	67700	1530000	1580000	1620000	2320000	2320000	2260000	3890000	3330000	3250000	55200	47200	61900	1790000	1770000	2110000	2340000	2340000	2450000	3000000	2500000	2710000
Tri939	Negative	214.016	-	Deoxyribose 5-phosphate	Nucleotide and its derivates	107000	123000	103000	94400	132000	113000	130000	104000	118000	110000	124000	114000	129000	60200	84700	84900	9	65100	86000	9	80500	89300	70600	72700	73800	71900	70300	67300	56600	70200	64300	74800	78300	64700
Tri940	Negative	324.036	C00105	Uridine 5'-monophosphate	Nucleotide and its derivates	848000	790000	777000	768000	745000	819000	808000	743000	672000	657000	94000	78000	86100	537000	616000	371000	1100000	846000	988000	762000	1170000	1160000	62400	51600	63200	902000	829000	873000	1160000	1340000	1380000	1340000	1690000	1520000
Tri941	Negative	131.095	C00123	L-Leucine	Amino acids	4480000	4470000	4710000	4100000	4540000	4570000	4400000	3900000	4170000	4250000	164000	217000	174000	3700000	3580000	3990000	5140000	5280000	5090000	8890000	7530000	7850000	136000	149000	152000	3980000	4120000	4610000	5600000	5220000	5580000	6510000	5900000	5620000
Tri942	Negative	321.1	C11347	S-(methyl)glutathione	Amino acid derivatives	34000	30300	34000	31200	26300	36000	40600	35900	29800	36900	71400	64200	43300	13300	25800	18300	13400	23600	16200	21600	25000	22600	49400	41700	40100	20100	16700	20000	32600	23700	13700	31200	19100	29100
Tri944	Negative	106.027	-	DL-Glyceric acid	Organic acids	131000	174000	122000	126000	139000	226000	112000	121000	105000	127000	9	9	9	191000	189000	146000	131000	224000	213000	145000	189000	284000	9	9	9	178000	197000	182000	211000	194000	131000	147000	120000	105000
Tri947	Negative	397.46	-	(-)-Sinigrin hydrate	Others	108000	105000	107000	109000	125000	97500	119000	114000	108000	111000	70500	77700	74400	114000	121000	86400	80100	112000	100000	144000	142000	172000	29800	47600	39500	96700	85400	99600	109000	109000	94500	139000	157000	172000
Tri949	Negative	136.038	C00262	Hypoxanthine	Nucleotide and its derivates	102000	103000	83500	80200	82400	102000	88600	80100	101000	88600	80300	74600	89500	53200	51600	73400	88600	86100	71700	205000	101000	290000	1060000	28900	39200	23000	20200	14800	36900	48000	67100	134000	119000	67600
Tri951	Negative	148.074	-	(Rs)-Mevalonic acid	Organic acids	139000	153000	133000	143000	132000	132000	112000	132000	92400	112000	39100	49400	59900	184000	177000	164000	269000	239000	237000	224000	223000	219000	26800	16700	22600	114000	123000	121000	138000	123000	87000	194000	222000	151000
Tri952	Negative	119.022	C00872	Aminomalonic acid	Organic acids	2790000	2980000	3380000	2940000	3290000	3080000	3080000	3010000	3150000	3130000	225000	185000	203000	815000	872000	966000	1600000	1610000	2090000	2990000	2310000	3500000	70800	60700	80900	817000	750000	947000	1400000	1620000	1360000	1840000	2440000	1650000
Tri953	Negative	153.043	-	3-Aminosalicylic acid	Organic acids	73500	76300	73300	72600	69400	76900	62900	70100	67200	77100	102000	140000	116000	79800	56000	84800	80500	76600	96200	74300	27600	72200	133000	93200	128000	83400	110000	116000	131000	44900	72000	126000	82800	85400
Tri956	Negative	345.047	C00942	Guanosine 3',5'-cyclic monophosphate	Nucleotide and its derivates	2290000	2260000	2520000	2240000	2520000	2340000	2440000	2010000	2360000	2220000	650000	473000	580000	1940000	1840000	1680000	3690000	3440000	3460000	3660000	3960000	3950000	138000	133000	127000	2290000	2320000	2850000	4520000	4650000	4980000	4620000	5170000	4810000
Tri958	Negative	228.075	C00526	2'-Deoxyuridine	Nucleotide and its derivates	14800	13600	12100	6880	9740	10700	18800	14000	12600	9320	5420	9	9	9	9	6430	6220	8610	5500	9	9	9	9	9	9	9	9	9	9	9	9	12900	9220	10900
Tri960	Negative	104.047	-	3-Hydroxybutyrate	Organic acids	601000	695000	680000	633000	798000	686000	726000	663000	696000	732000	85400	59500	63800	344000	477000	455000	518000	849000	662000	1590000	837000	1220000	9	58200	43800	632000	311000	324000	649000	401000	347000	1570000	1240000	746000
Tri961	Negative	151.049	C00242	Guanine	Nucleotide and its derivates	244000	230000	217000	215000	248000	216000	258000	223000	260000	238000	48600	45600	43800	219000	200000	188000	362000	337000	309000	385000	426000	371000	22800	27700	30300	310000	301000	314000	490000	396000	426000	426000	458000	447000
Tri963	Negative	162.053	C03761	3-Hydroxy-3-methylpentane-1,5-dioic acid	Amino acid derivatives	1540000	1710000	1610000	1660000	1690000	1630000	1630000	1380000	1500000	1600000	675000	576000	547000	1810000	1870000	1740000	2700000	2110000	2730000	3640000	3000000	2870000	204000	172000	165000	977000	826000	972000	1260000	1290000	1200000	1550000	1790000	1680000
Tri966	Negative	268.081	-	Hypoxanthine-9-β-D-arabinofuranoside	Nucleotide and its derivates	1720000	1720000	1870000	1710000	1960000	1750000	1940000	1700000	1860000	1810000	5070000	4790000	4680000	1380000	1810000	2400000	2900000	3170000	2990000	1550000	2720000	2790000	1860000	1390000	1470000	1470000	1230000	1240000	1420000	1930000	1660000	1620000	2810000	1770000
Tri971	Negative	104.047	C05984	2-Hydroxybutanoic acid	Organic acids	119000	153000	89700	152000	148000	125000	120000	111000	154000	157000	85200	102000	99500	102000	95400	105000	120000	109000	110000	140000	177000	154000	205000	153000	157000	178000	201000	157000	210000	195000	138000	194000	226000	220000
Tri972	Negative	154	C06608	Diethyl phosphate	Organic acids	521000	552000	538000	542000	526000	536000	589000	526000	513000	527000	497000	392000	471000	510000	599000	514000	619000	617000	725000	651000	799000	310000	356000	534000	474000	335000	663000	650000	453000	527000	776000	405000	620000	670000
Tri976	Negative	130.027	C02226	Citraconic acid	Organic acids	167000	143000	161000	140000	170000	179000	96900	166000	165000	127000	28100	24300	43700	216000	242000	269000	9	296000	241000	9	378000	361000	20200	9	9	127000	9	58300	146000	377000	299000	297000	365000	452000
Tri978	Negative	183.053	C00847	4-Pyridoxic acid	Pyridine derivatives	1760000	1840000	1760000	1770000	1730000	1830000	1690000	1820000	1650000	1680000	1700000	1580000	1460000	1850000	1810000	1590000	1450000	1530000	1620000	1240000	1080000	1150000	1380000	1260000	1390000	1910000	1790000	2050000	1370000	1270000	1370000	962000	1100000	986000
Tri979	Negative	267.097	C00330	Deoxyguanosine	Nucleotide and its derivates	254000	250000	233000	244000	240000	247000	261000	261000	228000	228000	86500	66100	86300	187000	203000	199000	227000	233000	234000	216000	250000	216000	34700	38900	33300	158000	146000	143000	174000	211000	190000	385000	501000	382000
Tri980	Negative	166.049	C16353	7-Methylxanthine	Nucleotide and its derivates	112000	115000	111000	120000	97400	115000	126000	111000	95400	97100	25600	15300	16400	88300	90500	74200	212000	191000	225000	75200	88800	96800	20300	24600	32300	155000	185000	174000	295000	313000	282000	166000	191000	224000
Tri981	Negative	170.022	C01424	Gallic acid	Benzoic acid derivatives	54900	65600	56300	40700	49000	43800	46600	34400	35400	30300	9	9	9	118000	128000	90800	163000	127000	146000	79500	77100	9	9	9	9	48400	47300	41400	50600	40000	52500	37200	39600	81600
Tri982	Negative	284.076	C01762	Xanthosine	Nucleotide and its derivates	909000	970000	954000	932000	997000	979000	1000000	918000	919000	871000	1390000	1150000	1170000	629000	708000	762000	996000	973000	895000	1220000	1100000	1140000	2020000	2330000	2660000	483000	390000	465000	693000	801000	929000	875000	984000	891000
Tri985	Negative	258.085	-	5-Methyluridine	Nucleotide and its derivates	97200	111000	127000	108000	116000	107000	121000	118000	114000	116000	9	9	9	30100	26000	29900	37400	45500	39700	41800	43100	40000	9	9	9	36700	25400	26000	40200	36800	41700	50200	41800	41300
Tri986	Negative	329.1	C00575	Cyclic AMP	Nucleotide and its derivates	401000	447000	448000	420000	448000	414000	410000	460000	435000	438000	394000	380000	391000	348000	324000	271000	721000	655000	634000	351000	649000	538000	256000	269000	280000	576000	557000	549000	647000	776000	645000	753000	906000	810000
Tri988	Negative	166.049	C16357	3-Methylxanthine	Nucleotide and its derivates	9	9	9	9	9	9	9	9	9	9	9	9	9	14400	9	9	21300	9	19200	9	9	9	9	9	9	9	9	16700	9	32800	28300	9	9	25200
Tri989	Negative	267	C00212	Adenosine	Nucleotide and its derivates	5270000	5770000	6260000	5610000	5980000	5590000	5450000	5850000	5550000	5880000	5660000	4930000	5340000	4420000	4100000	3570000	9720000	8520000	8290000	4380000	8400000	6650000	3590000	3700000	3830000	7490000	7420000	7560000	8780000	9800000	8320000	9810000	11900000	10500000
Tri991	Negative	316.1	-	2,5-dihydroxy benzoic acid O-hexside	Benzoic acid derivatives	3790000	3640000	4010000	3940000	4270000	3800000	4220000	4090000	4080000	3540000	643000	467000	557000	5000000	4380000	4280000	6180000	10600000	10200000	32500000	20900000	20600000	244000	226000	258000	1410000	1050000	934000	7100000	6730000	4180000	10800000	13200000	18500000
Tri994	Negative	300.1	-	Salicylic acid O-glucoside	Phytohormones	1610000	1780000	1840000	1960000	1750000	1720000	1810000	1870000	1770000	1780000	1180000	880000	1180000	1130000	1090000	958000	1670000	1900000	2010000	2620000	3100000	2860000	587000	555000	908000	1590000	1490000	1590000	3330000	3650000	2600000	3680000	5100000	4670000
Tri997	Negative	188.116	C02155	N-Glycyl-L-leucine	Amino acid derivatives	2760000	2890000	3040000	2810000	2730000	2860000	2920000	2990000	2900000	2680000	19700	25600	22500	2050000	2040000	1950000	3880000	3900000	3770000	5800000	4750000	4550000	16400	15800	13800	3590000	3680000	4030000	6140000	5560000	6330000	6350000	6320000	6390000
Tri998	Negative	208.085	C00328	L-Kynurenine	Amino acid derivatives	58000	58300	55300	60200	60700	64600	63600	71300	60900	58700	9	9	8750	45400	44600	43900	57300	72600	61500	76100	72400	67500	528000	9	9	57200	59100	61200	71700	81700	77400	85900	97900	86400
Tri1004	Negative	332	-	Gallic acid O-Hexoside	Benzoic acid derivatives	1170000	1130000	1180000	952000	1050000	973000	962000	867000	927000	834000	47300	46900	48000	1410000	1510000	1340000	3330000	3740000	3850000	9750000	7490000	7960000	30900	23700	27800	223000	256000	251000	1590000	1480000	1280000	3150000	3540000	3710000
Tri1005	Negative	370	-	Quinic acid O-glucuronic acid	Quinate and its derivatives	37100	44800	46700	65300	68900	85200	69400	76100	83600	79700	9	9	9	9	9	9	9	9	9	9	9	9	9	9	9	30700	27400	25600	318000	190000	142000	252000	415000	430000
Tri1006	Negative	118.063	-	3-Hydroxy-3-methyl butyric acid	Organic acids	226000	239000	261000	236000	251000	256000	240000	258000	231000	226000	299000	275000	297000	205000	228000	248000	409000	334000	357000	852000	658000	709000	114000	102000	134000	149000	178000	178000	235000	221000	219000	648000	405000	360000
Tri1011	Negative	383.108	-	N6-Succinyl Adenosine	Nucleotide and its derivates	2380000	2580000	2530000	2200000	2480000	2360000	2370000	2230000	2370000	2250000	820000	770000	768000	2340000	2320000	2410000	2350000	2130000	2370000	2080000	2050000	2170000	788000	771000	756000	2990000	2860000	3060000	3090000	3110000	2990000	2960000	3100000	3190000
Tri1012	Negative	500.1	-	5-O-p-coumaroyl quinic acid O-hexoside	Quinate and its derivatives	23200	21800	26900	18600	22000	24300	24400	18300	21200	18900	9	9	9	10300	9730	9030	35100	19800	28200	59400	70000	59500	9	9	9	9	9	9	9	13200	13500	20300	26900	20600
Tri1013	Negative	312.1	-	Caftaric acid	Hydroxycinnamoyl derivatives	227000	254000	254000	287000	280000	261000	249000	266000	262000	246000	222000	225000	190000	308000	361000	314000	365000	391000	376000	369000	434000	360000	67500	75800	83900	122000	121000	118000	168000	157000	149000	227000	212000	173000
Tri1015	Negative	624.1	-	Chrysoeriol C-hexosyl-O-hexoside	Flavone C-glycosides	13300	15000	12900	13800	18400	19400	15300	13600	15800	9	20000	18900	18500	17600	9	18200	10700	9	16100	9	9	9	9	18900	18200	12800	11400	9	11500	9	10300	12700	11700	12600
Tri1016	Negative	530.1	-	5-O-Feruloyl quinic acid glucoside	Quinate and its derivatives	238000	265000	261000	260000	254000	262000	281000	243000	252000	221000	27500	19800	20700	87400	98400	77400	329000	224000	261000	866000	1080000	966000	22200	21700	26600	174000	181000	194000	508000	541000	387000	1460000	1760000	1920000
Tri1017	Negative	666.1	-	O-Caffeoyl maltotriose	Hydroxycinnamoyl derivatives	1610000	1820000	1860000	1580000	1770000	1700000	1790000	1540000	1550000	1520000	2310000	1940000	2280000	1440000	1580000	1720000	1070000	1130000	1100000	574000	786000	645000	1540000	1630000	1600000	1490000	1510000	1730000	1520000	1630000	1170000	1180000	1320000	1270000
Tri1018	Negative	530	-	3-O-Feruloyl quinic acid glucoside	Quinate and its derivatives	211000	200000	213000	197000	221000	233000	237000	200000	190000	190000	18000	16700	17300	74800	68900	59800	241000	206000	203000	650000	927000	794000	18300	16500	20000	142000	120000	144000	420000	464000	405000	1290000	1580000	1640000
Tri1019	Negative	168.042	C00544	Homogentisic acid	Organic acids	75800	73800	84400	57600	65700	66500	61500	52500	62600	91600	9	9	9	9	78500	66000	81300	108000	90700	68800	55000	91600	300000	9	9	58300	72800	83400	162000	141000	130000	91700	108000	106000
Tri1020	Negative	290.1	-	N-p-Coumaroyl hydroxydehydroagmatine	Phenolamides	321000	348000	371000	348000	338000	361000	354000	354000	339000	343000	9	9	9	6970	16100	4610	16600	19700	25000	30900	38800	33700	9	9	9	1030000	647000	688000	780000	936000	724000	622000	654000	746000
Tri1024	Negative	311.123	-	2-(dimethylamino)guanosine	Nucleotide and its derivates	372000	390000	352000	388000	374000	357000	401000	385000	365000	378000	19600	19700	17300	232000	200000	220000	291000	348000	321000	348000	301000	278000	14700	20100	15900	368000	342000	312000	453000	450000	513000	500000	474000	506000
Tri1025	Negative	360.1	-	Syringic acid O-glucoside	Benzoic acid derivatives	1590000	1610000	1590000	1550000	1640000	1620000	1530000	1550000	1610000	1650000	663000	522000	628000	2880000	2400000	2340000	2440000	2440000	2640000	2310000	2520000	2420000	273000	249000	368000	1550000	1540000	1650000	2920000	2870000	2610000	3350000	3210000	3830000
Tri1026	Negative	346.1	-	Syringaldehyde O-glucoside	Others	24400	33600	32900	23300	25400	25500	22800	30100	23300	22600	17100	16200	15600	10800	10400	9	9	9	9	9	9	9	9	9	9	25200	24200	33700	94400	88200	100000	96600	123000	113000
Tri1027	Negative	292.2	-	N-p-Coumaroyl hydroxyagmatine	Phenolamides	403000	462000	493000	417000	453000	422000	438000	450000	457000	417000	9	9	9	136000	138000	135000	277000	273000	244000	275000	305000	302000	9	9	9	734000	491000	504000	624000	845000	685000	597000	606000	843000
Tri1029	Negative	191.1	C02712	N-Acetylmethionine	Amino acid derivatives	230000	240000	252000	241000	236000	227000	225000	218000	235000	204000	86900	79700	67900	415000	402000	411000	700000	642000	629000	876000	922000	885000	9	9	7150	90300	84800	85300	159000	183000	160000	237000	221000	229000
Tri1035	Negative	500.2	-	3-O-p-coumaroyl quinic acid O-hexoside	Quinate and its derivatives	26800	20900	26200	19400	24600	22100	23100	22500	22700	22700	9	9	9	9	6990	5710	52900	46700	43400	183000	194000	196000	9	9	9	9	9	9	34600	36300	34400	105000	123000	110000
Tri1036	Negative	704.4	-	Esculetin O-quinacyl esculetin O-quinic acid	Coumarins	2450000	3090000	2790000	3110000	2610000	2710000	3190000	2470000	2480000	3020000	2830	9	9	3460000	7160000	13000000	4660000	4210000	7150000	8690000	5190000	4070000	9	9	9	56300	5960	28500	121000	16000	25300	1820000	49300	40000
Tri1037	Negative	710.1	-	Chrysoeriol O-hexosyl-O-malonylhexoside	Flavone	41400	34600	42100	35800	32400	26800	42800	30300	32700	39300	185000	123000	154000	14000	17700	15100	7850	9	9680	9	9	9	130000	108000	165000	23200	17000	26700	17800	19100	14100	13200	11100	11500
Tri1038	Negative	466.1	-	Cyanidin O-syringic acid	Anthocyanins	26500	22200	17600	14800	21100	18500	29500	26400	18400	18600	21900	20600	17600	19600	9	26900	47200	20000	25700	51700	18200	19800	9900	10400	12200	14700	9	9	14100	9	18600	25100	20300	14300
Tri1039	Negative	360.129	-	Aminophylline	Alkaloids	9	9	9	9	9	9	9	9	9	9	9	9	9	9	9	9	9	18900	16000	39500	39800	43400	9	9	9	9	12000	9	19600	21800	20400	34400	41900	37800
Tri1041	Negative	482.1	-	5-O-p-coumaroyl shikimic acid O-hexoside	Quinate and its derivatives	57100	47600	54700	50700	50900	51400	58600	58400	49700	48900	9	9	9	22000	18900	27600	84400	74800	85000	223000	281000	224000	9	9	9	20600	20900	20700	79600	65500	62800	151000	181000	164000
Tri1042	Negative	316.1	-	Protocatechuic acid O-glucoside	Catechin derivatives	1440000	1460000	1600000	1460000	1570000	1560000	1450000	1380000	1430000	1390000	49200	32900	43100	1400000	1660000	1430000	1430000	2830000	2650000	10700000	4670000	7450000	98700	95500	109000	1590000	1570000	1700000	5370000	4200000	3870000	5310000	3060000	5640000
Tri1043	Negative	772.1	-	Luteolin O-hexosyl-O-hexosyl-O-hexoside	Flavone	17400	19600	19700	23200	24300	17800	21700	20800	20800	22600	9	9	9	7440	9200	7960	61900	55100	60000	170000	161000	192000	9	9	9	9	9	9	9	9	9	9	9	9
Tri1046	Negative	154.027	C00230	Protocatechuic acid	Catechin derivatives	199000	218000	188000	209000	203000	168000	185000	164000	187000	162000	202000	217000	209000	121000	133000	175000	207000	156000	274000	288000	220000	188000	333000	297000	255000	147000	161000	157000	193000	189000	216000	385000	314000	220000
Tri1047	Negative	488.1	-	Acacetin O-acetyl hexoside	Flavone	120000	110000	124000	134000	124000	133000	141000	123000	109000	110000	69500	62900	88800	67100	60000	54600	231000	225000	201000	468000	393000	420000	59300	58000	93400	22600	39400	34500	180000	134000	173000	275000	329000	269000
Tri1049	Negative	154.027	C00628	2,5-dihydroxybenzoic acid (Gentisic acid)	Benzoic acid derivatives	48100	42700	52800	46400	38200	31300	58100	34900	54900	29500	36700	34900	44100	25200	32600	39400	78700	40900	30000	56600	41200	29900	80500	50300	66600	21500	21800	29100	23100	58600	45600	79600	90200	18600
Tri1050	Negative	223.085	-	N-Acetyl-L-tyrosine	Amino acid derivatives	235000	235000	255000	244000	240000	241000	235000	240000	238000	246000	105000	99000	112000	123000	125000	141000	177000	240000	259000	488000	233000	378000	42200	42200	43000	57100	59200	52600	61500	67800	101000	220000	190000	99500
Tri1051	Negative	146.058	-	2,3-dimethylsuccinic acid	Amino acid derivatives	450000	490000	478000	516000	506000	508000	496000	419000	448000	412000	352000	291000	294000	559000	557000	583000	617000	578000	660000	619000	626000	734000	227000	176000	215000	502000	531000	558000	533000	497000	419000	417000	431000	448000
Tri1052	Negative	146.058	C06104	Adipic acid	Organic acids	578000	523000	544000	584000	594000	588000	580000	556000	510000	558000	390000	371000	363000	742000	648000	630000	668000	721000	780000	719000	760000	784000	242000	186000	248000	469000	566000	628000	569000	550000	507000	538000	535000	482000
Tri1053	Negative	146.058	-	2-Methylglutaric acid	Organic acids	566000	646000	576000	518000	493000	474000	551000	467000	467000	462000	366000	301000	309000	652000	601000	558000	696000	609000	662000	656000	665000	718000	240000	187000	218000	528000	548000	622000	496000	521000	483000	446000	461000	511000
Tri1054	Negative	132.079	-	5-hydroxyhexanoic acid	Organic acids	74700	77900	75300	78300	77200	73700	82000	79400	74600	74500	107000	108000	116000	61200	69700	65000	105000	116000	94200	141000	130000	124000	93100	94200	92700	62300	49500	54000	77000	67200	65500	118000	106000	97000
Tri1055	Negative	154.027	C00196	2,3-Dihydroxybenzoic acid	Organic acids	232000	213000	257000	224000	183000	234000	198000	183000	183000	185000	240000	220000	241000	178000	156000	255000	195000	212000	231000	272000	331000	211000	446000	325000	320000	172000	162000	175000	176000	216000	225000	434000	338000	235000
Tri1057	Negative	153.043	C00632	3-Hydroxyanthranilic acid	Organic acids	200000	222000	232000	222000	214000	224000	235000	232000	212000	211000	9	9	9	375000	296000	167000	1180000	954000	1080000	418000	541000	557000	9	9	9	87000	99100	99000	297000	346000	204000	344000	592000	433000
Tri1059	Negative	189.043	C01717	Kynurenic acid	Organic acids	387000	408000	419000	390000	465000	423000	429000	384000	423000	415000	92400	105000	97100	218000	229000	234000	226000	213000	237000	304000	230000	304000	1500000	114000	107000	178000	495000	207000	218000	192000	188000	334000	382000	356000
Tri1062	Negative	342.132	C00761	Coniferin	Hydroxycinnamoyl derivatives	875000	798000	799000	860000	891000	769000	904000	763000	717000	761000	9	9	9	441000	337000	382000	601000	903000	624000	936000	976000	1120000	9	9	9	533000	591000	674000	2040000	1890000	1860000	4140000	4340000	4520000
Tri1063	Negative	176.1	C02504	2-Isopropylmalate	Organic acids	455000	435000	376000	353000	342000	332000	347000	284000	284000	278000	24700	14400	16000	224000	374000	241000	405000	348000	394000	689000	693000	455000	9	9	9	342000	159000	187000	2260000	257000	380000	9600000	3620000	667000
Tri1064	Negative	278.13	C00831	Pantetheine	Vitamins	380000	328000	380000	325000	383000	342000	328000	282000	282000	304000	9	9	4770	816000	858000	776000	1410000	1280000	1410000	2450000	2130000	2150000	9	9	900	72200	81000	98900	155000	149000	119000	191000	224000	223000
Tri1065	Negative	372.142	C01533	Syringin	Hydroxycinnamoyl derivatives	26900	21400	25200	19500	23000	30100	17600	19100	19200	18600	92400	60600	78900	40500	28700	32000	16400	14600	23800	27600	28400	23200	68400	84000	77900	7790	6990	9	19700	9	18900	54500	43700	9
Tri1066	Negative	785.157	C00016	Flavin adenine dinucleotide (FAD)	Nucleotide and its derivates	382000	314000	313000	292000	306000	294000	258000	268000	292000	258000	68900	46300	33100	258000	318000	232000	643000	489000	594000	1350000	1400000	1250000	27200	39600	21400	268000	219000	260000	711000	744000	749000	1250000	1610000	1580000
Tri1068	Negative	338.1	-	1-O-p-Coumaroyl quinic acid	Quinate and its derivatives	258000	278000	292000	287000	288000	280000	274000	268000	267000	251000	9	9	9	27000	22900	20700	67900	51300	64000	170000	187000	235000	9	9	9	14300	13300	13200	28200	36900	23700	48100	44300	53900
Tri1069	Negative	297.09	C00170	5'-Deoxy-5'-(methylthio)adenosine	Nucleotide and its derivates	1270000	1470000	1560000	1470000	1540000	1510000	1530000	1480000	1380000	1470000	362000	281000	391000	1550000	1510000	1560000	2530000	2310000	2770000	3220000	3080000	3060000	53200	70500	60100	1170000	1180000	1280000	1760000	1940000	1780000	2040000	2800000	2050000
Tri1075	Negative	111.032	C05942	Pyrrole-2-carboxylic acid	Amino acid derivatives	16000	18700	15700	18900	20000	19300	18400	18400	19800	16900	20300	20900	22000	19800	20600	14200	18500	18200	21700	42400	43200	37500	9860	9650	10500	13600	11400	14900	28300	28700	17800	63000	65700	61400
Tri1077	Negative	354.1	-	4-O-Caffeoyl quinic acid (criptochlorogenic acid)	Quinate and its derivatives	92000	101000	91900	85200	93100	85500	85500	84100	80600	80600	78100	71800	70100	93200	97100	93700	138000	128000	140000	169000	162000	166000	39900	34700	37000	64900	59400	67000	99900	120000	107000	148000	177000	156000
Tri1078	Negative	152.047	C01984	Mandelic acid	Organic acids	64100	55600	57700	55700	49900	54700	56400	48500	57600	61000	63300	61100	57500	28100	31800	37400	61500	71600	76900	92600	88700	79900	32200	20700	20800	29400	27400	27500	44400	40400	53200	40800	107000	39200
Tri1080	Negative	166.027	C01606	Phthalic acid	Organic acids	111000	108000	119000	122000	127000	132000	119000	100000	104000	103000	75500	62500	59700	148000	159000	139000	161000	165000	154000	141000	154000	147000	46300	60100	52100	117000	104000	118000	110000	123000	119000	97900	125000	110000
Tri1081	Negative	290.079	C06562	Catechin	Catechin derivatives	24200	23300	22300	19000	19000	24000	31600	18000	24900	15200	9	9	9	18100	9	9	111000	99500	103000	159000	134000	176000	9	9	9	9	9	9	9	9	9	9	9	9
Tri1082	Negative	166.027	C06337	Terephthalic acid	Organic acids	2360000	2540000	2450000	2330000	2460000	2500000	2470000	2310000	2580000	2420000	1630000	1320000	1470000	2580000	3380000	2670000	3050000	3640000	3090000	3110000	3290000	2280000	1120000	1660000	1720000	2040000	3270000	2510000	1950000	2280000	2600000	2020000	3640000	2330000
Tri1083	Negative	342	-	Caffeic acid O-glucoside	Hydroxycinnamoyl derivatives	227000	239000	215000	228000	228000	226000	224000	207000	207000	204000	223000	167000	172000	100000	99400	120000	158000	166000	163000	269000	271000	260000	290000	321000	314000	144000	156000	150000	346000	381000	347000	542000	619000	649000
Tri1084	Negative	138.032	C16700	Protocatechuic aldehyde	Catechin derivatives	11400	8640	8930	10300	10400	10400	9480	10900	9840	7750	11500	15600	12100	4840	8370	7360	6500	7330	8790	7970	8920	8460	32700	29800	22700	7380	9860	8780	8160	12100	11300	10900	15200	10700
Tri1085	Negative	138.032	C00156	4-Hydroxybenzoic acid	Organic acids	586000	536000	508000	501000	556000	534000	556000	515000	548000	554000	406000	353000	382000	524000	633000	563000	498000	600000	627000	528000	747000	299000	347000	511000	471000	282000	749000	531000	343000	474000	579000	380000	931000	405000
Tri1089	Negative	182.058	C05582	Homovanillic acid	Hydroxycinnamoyl derivatives	11000	17300	20500	39500	45700	53400	46800	58800	51600	74500	9	9	9	47400	39900	28700	66400	72800	86000	102000	116000	251000	9	9	9	9	9	9	9	9	9	9	9	9
Tri1090	Negative	482.1	-	3-O-p-coumaroyl shikimic acid O-hexoside	Quinate and its derivatives	33800	34800	37100	32300	34100	33800	34500	32300	28200	29500	9	9	9	40300	35900	35500	130000	140000	152000	176000	137000	152000	9	9	9	9	9	9	9	9	9	9	9	9
Tri1091	Negative	264.111	C04148	Phenylacetyl-L-glutamine	Amino acid derivatives	6310	6150	6780	6630	6540	6710	7480	5830	5910	5410	9	9	7190	9	9	9	9	9	7040	45500	12000	16200	9	9	9	9	9	9	5220	9	9	13200	17900	13200
Tri1092	Negative	180.042	C01197	Caffeic acid	Hydroxycinnamoyl derivatives	6940000	6820000	6300000	5510000	5610000	5090000	5310000	5060000	4990000	4520000	1590000	1590000	1460000	3790000	4520000	3410000	5300000	4750000	5710000	5550000	6750000	7840000	5520000	5050000	3770000	5960000	6470000	6480000	6670000	8240000	8190000	5530000	5680000	6110000
Tri1093	Negative	376.138	C00255	Riboflavin	Vitamins	263000	281000	269000	258000	290000	298000	299000	286000	262000	277000	92700	74900	92600	197000	190000	171000	393000	384000	384000	594000	524000	507000	58500	68800	55700	259000	257000	274000	462000	443000	438000	736000	718000	626000
Tri1094	Negative	290.3	C09727	L-Epicatechin	Catechin derivatives	20400	27000	17300	26000	20600	23300	27200	24200	24600	22700	9	9	9	12000	9	9	109000	97500	121000	165000	135000	168000	9	9	9	9	9	9	9	9	9	9	9	9
Tri1095	Negative	594.159	C08064	Isovitexin 7-O-glucoside (Saponarin)	Others	323000	368000	380000	398000	348000	434000	375000	369000	335000	362000	60200	54300	67000	220000	226000	143000	985000	885000	1080000	1350000	1270000	1370000	27000	20800	36000	62000	87500	77300	1160000	774000	673000	854000	1020000	1100000
Tri1096	Negative	178.027	C09263	Esculetin (6,7-dihydroxycoumarin)	Coumarins	150000	112000	176000	252000	246000	337000	254000	290000	316000	327000	9	9	9	75600	147000	120000	97100	141000	163000	120000	92400	157000	171000	154000	145000	376000	464000	393000	399000	285000	270000	217000	201000	238000
Tri1098	Negative	244.088	C00120	Biotin	Vitamins	9610	12100	11800	11500	10600	10200	8290	8740	11200	9820	5450	5970	5080	14000	11900	11500	18300	15700	16400	15900	19300	15000	3040	3310	3140	9220	8560	6940	8620	11600	7700	6770	9410	6730
Tri1099	Negative	338	-	5-O-p-Coumaroylquinic acid	Quinate and its derivatives	6960	7030	6180	8510	7240	7630	6740	6520	7690	7460	9	9	9	3350	5920	4760	17700	18500	16200	35100	39600	25600	9	9	9	9	9	9	10600	11600	9140	22500	20600	19000
Tri1101	Negative	152.047	C00642	p–Hydroxyphenyl acetic acid	Organic acids	16600	29400	29400	60500	59600	78400	66500	81100	89900	105000	18900	13900	15500	9500	11400	10600	62500	43600	49600	18200	53600	78100	16300	17200	13800	113000	141000	109000	149000	93300	97600	78700	132000	106000
Tri1103	Negative	458.085	C09731	Epigallate catechin gallate (EGCG)	Catechin derivatives	43600	42700	39800	29800	26700	32700	27100	34200	25000	18800	9	7030	9650	12800	28000	6720	8830	6540	6420	5610	9	9	13800	8120	7760	25700	7070	9	21200	6380	6590	9	9	5040
Tri1104	Negative	168	C06672	Vanillic acid	Hydroxycinnamoyl derivatives	851000	917000	877000	832000	846000	863000	826000	829000	804000	837000	597000	590000	547000	421000	465000	326000	2180000	1640000	1910000	654000	1290000	946000	437000	445000	408000	1370000	1550000	1280000	2020000	2430000	2190000	1940000	3030000	2310000
Tri1105	Negative	274.084	C09320	Afzelechin (3,5,7,4'-Tetrahydroxyflavan)	Flavanone	40200	39700	51000	32300	28600	41900	28400	35900	28800	25200	18500	18800	18400	47400	40200	35800	40100	40900	44900	46800	34200	32800	21300	27700	24700	25900	31200	30000	26700	43500	29700	42900	44000	46100
Tri1106	Negative	450.1	-	Eriodictyol C-hexoside	Flavone C-glycosides	135000	132000	144000	126000	132000	148000	149000	140000	140000	138000	91900	92000	95200	183000	180000	167000	491000	576000	552000	596000	475000	528000	9	9	9	9	9	9	65400	47000	33000	97200	134000	128000
Tri1107	Negative	486.1	-	4-hydroxycoumarin di-glucoside	Coumarins	32700	31400	37900	32300	34400	35000	37600	26000	30300	29100	28900	27500	30500	39700	36000	42000	53400	76200	57500	63700	59100	67600	17100	16600	20200	24800	21000	22500	28000	26800	35200	52400	33800	41400
Tri1108	Negative	448.1	-	Luteolin C-hexoside	Flavone C-glycosides	838000	827000	820000	798000	798000	743000	767000	734000	760000	710000	562000	442000	717000	931000	914000	768000	1460000	1250000	1610000	1700000	1650000	1700000	564000	396000	827000	614000	524000	648000	873000	705000	641000	656000	794000	835000
Tri1109	Negative	198.053	C10833	Syringic acid	Hydroxycinnamoyl derivatives	278000	291000	298000	265000	269000	281000	264000	257000	246000	259000	584000	500000	544000	228000	237000	188000	380000	376000	369000	117000	193000	170000	361000	333000	373000	506000	566000	496000	488000	723000	594000	434000	715000	488000
Tri1110	Negative	276.1	C09489	Lactucin	Others	9	9	9	9	9	9	9	9	9	9	9	9	9	5440	3870	9	4080	4500	4940	4070	4500	5120	9	9	9	9	9	9	9	2830	4080	3410	8690	6630
Tri1111	Negative	173.105	C02710	N-Acetyl-l-leucine	Amino acid derivatives	318000	315000	309000	320000	316000	314000	303000	317000	315000	310000	105000	109000	103000	91200	118000	149000	174000	262000	292000	889000	333000	623000	50500	67300	64800	51500	78200	66800	9	289000	299000	700000	697000	364000
Tri1112	Negative	710.1	-	O-p-Coumaroyl quinic acid O-rutinoside derivative	Quinate and its derivatives	11500	15100	11900	12800	13700	15400	9850	10100	9640	9900	9330	10300	6460	15000	18200	14500	28500	21400	27000	50600	52800	48200	2130	2890	2530	4270	5550	4450	12700	13100	10800	19400	23300	19300
Tri1113	Negative	480.09	-	Myricetin 3-O-galactoside	Flavonol	7210	5950	12900	8890	10100	10700	7630	8670	9330	11200	9	9	9	5520	8850	5580	14300	13800	10300	35100	19300	20600	9	9	9	13500	11100	19900	35300	28600	32800	35000	33000	38300
Tri1116	Negative	562.1	-	Epicatechin-epiafzelechin	Catechin derivatives	23300	23300	22600	23400	22200	26100	24900	23200	20000	20200	9	9	9	25700	18100	18000	69200	83800	75300	48300	40500	49700	9	9	9	9	9	9	9	9	9	9	9	9
Tri1117	Negative	208.037	C09265	6-Methoxy-7,8-DihydroxyCoumarin	Coumarins	71000	72700	88000	73900	80900	82800	83500	79400	78300	75200	13600	9	9	176000	225000	83400	398000	400000	458000	415000	434000	474000	9	9	9	9	18100	9	9	28400	16900	9	49200	39300
Tri1118	Negative	338.1	-	3-O-p-Coumaroyl quinic acid	Quinate and its derivatives	9	631000	574000	473000	546000	458000	511000	490000	391000	328000	9	9	9	27600	25100	16100	32000	35900	44100	149000	149000	151000	9	9	9	28200	21400	29800	68000	77700	72000	340000	95800	110000
Tri1120	Negative	132.079	-	2-Hydroxyisocaproic acid	Organic acids	1510000	1620000	1570000	1490000	1500000	1520000	1500000	1420000	1380000	1430000	26700	18100	16700	69300	94500	175000	147000	447000	203000	701000	318000	724000	16500	13300	16900	19100	31100	20700	36900	48900	35800	417000	310000	48000
Tri1121	Negative	594.1	-	Gallocatechin-catechin	Catechin derivatives	22100	20200	22400	22200	27500	23000	24100	16100	22700	15200	34400	30700	34300	42300	32400	27700	27900	25700	26600	26400	22100	29100	12600	7510	16800	8670	10300	11400	17400	12300	10700	9920	14100	9460
Tri1122	Negative	150.068	C02646	p-Coumaryl alcohol	Hydroxycinnamoyl derivatives	148000	157000	157000	154000	142000	149000	143000	145000	132000	146000	9	9	9	59200	45100	62800	159000	142000	195000	430000	374000	306000	9	9	9	148000	106000	126000	279000	323000	229000	636000	553000	616000
Tri1124	Negative	132.079	-	(S)-(-)-2-Hydroxyisocaproic acid	Organic acids	10900000	11900000	11700000	10700000	11100000	11100000	11000000	10400000	10500000	10400000	148000	149000	146000	629000	765000	1330000	1190000	3270000	1590000	5550000	2590000	5120000	129000	124000	113000	147000	274000	155000	267000	371000	337000	2980000	2540000	426000
Tri1125	Negative	446.121	C16195	Glycitin	Isoflavone	22000	25900	28100	33400	41400	45500	38000	49200	39100	46500	37800	36300	49400	10300	9230	12700	13600	11100	14600	18600	9	36900	24500	19700	49500	11100	9	9	63500	39100	27100	34800	39700	56500
Tri1130	Negative	610.153	C05625	Quercetin 3-O-rutinoside (Rutin)	Flavonol	3380000	3570000	3510000	3330000	3500000	3100000	3620000	2950000	2960000	3140000	19100	11100	20600	2640000	2440000	1940000	14700000	14700000	15700000	26400000	19900000	22200000	7910	6150	8250	29300	16500	27100	42000	49900	49800	60500	155000	64000
Tri1133	Negative	594.159	-	Kaempferol 3-O-robinobioside (Biorobin)	Flavonol	931000	1060000	1010000	912000	962000	976000	998000	880000	903000	868000	1870000	1560000	1840000	1600000	1590000	1520000	1310000	1240000	1370000	1130000	982000	980000	565000	435000	1020000	451000	381000	490000	530000	515000	443000	378000	496000	414000
Tri1134	Negative	368.111	-	Chlorogenic acid methyl ester	Quinate and its derivatives	831000	808000	798000	643000	681000	597000	601000	558000	518000	509000	19100	16300	17100	39300	38800	26200	132000	107000	132000	1340000	1720000	1520000	17200	12300	16800	84200	89000	98400	607000	905000	687000	3070000	4630000	4210000
Tri1136	Negative	536	-	Tricin O-sinapic acid	Flavone	644000	788000	665000	682000	684000	724000	681000	607000	602000	622000	9	9	9	176000	201000	162000	935000	958000	1130000	2820000	2690000	2560000	9	12200	9	249000	275000	273000	1660000	1710000	1230000	3040000	3570000	3510000
Tri1137	Negative	215.1	-	3-(2-Naphthyl)-D-alanine	Amino acid derivatives	74200	82100	78000	80200	87500	79800	78100	81900	77500	82400	69100	44100	75600	68600	81600	101000	98400	85900	80600	106000	125000	110000	36200	39500	33600	97200	89100	87600	103000	72300	79100	67500	116000	85200
Tri1139	Negative	122.037	C00633	4-Hydroxybenzaldehyde	Benzoic acid derivatives	1960000	2050000	2110000	2090000	1980000	2070000	2000000	1970000	1910000	2040000	3600000	3680000	3890000	1840000	2570000	2640000	1730000	1920000	2080000	2560000	2820000	3010000	2120000	1760000	1740000	1380000	1200000	2030000	2210000	2230000	2130000	2960000	3260000	2990000
Tri1140	Negative	432.106	C01714	Isovitexin	Flavone C-glycosides	1150000	1240000	1220000	1280000	1130000	1290000	1280000	1170000	1190000	1190000	1220000	1140000	1250000	3400000	2840000	2390000	3340000	2770000	3770000	2450000	2420000	2520000	93000	72000	151000	169000	193000	187000	1290000	900000	697000	1690000	2120000	2350000
Tri1142	Negative	740.1	-	Apigenin O-hexosyl-O-rutinoside	Flavone	20200	27200	20200	26800	29100	31600	26900	20900	16300	20700	15500	9190	17000	41800	35000	30500	74400	64000	73600	74900	60600	74200	5170	4940	9210	9200	3810	8050	8520	7950	11900	16000	24600	22000
Tri1143	Negative	434.121	-	Isohemiphloin	Alkaloids	40400	53200	46900	43500	55200	56000	36600	51000	53200	52400	34900	28300	38700	114000	92100	79800	96000	76000	122000	80200	80500	100000	9	9	5250	7530	8150	9	68300	50600	44300	112000	119000	145000
Tri1145	Negative	522.1	-	Tricin O-saccharic acid	Flavone	1330000	1440000	1470000	1460000	1450000	1500000	1550000	1350000	1300000	1360000	120000	96000	103000	2370000	2540000	2260000	3410000	3550000	3510000	4650000	4260000	4080000	9	6650	8630	1420000	1400000	1610000	2400000	2530000	2190000	3040000	3380000	3320000
Tri1153	Negative	594.159	-	Kaempferol 3-O-rutinoside (Nicotiflorin)	Flavonol	927000	1010000	933000	963000	1030000	944000	989000	813000	847000	863000	1860000	1400000	1780000	1600000	1590000	1570000	1310000	1380000	1360000	1140000	986000	991000	523000	424000	917000	465000	364000	496000	474000	508000	456000	388000	518000	441000
Tri1154	Negative	448.101	-	Luteolin 7-O-glucoside (Cynaroside)	Flavone	1280000	1230000	1310000	1300000	1310000	1360000	1350000	1280000	1290000	1160000	2150000	1890000	2260000	688000	613000	813000	866000	673000	831000	1610000	1660000	1710000	1130000	875000	2190000	344000	294000	305000	2190000	1840000	1430000	2700000	2700000	2880000
Tri1157	Negative	464.096	-	Quercetin 4'-O-glucoside (Spiraeoside)	Flavonol	1460000	1630000	1460000	1390000	1430000	1360000	1480000	1370000	1340000	1220000	9	9	9	2420000	2220000	1720000	9080000	7270000	9280000	7580000	5580000	7580000	9	9	9	17000	9	26300	63200	58400	36400	9	130000	101000
Tri1158	Negative	464.132	-	Hesperetin 5-O-glucoside	Flavanone	1590000	1690000	1770000	1700000	1580000	1530000	1570000	1520000	1520000	1480000	9	9	9	2950000	2420000	2040000	8550000	8600000	10700000	9310000	6490000	8000000	9	9	9	25300	9	32800	67400	9	73300	71200	146000	9
Tri1159	Negative	464.096	C05623	Quercetin 3-O-glucoside (Isotrifoliin)	Flavonol	1540000	1580000	1670000	1520000	1490000	1490000	1510000	1400000	1250000	1410000	9	9	9	2600000	2280000	1910000	8030000	7890000	9760000	7630000	6250000	7440000	9	9	9	12700	16300	36000	71000	57000	63400	75600	123000	106000
Tri1160	Negative	578.164	-	Apigenin 7-rutinoside (Isorhoifolin)	Flavone	3330000	3940000	4140000	3600000	3780000	3920000	4020000	3540000	3690000	3720000	7340000	7290000	8110000	7660000	6130000	6490000	5760000	5570000	6320000	4940000	4720000	4870000	1160000	1000000	2330000	1150000	1030000	1040000	1690000	1780000	1410000	1890000	2030000	2230000
Tri1161	Negative	174.089	C08278	Suberic acid	Organic acids	256000	286000	291000	229000	252000	275000	311000	328000	292000	318000	191000	199000	197000	423000	384000	406000	349000	265000	345000	202000	213000	263000	134000	108000	133000	298000	257000	312000	218000	150000	183000	164000	226000	164000
Tri1163	Negative	164.047	C00811	p-Coumaric acid	Hydroxycinnamoyl derivatives	8920000	10000000	9670000	9630000	9640000	10100000	10100000	9800000	9500000	9340000	15300000	15000000	14300000	7830000	8720000	7240000	12100000	12200000	11200000	15800000	16300000	18400000	5660000	5170000	5260000	8550000	8180000	8300000	15800000	16800000	13700000	19600000	25600000	24500000
Tri1165	Negative	210.089	C02325	Sinapyl alcohol	Hydroxycinnamoyl derivatives	81900	88100	84400	75200	69900	63600	69200	69000	50500	53500	10700	10500	9	108000	142000	114000	62700	75500	82400	42500	45500	43000	9570	9	8060	41800	61800	41200	59600	76200	52500	28000	55700	66300
Tri1166	Negative	166.063	C01744	3-(4-Hydroxyphenyl)propionic acid	Hydroxycinnamoyl derivatives	1790000	1890000	1990000	1770000	1840000	1840000	1840000	1790000	1790000	1610000	70900	67300	69400	141000	182000	252000	270000	709000	395000	1240000	521000	1160000	28400	36800	27000	54500	60400	48300	93100	101000	100000	505000	469000	159000
Tri1167	Negative	165.043	-	2-(Formylamino)benzoic acid	Organic acids	982000	1010000	1130000	1060000	1070000	1110000	1030000	1050000	997000	1040000	1650000	1640000	1500000	835000	991000	856000	1260000	1300000	1180000	1780000	1730000	1860000	602000	535000	536000	943000	913000	901000	1560000	1600000	1430000	1930000	2520000	2460000
Tri1168	Negative	180.079	C00590	Coniferyl alcohol	Hydroxycinnamoyl derivatives	197000	215000	216000	213000	210000	199000	203000	190000	154000	179000	7210	5500	4990	239000	228000	274000	624000	514000	560000	575000	589000	511000	6270	9	7480	206000	169000	182000	325000	387000	293000	445000	433000	461000
Tri1169	Negative	166.063	-	3-(3-hydroxyphenyl)propionate acid	Organic acids	9150	11900	8080	14900	9760	14500	8230	7120	6530	14100	9	9	9	9	9	9	7020	8960	7180	9	9	8290	9	9	9	9	9	9	9	9	8240	9	7790	9
Tri1170	Negative	800.1	-	Chrysoeriol O-hexosyl-O-hexosyl-O-Glucuronic acid	Flavone	15100	19200	18600	17000	18000	22300	12000	12000	14200	15900	89800	74700	76600	8400	9	9360	9	9	9	9	9	9	25200	18500	46900	9	9	9	9	9	9	9	9	9
Tri1173	Negative	196.074	-	(3,4-Dimethoxyphenyl) acetic acid	Organic acids	58000	65800	63700	59300	48100	58400	54200	52800	51600	51700	9	9	9	4560	10400	11000	16900	80400	17900	13100	16400	16300	9	9	9	9	9	9	9	5640	3930	9	7740	9
Tri1176	Negative	564.1	-	Apigenin O-hexosyl-O-pentoside	Flavone	12600	19600	17100	16800	13300	18200	15600	9	13200	20300	9	9	9	9	9	9	9	9	9	9	9	9	19400	16500	37000	24400	19100	24500	48300	43300	35800	51200	45200	51300
Tri1177	Negative	432.106	C09126	Genistein 7-O-Glucoside (Genistin)	Isoflavone	84800	87200	84900	79600	87500	91500	78400	97400	88800	90800	9	9	9	9	9	9	9	9	9	9	9	9	9	9	9	9	9890	17300	262000	180000	137000	659000	678000	777000
Tri1178	Negative	504.1	-	Chrysoeriol O-acetylhexoside	Flavone	19800	17900	17900	17800	20400	14000	16900	17800	17200	19300	9	9	9	29100	24000	18300	44800	43700	52500	92100	98400	102000	9	9	9	14200	17800	17200	34700	31700	19200	28900	31800	32200
Tri1179	Negative	610.19	C09755	Hesperetin 7-rutinoside (Hesperidin)	Flavanone	136000	172000	151000	142000	156000	172000	162000	151000	166000	142000	234000	213000	221000	245000	170000	196000	201000	169000	212000	221000	200000	236000	66500	47000	111000	60600	47200	66800	122000	119000	92700	153000	161000	144000
Tri1180	Negative	320	-	3-O-p-Coumaroyl shikimic acid	Quinate and its derivatives	109000	153000	138000	131000	156000	146000	129000	136000	133000	120000	9	9	9	43800	28100	24500	57700	63300	51400	74400	75100	86500	9	9	9	37900	37200	52800	86200	101000	74800	134000	122000	103000
Tri1181	Negative	580.179	C09789	Naringenin 7-O-neohesperidoside (Naringin)	Flavanone	123000	126000	137000	131000	110000	143000	147000	125000	113000	133000	200000	174000	189000	204000	160000	174000	187000	162000	164000	170000	182000	176000	31200	21600	58300	37000	34300	38000	61100	47500	39200	67800	71300	50400
Tri1182	Negative	152.047	C00755	Vanillin	Benzoic acid derivatives	2540000	2760000	2750000	2760000	2700000	2810000	2770000	2690000	2570000	2690000	3860000	4210000	3670000	2540000	3100000	2660000	4470000	4710000	4230000	4700000	5400000	5510000	3330000	3110000	2850000	3460000	3520000	4430000	3860000	4240000	3780000	4600000	5590000	5040000
Tri1183	Negative	550.2	-	Hesperetin O-malonylhexoside	Flavanone	43200	57300	42500	44600	55400	59600	86700	35700	39900	32100	9	9	9	123000	151000	85500	237000	182000	207000	183000	200000	200000	9	9	9	68500	67300	87100	134000	110000	105000	84200	142000	170000
Tri1184	Negative	608.1	-	Chrysoeriol 7-O-rutinoside	Flavone	4860000	4520000	5460000	4930000	5520000	5120000	4980000	4950000	4780000	5360000	7700000	6970000	8330000	8340000	6490000	7170000	6730000	6750000	7270000	5960000	6170000	7580000	2640000	1910000	4450000	2680000	2100000	2300000	4730000	5210000	3230000	5460000	6890000	6060000
Tri1185	Negative	448.101	C12626	Kaempferol 3-O-galactoside (Trifolin)	Flavonol	923000	973000	957000	1010000	936000	930000	1130000	913000	895000	837000	1550000	1410000	1750000	506000	480000	555000	619000	567000	637000	1200000	1260000	1340000	837000	732000	1510000	228000	185000	231000	1770000	1350000	1040000	1840000	2290000	2050000
Tri1186	Negative	224.069	C00482	Sinapic acid	Hydroxycinnamoyl derivatives	724000	791000	812000	688000	742000	705000	696000	668000	640000	656000	837000	639000	776000	899000	859000	736000	1530000	1100000	1290000	459000	734000	540000	614000	547000	652000	677000	728000	646000	394000	626000	461000	339000	587000	458000
Tri1187	Negative	182.1	-	Syringaldehyde	Hydroxycinnamoyl derivatives	76800	89000	98100	102000	108000	128000	126000	127000	151000	134000	300000	306000	299000	44100	48900	37100	92400	86100	88200	134000	135000	181000	151000	127000	136000	128000	107000	109000	110000	104000	80700	137000	123000	131000
Tri1188	Negative	578.164	C12627	Apigenin 7-O-neohesperidoside (Rhoifolin)	Flavone	2970000	3290000	3750000	3370000	3280000	3820000	3360000	3500000	3210000	3410000	7170000	6660000	7390000	6940000	5510000	5940000	5160000	5180000	6020000	4790000	4470000	4500000	1010000	904000	2150000	1020000	776000	1050000	1660000	1860000	1390000	1890000	2040000	1970000
Tri1191	Negative	448.101	C12249	Kaempferol 3-O-glucoside (Astragalin)	Flavonol	77600	105000	97000	103000	95200	112000	111000	105000	111000	96100	47000	44400	49500	20700	17400	14800	161000	122000	207000	480000	577000	709000	20900	21300	53100	13000	8230	13800	299000	213000	142000	346000	414000	373000
Tri1192	Negative	622.1	-	Chrysoeriol O-rhamnosyl-O-glucuronic acid	Flavone	31100	31800	34600	37100	29700	35800	37800	29600	30200	25000	9	9	9	9	9	9	9	6120	7890	14800	18900	18400	9	9	9	22900	20700	18900	141000	159000	122000	185000	203000	225000
Tri1194	Negative	152.047	-	2-Methoxybenzoic acid	Hydroxycinnamoyl derivatives	33700	39600	35300	36500	38700	38900	33000	33800	30100	44400	9	9	9	141000	142000	154000	34100	111000	51400	15600	30100	51300	9	9	9	81700	37300	61500	87600	40000	31400	40300	37900	13200
Tri1200	Negative	476.1	-	Chrysoeriol O-glucuronic acid	Flavone	81600	68800	79000	71500	70300	62000	62300	78100	74600	48400	9	9	9	35500	41800	14600	165000	103000	158000	276000	316000	410000	9	9	9	37300	37400	31000	316000	366000	187000	47200	52100	55900
Tri1203	Negative	360.3	C01850	Rosmarinic acid	Organic acids	15700	18600	20400	13200	15100	11300	12100	11100	9660	9760	5740	2630	9	9830	9320	16800	16400	6850	9	29500	14100	11800	9	5420	9	8140	9	36100	10000	9	77500	9590	148000	14000
Tri1205	Negative	176.047	-	6-Hydroxy-4-methylcoumarin	Coumarins	8480	11400	14900	19400	8670	10800	11000	18500	9020	28100	8690	15500	16200	21300	5950	9870	11300	9530	8830	15600	13000	24900	31700	18100	15300	8310	15700	20600	5730	5470	9610	22700	11300	13000
Tri1206	Negative	740.1	-	Apigenin C-hexosyl-O-rutinoside	Flavone C-glycosides	64300	66700	66700	67500	64100	68400	68900	61100	63500	64000	9	9	9	9	9	9	9	9	9	9	9	9	69200	60500	134000	85100	73200	83500	172000	175000	131000	341000	423000	417000
Tri1208	Negative	434.121	C09099	Naringenin 7-O-glucoside (Prunin)	Flavanone	311000	311000	323000	296000	297000	315000	320000	286000	269000	295000	20800	21300	23000	34600	30900	39600	82000	65500	91900	254000	387000	556000	11700	14900	13500	21700	13100	21100	187000	158000	96000	345000	306000	396000
Tri1209	Negative	462.1	-	Chrysoeriol 7-O-hexoside	Flavone	388000	408000	423000	428000	414000	432000	441000	413000	402000	410000	293000	247000	291000	215000	178000	196000	304000	241000	282000	654000	745000	825000	188000	135000	302000	226000	175000	201000	1090000	794000	618000	1670000	1720000	1770000
Tri1211	Negative	520.1	-	Isorhamnetin O-acetyl-hexoside	Flavonol	32300	28900	32000	29900	28500	29000	27100	21800	23300	23300	9	9	9	30300	24800	18000	134000	119000	140000	198000	175000	251000	9	9	9	9	9	9	9	9	1820	2750	3190	9
Tri1212	Negative	161.048	-	Indole-5-carboxylic acid	Indole derivatives	327000	364000	355000	358000	364000	352000	377000	328000	325000	352000	987000	891000	967000	298000	364000	364000	339000	276000	294000	351000	354000	332000	486000	478000	525000	271000	200000	282000	295000	329000	283000	438000	524000	417000
Tri1216	Negative	446.085	C10025	Baicalein-7-O-glucuronide (Baicalin)	Flavone	36700	28700	31700	31400	25500	34600	28200	26800	23900	27900	14100	12400	13500	18600	16000	13200	42800	28200	37500	52600	70500	93500	16400	10500	15400	26200	23100	18600	85500	102000	53700	31500	26700	24900
Tri1217	Negative	338.1	-	4-Hydroxy-7-methoxycoumarin-beta-rhamnoside	Coumarins	67000	70900	65700	66300	55800	60200	59400	51900	51700	44500	9	9	9	9	9	9	9	9	9	9	9	9	6210	9	10000	40500	30700	36800	264000	282000	206000	477000	787000	727000
Tri1218	Negative	270.053	C02495	2'-Hydroxydaidzein	Isoflavone	12300	12200	9820	11000	8380	12400	21200	14800	15000	15700	6790	7900	8070	14700	11100	11800	13300	10500	9	19300	22500	15300	9	9	9	12000	11600	14000	12900	14000	10500	26300	36000	21200
Tri1220	Negative	318.038	C10107	Myricetin	Flavonol	384000	426000	430000	386000	414000	429000	449000	403000	380000	389000	9210	8680	14000	629000	680000	298000	3410000	2180000	2510000	328000	414000	439000	3870	3580	4190	9	9	9	9	9	9	9	9	9
Tri1221	Negative	208.074	-	Sinapinaldehyde	Hydroxycinnamoyl derivatives	653000	753000	792000	738000	764000	771000	853000	762000	705000	782000	783000	736000	722000	537000	680000	430000	1180000	1220000	1140000	1850000	1680000	1900000	456000	459000	432000	912000	1040000	1330000	2060000	1970000	1720000	2280000	2880000	2940000
Tri1224	Negative	406.13	-	E-3,4,5'-Trihydroxy-3'-glucopyranosylstilbene	Others	49400	52200	63200	52900	58200	54200	59100	53200	48300	58500	9	9	9	113000	100000	100000	177000	179000	212000	207000	192000	204000	9	9	9	22300	24900	26400	135000	108000	80900	128000	151000	149000
Tri1226	Negative	145.053	C08493	Indole-3-carboxaldehyde	Indole derivatives	75600	75400	74900	71200	73900	76500	75300	73000	73400	76900	92000	91300	92800	61100	79100	78600	79700	73000	80600	106000	107000	115000	43500	38300	44100	55000	38800	70800	63100	77900	67900	79000	97200	80100
Tri1227	Negative	642.1	-	Luteolin O-eudesmic acid-O-hexoside	Flavone	55600	68100	60300	63400	60100	53500	61600	61100	62200	64900	9	9	9	209000	178000	178000	340000	293000	322000	231000	146000	212000	9	9	9	9	9	9	9	9	9	9	9	9
Tri1229	Negative	122.037	C00180	Benzoic acid	Benzoic acid derivatives	929000	1460000	2870000	2670000	3050000	3230000	3020000	3010000	3260000	3260000	1860000	680000	3130000	801000	701000	757000	1750000	1620000	1480000	2030000	1490000	1920000	371000	595000	874000	562000	598000	911000	819000	883000	669000	793000	1320000	931000
Tri1231	Negative	348.1	C01897	Camptothecin	Alkaloids	18800	22600	22500	21900	21300	25200	22200	23200	21700	20200	9	9	9	36500	33600	17700	189000	113000	126000	16600	17500	18900	9	9	9	9	9	9	9	9	9	9	9	9
Tri1234	Negative	288.063	C00974	Aromadedrin (Dihydrokaempferol)	Flavonol	63400	61800	69800	55800	72000	72500	68600	61700	60900	65000	9	8770	12900	45800	42800	47900	104000	63800	111000	43900	65600	61500	9	9	9	40800	53000	9	19400	184000	14200	36900	46600	52300
Tri1235	Negative	178.063	C02666	Coniferylaldehyde	Hydroxycinnamoyl derivatives	386000	437000	462000	420000	430000	459000	492000	421000	420000	430000	378000	314000	313000	304000	335000	306000	739000	600000	682000	1210000	1210000	1230000	332000	268000	234000	403000	416000	493000	998000	985000	730000	1300000	1390000	1490000
Tri1236	Negative	232.121	C01598	Melatonin	Tryptamine derivatives	11100	9420	12900	15700	11700	9240	12200	9760	10300	13200	9	9	9	9800	7460	8180	8520	9060	12100	14500	14000	15500	5290	9	9	17800	14100	15700	12900	15700	15000	15700	26600	21100
Tri1240	Negative	658.1	-	Tricin 4'-O-(syringyl alcohol) ether 7-O-hexoside	Flavonolignan	387000	424000	435000	383000	423000	428000	423000	364000	376000	390000	9	9	9	24900	36200	15800	565000	398000	553000	1890000	2080000	2210000	9	9	9	44900	63100	76400	1590000	1110000	861000	1700000	2220000	2360000
Tri1248	Negative	592.1	-	Disinapoyl hexoside	Hydroxycinnamoyl derivatives	16900	16300	18700	16400	16000	17000	17500	14200	13800	14700	94800	42800	74700	36100	31000	27600	28900	25900	24300	23300	23900	19300	5840	11000	46100	13200	14200	12300	19300	20900	13900	10400	21400	15000
Tri1250	Negative	534.21	C16915	Arctiin	Others	3580	4880	3060	2280	3600	4100	4410	9	3350	4690	9	9	9	9	9	9	9	9	3930	16500	15700	15500	9	9	9	9	9	9	11900	8640	7060	30300	40100	40300
Tri1252	Negative	238.084	-	3,4,5-Trimethoxycinnamic acid	Hydroxycinnamoyl derivatives	3330	6420	4110	4830	4350	5780	6140	4570	4560	4650	11300	9610	9380	3800	5280	6050	5150	5900	6570	3810	6340	4650	8130	7400	7180	2820	3940	3110	3050	3050	3680	3070	2950	2090
Tri1256	Negative	288.063	C05631	Eriodictyol	Flavanone	48300	52000	51200	48600	54100	52800	51900	49900	52500	51200	9	9	9	29300	22700	33300	44300	26800	65300	134000	119000	144000	8960	9930	8190	87200	42700	9910	37700	75800	36100	128000	56800	46500
Tri1257	Negative	286	C01514	Luteolin	Flavone	5950	5850	4050	5780	4170	4550	4850	4570	5400	5250	4980	4310	4860	4000	2580	2630	7150	5390	8560	10000	15800	31600	9	2070	4770	7000	3300	1810	12500	14600	4250	10300	10200	8370
Tri1258	Negative	286.048	C10510	Orobol (5,7,3',4'-tetrahydroxyisoflavone)	Isoflavone	2660	2050	1810	3280	1980	3130	3860	2970	4760	2830	3410	9	2430	9	9	9	2690	9	4240	6250	7860	11300	9	9	9	4540	1900	9	9	4590	9	5830	3930	9
Tri1259	Negative	264.136	C06082	(+)-cis,trans-Abscisic acid (ABA)	Phytohormones	34400	37800	35700	36500	32700	35100	32200	32300	36300	35200	191000	141000	125000	33900	18200	19400	37800	37800	48200	76400	44200	70300	22000	28400	34100	36000	26100	31000	98000	83900	45600	157000	127000	124000
Tri1260	Negative	332.162	C02035	Gibberellin A20	Phytohormones	6210	7590	4280	5100	6320	3760	6840	5020	5690	4760	51200	40500	45200	9	9	9	9	9	9	9	9	9	61000	56400	51900	9	9	3420	9	9	9	9	9	9
Tri1262	Negative	302.043	C00389	Quercetin	Flavonol	21800	23100	19300	22100	20100	20500	21500	20600	21000	21100	9	9	9	102000	42500	42200	111000	69000	125000	26200	29100	83400	9	9	9	9	9	9	9	9	9	9	9	9
Tri1264	Negative	302.043	C10105	Morin	Flavonol	20900	18400	20800	20000	19000	20900	18700	20900	19000	19100	9	9	9	97000	33000	41300	113000	73200	113000	23700	29600	68500	9	9	9	9	9	9	9	9	9	9	9	9
Tri1267	Negative	404.1	-	Tricin O-glycerol	Flavone	119000	125000	132000	120000	125000	128000	128000	115000	116000	121000	5940	6240	4830	25100	24100	16600	407000	245000	391000	885000	1150000	1150000	16000	16100	10700	30700	37500	39500	321000	301000	200000	251000	337000	316000
Tri1274	Negative	358.142	-	Pinoresinol	Hydroxycinnamoyl derivatives	24200	25600	24200	23500	28200	26900	28900	23000	21300	20700	13200	9400	11100	16000	17100	14300	47800	39400	49600	161000	153000	99000	5100	6390	5780	20200	17000	19400	38000	40300	33300	83300	68000	80900
Tri1275	Negative	178	-	4-Methoxycinnamic acid	Hydroxycinnamoyl derivatives	432000	460000	469000	435000	452000	459000	481000	422000	417000	447000	221000	192000	233000	210000	139000	108000	565000	537000	496000	1280000	1340000	1360000	403000	446000	485000	292000	420000	398000	841000	1010000	955000	1890000	2990000	3520000
Tri1276	Negative	272.069	C06561	Naringenin chalcone	Flavanone	402000	420000	436000	413000	450000	443000	463000	409000	398000	405000	15800	10200	47500	115000	67300	120000	291000	113000	350000	605000	3400000	4270000	13800	12100	14800	617000	119000	37800	400000	361000	217000	533000	475000	501000
Tri1277	Negative	208.1	-	3,4-Dimethoxycinnamic acid	Hydroxycinnamoyl derivatives	533000	585000	604000	584000	593000	581000	630000	557000	527000	584000	123000	107000	122000	596000	383000	336000	1130000	1180000	1170000	2400000	2470000	2390000	122000	145000	188000	539000	582000	574000	892000	1140000	993000	1730000	2480000	3100000
Tri1280	Negative	272.068	C00509	Naringenin	Flavanone	360000	380000	395000	362000	387000	400000	393000	377000	353000	363000	13900	10200	37900	111000	59000	108000	256000	92200	320000	540000	2900000	3560000	15700	8690	13900	546000	105000	32700	335000	297000	194000	469000	421000	437000
Tri1283	Negative	346.069	C11620	Syringetin	Flavonol	7370	7980	8130	7100	7320	10100	7240	10200	10900	9790	9	9	9	12400	8440	9850	17000	10700	16800	22900	26400	38000	9	9	9	2100	9	2740	18500	11200	7210	16300	19300	19700
Tri1284	Negative	272.069	C09614	Butin	Flavone	398000	418000	455000	414000	434000	430000	463000	416000	408000	409000	13700	10500	47800	130000	70400	124000	290000	109000	347000	625000	3480000	4260000	13900	13000	14200	623000	118000	35900	379000	363000	222000	537000	479000	506000
Tri1285	Negative	384.339	C05443	Vitamin D3	Vitamins	36000	48100	46200	39000	35500	42500	38400	36800	31400	28900	37900	40500	43100	50100	53100	51000	45800	47700	47500	38500	34200	45000	41600	42200	49100	36200	42600	36400	37000	43800	32200	37900	39200	34100
Tri1286	Negative	562.1	-	Tricin O-malonyl rhamnoside	Flavone	33800	27400	24900	35000	26600	30100	26500	28600	43000	26000	9	9	9	14300	10700	6570	73800	44100	59000	97700	155000	179000	9	11300	9	8990	8310	6620	49000	39900	75700	62500	96200	77400
Tri1289	Negative	330	-	Tricin	Flavone	6290000	6600000	6510000	6300000	6650000	6410000	6650000	6260000	6080000	6140000	925000	765000	1130000	1310000	1080000	1020000	9070000	5480000	9530000	31000000	37900000	40200000	183000	790000	204000	1490000	1340000	1630000	23400000	18800000	11700000	27900000	33600000	29700000
Tri1290	Negative	286.048	C05903	Kaempferol	Flavonol	4120	2340	4220	3630	5480	2410	6820	4030	6020	5910	2190	9	3240	3650	3560	2890	9	2340	4150	3980	2580	5220	2650	4030	3670	2800	5170	3490	5690	4110	9	9	4300	3250
Tri1291	Negative	496.1	-	Tricin 4'-O-syringyl alcohol	Flavonolignan	232000	259000	255000	232000	254000	272000	264000	251000	228000	237000	5430	5850	7060	27600	38400	44100	596000	377000	510000	1180000	1360000	1550000	30700	89700	4930	86600	102000	107000	968000	984000	687000	732000	990000	883000
Tri1293	Negative	300.063	C04293	Chrysoeriol	Flavone	489000	509000	512000	509000	525000	506000	514000	470000	485000	481000	306000	289000	310000	191000	143000	187000	655000	380000	610000	1050000	1540000	2540000	207000	160000	279000	529000	328000	220000	1380000	1490000	548000	1280000	1590000	1320000
Tri1294	Negative	302.279	C09756	Homoeriodictyol	Flavanone	11900	11900	12800	13100	13400	12900	13000	10200	12100	12700	20800	18000	19100	3910	4600	4230	7150	7980	7050	24900	19700	26700	9660	9380	9340	9770	5050	4130	20200	11800	5950	12000	13200	14800
Tri1296	Negative	210.126	C08491	(+)-Jasmonic acid (JA)	Phytohormones	220000	256000	258000	240000	241000	253000	243000	236000	226000	243000	9	9	17000	470000	424000	373000	431000	402000	448000	967000	859000	1460000	9	9	9	246000	244000	189000	636000	577000	536000	1150000	1070000	836000
Tri1298	Negative	526.1	-	Tricin 4'-O-β-guaiacylglycerol	Flavonolignan	1160000	1200000	1260000	1240000	1250000	1270000	1270000	1170000	1130000	1190000	8340	9250	11800	258000	278000	241000	3300000	1920000	2850000	6500000	9180000	8550000	63000	740000	6220	269000	327000	348000	3530000	3250000	2360000	3470000	5530000	4750000
Tri1301	Negative	316.058	C10084	Isorhamnetin	Flavonol	12000	11700	11500	10700	9410	9580	11200	9700	10300	9920	1740	9	9	21600	9310	9760	44900	24100	37500	17500	18800	35400	1450	9	9	9	9	9	9	9	9	9	9	9
Tri1302	Negative	330.1	-	Di-O-methylquercetin	Flavonol	11400000	12000000	12500000	11600000	12400000	12000000	12200000	12000000	11300000	11800000	25100000	24100000	28400000	15500000	15300000	14300000	16400000	14100000	14500000	10400000	14100000	12200000	6160000	6600000	6920000	5750000	5330000	4620000	5680000	7520000	6070000	8390000	22700000	12900000
Tri1306	Negative	704.1	-	Tricin O-oxalic acid O-coumaroyl shikimic acid	Flavone	15400	13800	14000	11600	12000	13300	14400	11800	9600	12900	9	9	9	3070	3230	9	24700	15700	22000	95200	130000	129000	9	6860	9	9	9	9	29400	27500	18600	40400	62800	57400
Tri1307	Negative	524.1	-	Tricin O-eudesmic acid	Flavone	99500	95100	101000	87600	88200	100000	94000	94000	82600	89200	9	9	9	15500	13900	13900	246000	168000	266000	643000	805000	857000	17000	35600	9	18800	22900	22800	327000	309000	201000	236000	377000	337000
Tri1309	Negative	256.074	C08650	Isoliquiritigenin	Flavanone	5860	7630	8200	6200	7430	6250	6430	6590	5510	5810	9	9	9	9	9	9	9	9	9	9	9	9	9	9	9	9	9	9	9	9	9	9	9	9
Tri1311	Negative	230.152	C02678	Dodecanedioic aicd	Organic acids	3830	3300	3840	2980	3700	3020	3520	3070	4290	3710	4730	4600	3520	3480	3560	4110	4430	3620	3740	4530	4300	3750	3460	3550	4090	3400	4180	3500	3210	3250	4270	3100	4000	4220
Tri1317	Negative	268.074	C00858	Formononetin (4'-O-methyldaidzein)	Isoflavone	7090	8950	8380	6910	8650	8960	9370	9180	6170	8280	21900	19500	20600	6000	7380	4650	14200	12200	13600	25600	24200	32600	12100	11800	12200	4940	5690	7460	18000	13600	12900	21400	26300	20000
Tri1321	Negative	323.401	-	N-[(-)-Jasmonoyl]-(L)-Isoleucine (JA-L-Ile)	Phytohormones	173000	167000	169000	166000	167000	174000	168000	160000	160000	165000	25700	18600	22500	152000	131000	113000	170000	147000	96700	976000	794000	931000	9060	13400	16000	61200	48700	37400	390000	309000	213000	1730000	1670000	1270000
Tri1324	Negative	300.1	-	4'-Hydroxy-5,7-dimethoxyflavanone	Flavanone	158000	312000	812000	876000	988000	983000	957000	978000	1150000	1180000	315000	126000	799000	147000	138000	113000	170000	258000	139000	285000	164000	435000	132000	220000	177000	124000	225000	218000	177000	170000	132000	99100	252000	197000
Tri1326	Negative	240.245	C00517	Palmitaldehyde	Lipids_Fatty acids	4230000	9610000	27700000	27300000	29400000	30800000	33200000	33000000	33100000	38400000	9460000	3650000	25300000	4360000	4370000	3550000	5350000	8260000	4880000	9620000	5300000	15300000	3760000	6800000	5180000	4470000	7220000	7250000	5800000	5170000	4630000	3430000	8310000	6370000
Tri1327	Negative	286.084	C05334	Isosakuranetin (4'-Methylnaringenin)	Flavanone	1260	1480	1560	1430	2280	1210	1840	2140	2050	2250	9	9	9	845	3140	679	9	9	9	9	13500	1920	9	9	9	9	9	1270	1080	9	9	9	9	9
Tri1329	Negative	284.069	C10521	Prunetin	Isoflavone	63400	64100	65800	59800	64000	67500	65900	56800	57200	58900	80900	67100	81000	27000	20900	17000	27400	9830	21400	96300	745000	385000	23200	26600	21600	21000	9090	11400	8350	115000	5140	17000	35400	11100
Tri1330	Negative	284.069	C01470	Acacetin	Flavone	64400	64700	65600	60400	63700	65300	65100	55600	55300	60200	81600	69300	81400	27100	20400	16400	25700	7680	20100	96700	743000	390000	22900	26200	19900	21500	8650	12400	9130	113000	5260	16400	36500	10700
Tri1335	Negative	314.08	-	Velutin	Flavone	10100	12200	12100	11400	11100	14000	12200	12100	9890	10600	11500	13000	11800	3850	5560	4760	6360	2520	5330	25300	75200	51800	7270	11500	9400	5230	3210	2350	3160	18100	2940	7460	8860	6880
Tri1339	Negative	310.1	-	9-HpOTrE	Lipids_Fatty acids	65300	69300	83700	76700	70700	79400	77100	72900	69100	72000	83900	78900	84900	66700	82400	55200	83800	92200	109000	89900	102000	108000	41600	52600	63600	53100	62300	58700	62400	68200	66100	86200	129000	100000
Tri1340	Negative	556.304	C08797	Cucurbitacin E	Terpenoids	13400	17600	15600	14000	17700	16100	18400	18800	11600	15300	7370	8060	11300	15500	19300	12500	25400	27000	23200	28600	23600	19200	5770	6270	9	15200	15500	22700	17100	12700	17800	20100	12000	17600
Tri1342	Negative	294	-	13-HOTrE(r)	Lipids_Fatty acids	105000	101000	105000	104000	109000	105000	97500	98400	92800	99800	74300	63500	74700	94700	82200	108000	70700	113000	76500	81000	93800	84800	69300	87700	73900	77000	76000	71700	104000	96300	73500	96000	111000	70100
Tri1343	Negative	310	-	13-HpOTrE(r)	Lipids_Fatty acids	81200	88300	84500	77800	89000	89400	83200	81900	79700	79800	73800	78500	79000	110000	113000	120000	104000	119000	137000	82100	95300	84600	27400	20200	17400	58600	55600	56500	51800	66500	63100	50400	71400	68200
Tri1344	Negative	312.1	C04717	13-HPODE	Lipids_Fatty acids	784000	899000	954000	924000	939000	959000	915000	908000	795000	869000	1150000	1220000	1250000	879000	941000	922000	947000	1040000	1030000	818000	831000	886000	237000	235000	281000	344000	296000	312000	305000	369000	391000	384000	665000	663000
Tri1347	Negative	294	-	9-HOTrE	Lipids_Fatty acids	286000	278000	265000	264000	249000	256000	267000	247000	240000	254000	508000	437000	411000	290000	301000	257000	374000	368000	383000	385000	424000	441000	109000	104000	113000	170000	146000	164000	216000	248000	258000	339000	642000	479000
Tri1349	Negative	294.2	-	9-KODE	Lipids_Fatty acids	296000	311000	311000	276000	306000	281000	314000	264000	278000	310000	602000	535000	498000	310000	378000	319000	392000	419000	447000	364000	287000	424000	164000	164000	160000	299000	307000	348000	252000	256000	363000	189000	350000	207000
Tri1351	Negative	200	C02679	Lauric acid (C12:0)	Lipids_Fatty acids	33200	39100	37600	32200	31400	35000	34800	31300	31400	36300	36900	34100	35300	34800	42000	38200	55500	54700	56700	66800	55900	58200	28900	27900	29100	35600	34400	36100	35600	34700	42600	45800	50700	40900
Tri1353	Negative	296	-	12,13-EODE	Lipids_Fatty acids	2180000	2240000	2130000	2040000	2000000	2040000	2020000	1960000	1840000	2010000	4430000	3950000	4230000	3140000	3070000	2670000	3810000	3750000	3950000	3580000	3050000	3460000	1090000	1060000	1130000	1460000	1510000	1840000	1190000	1450000	1880000	1080000	1910000	1330000
Tri1355	Negative	226	C08322	Myristoleic acid (C14:1)	Lipids_Fatty acids	24800	24000	29600	26400	24000	25500	26200	18900	19700	24200	29800	22700	23700	25000	32800	18000	42400	40600	43300	34500	21100	43200	16800	17500	16700	45200	55200	50000	27000	21500	34500	28500	29800	15700
Mix 1-10 are quality control (QC) samples.

## Sheet: All DEMs of 02428
Table S3 All DEMs of 02428.
Index
Tri56
Tri59
Tri10
Tri94
Tri3
Tri12
Tri509
Tri182
Tri810
Tri64
Tri14
Tri52
Tri576
Tri57
Tri88
Tri298
Tri624
Tri61
Tri121
Tri48
Tri991
Tri123
Tri823
Tri256
Tri83
Tri85
Tri28
Tri92
Tri82
Tri78
Tri889
Tri738
Tri43
Tri90
Tri141
Tri585
Tri550
Tri846
Tri86
Tri825
Tri804
Tri65
Tri32
Tri72
Tri69
Tri23
Tri50
Tri494
Tri809
Tri102
Tri750
Tri807
Tri384
Tri74
Tri798
Tri54
Tri89
Tri67
Tri218
Tri758
Tri135
Tri107
Tri812
Tri49
Tri1163
Tri168
Tri17
Tri87
Tri417
Tri5
Tri79
Tri755
Tri80
Tri762
Tri97
Tri81
Tri104
Tri811
Tri739
Tri547
Tri11
Tri21
Tri4
Tri71
Tri231
Tri29
Tri45
Tri814
Tri717
Tri58
Tri84
Tri499
Tri91
Tri325
Tri167
Tri110
Tri799
Tri407
Tri826
Tri66
Tri142
Tri77
Tri800
Tri189
Tri137
Tri24
Tri808
Tri105
Tri1289
Tri95
Tri201
Tri813
Tri7
Tri728
Tri199
Tri805
Tri103
Tri70
Tri68
Tri156
Tri51
Tri16
Tri766
Tri498
Tri1042
Tri1157
Tri1159
Tri495
Tri770
Tri538
Tri772
Tri487
Tri518
Tri375
Tri62
Tri144
Tri621
Tri1302
Tri515
Tri603
Tri120
Tri765
Tri989
Tri1130
Tri1158
Tri797
Tri452
Tri503
Tri1036
Tri614
Tri521
Tri493
Tri133
Tri1004
Tri537
Tri763
Tri1298

## Sheet: All DEMs of YZX
Table S3 All DEMs of YZX.
Index
Tri56
Tri59
Tri10
Tri94
Tri3
Tri12
Tri509
Tri182
Tri810
Tri64
Tri14
Tri52
Tri576
Tri57
Tri88
Tri298
Tri624
Tri61
Tri121
Tri48
Tri991
Tri123
Tri823
Tri256
Tri83
Tri85
Tri28
Tri92
Tri82
Tri78
Tri889
Tri738
Tri43
Tri90
Tri141
Tri585
Tri550
Tri846
Tri86
Tri825
Tri804
Tri65
Tri32
Tri72
Tri69
Tri23
Tri50
Tri494
Tri809
Tri102
Tri750
Tri807
Tri384
Tri74
Tri798
Tri54
Tri89
Tri67
Tri218
Tri758
Tri135
Tri107
Tri812
Tri49
Tri1163
Tri168
Tri17
Tri87
Tri417
Tri5
Tri79
Tri755
Tri80
Tri762
Tri97
Tri81
Tri104
Tri811
Tri739
Tri547
Tri11
Tri21
Tri4
Tri71
Tri231
Tri29
Tri45
Tri814
Tri717
Tri58
Tri84
Tri499
Tri91
Tri325
Tri167
Tri110
Tri799
Tri407
Tri826
Tri66
Tri142
Tri77
Tri800
Tri189
Tri137
Tri24
Tri808
Tri105
Tri1289
Tri95
Tri201
Tri813
Tri7
Tri728
Tri199
Tri805
Tri103
Tri70
Tri68
Tri156
Tri51
Tri75
Tri472
Tri1134
Tri465
Tri288
Tri463
Tri588
Tri346
Tri47
Tri527
Tri512
Tri769
Tri607
Tri197
Tri514
Tri997
Tri285
Tri73
Tri510
Tri13
Tri477
Tri544
Tri757

## Sheet: Intersection of 02428 and YZX
Table S3 Intersection of 02428 and YZX.
Index
Tri56
Tri59
Tri10
Tri94
Tri3
Tri12
Tri509
Tri182
Tri810
Tri64
Tri14
Tri52
Tri576
Tri57
Tri88
Tri298
Tri624
Tri61
Tri121
Tri48
Tri991
Tri123
Tri823
Tri256
Tri83
Tri85
Tri28
Tri92
Tri82
Tri78
Tri889
Tri738
Tri43
Tri90
Tri141
Tri585
Tri550
Tri846
Tri86
Tri825
Tri804
Tri65
Tri32
Tri72
Tri69
Tri23
Tri50
Tri494
Tri809
Tri102
Tri750
Tri807
Tri384
Tri74
Tri798
Tri54
Tri89
Tri67
Tri218
Tri758
Tri135
Tri107
Tri812
Tri49
Tri1163
Tri168
Tri17
Tri87
Tri417
Tri5
Tri79
Tri755
Tri80
Tri762
Tri97
Tri81
Tri104
Tri811
Tri739
Tri547
Tri11
Tri21
Tri4
Tri71
Tri231
Tri29
Tri45
Tri814
Tri717
Tri58
Tri84
Tri499
Tri91
Tri325
Tri167
Tri110
Tri799
Tri407
Tri826
Tri66
Tri142
Tri77
Tri800
Tri189
Tri137
Tri24
Tri808
Tri105
Tri1289
Tri95
Tri201
Tri813
Tri7
Tri728
Tri199
Tri805
Tri103
Tri70
Tri68
Tri156
Tri51
