# Supplementary material for: Dynamic transcriptome and metabolome analyses of two types of rice during the seed germination and young seedling growth stages
Source: BMC Genomics. 2020 Aug 31;21:603. doi: 10.1186/s12864-020-07024-9 (PMC7460786; doi:10.1186/s12864-020-07024-9)
Supplement: Supplementary file 5 — Additional file 5: Table S4. Identification of continuously differentially expressed genes and metabolites. [file 12864_2020_7024_MOESM5_ESM.xlsx]

## Sheet: Sheet1
Table S4 Identification of continuously differentially expressed genes and metabolites.
Omics	Type	No. of Genes or metabolites	Genes or metabolites
Transcriptome	Continuely differentially expressed genes in 02428	140	Os01g0608000,Os07g0142700,Os05g0399400,Os02g0658100,Os01g0947000,Os02g0589700,Os06g0693100,Os04g0370900,Os10g0474800,Os12g0515800,Os04g0493600,Os03g0793700,XLOC_003432,XLOC_017655,Os07g0170016,Os04g0454200,Os02g0575800,Os11g0256900,Os04g0585000,Os02g0829000,Os02g0223700,Os01g0566500,Os12g0441300,Os03g0111300,Os07g0147500,Os09g0552500,Os05g0231700,Os03g0365800,Os06g0146800,Os03g0225900,Os03g077305…
	Continuely differentially expressed genes in YZX	126	Os02g0771600,Os08g0543100,Os12g0515800,Os01g0508500,Os04g0349650,Os01g0263000,Os03g0823000,Os05g0366600,Os04g0570000,Os06g0691400,Os09g0457400,Os01g0745850,Os03g0838800,Os03g0694000,Os12g0257600,Os12g0567800,Os06g0725200,Os04g0116600,Os01g0215500,Os06g0108900,Os03g0832800,Os03g0663800,Os02g0308800,Os04g0107900,Os07g0541800,Os03g0434800,Os06g0513050,Os06g0317400,Os04g0570500,XLOC_011938,Os10g01964…
	Intersection of 02428 and YZX	14	Os04g0660900,Os07g0687100,Os02g0630300,Os03g0663800,Os06g0513050,Os11g0641800,Os09g0400400,Os07g0142100,Os03g0382100,Os03g0663750,Os12g0515800,Os02g0589000,Os08g0127900,Os02g0308800
Metabolome	Continuely differentially expressed metabolites in 02428	28	Tri59,Tri64,Tri57,Tri121,Tri991,Tri48,Tri78,Tri86,Tri825,Tri65,Tri809,Tri62,Tri49,Tri1163,Tri79,Tri97,Tri762,Tri104,Tri811,Tri547,Tri21,Tri231,Tri29,Tri66,Tri77,Tri189,Tri808,Tri51
	Continuely differentially expressed metabolites in YZX	30	Tri59,Tri94,Tri64,Tri14,Tri57,Tri88,Tri121,Tri256,Tri78,Tri825,Tri86,Tri65,Tri32,Tri750,Tri807,Tri384,Tri54,Tri49,Tri79,Tri755,Tri104,Tri547,Tri4,Tri45,Tri814,Tri66,Tri77,Tri813,Tri70,Tri51
	Intersection of 02428 and YZX	15	Tri104,Tri825,Tri86,Tri59,Tri65,Tri547,Tri66,Tri77,Tri64,Tri57,Tri121,Tri49,Tri78,Tri79,Tri51
