# Supplementary material for: Dynamic transcriptome and metabolome analyses of two types of rice during the seed germination and young seedling growth stages
Source: BMC Genomics. 2020 Aug 31;21:603. doi: 10.1186/s12864-020-07024-9 (PMC7460786; doi:10.1186/s12864-020-07024-9)
Supplement: Supplementary file 12 — Additional file 12: Table S5. Primers used for qRT-PCR. [file 12864_2020_7024_MOESM12_ESM.xlsx]

## Sheet: Sheet1
Table S5 Primers used for qRT-PCR.
Gene ID	Forward Sequence	Reverse Sequence	Product Size (bp)
Os03g0285700	GAAAGATCTGGTTTTGAGGGAC	TGTCACTAGGAAGCTGAAGAAG	115
Os04g0602100	CATTGGCTTGGAATTAGTCGAG	ATGCTTGATTGGAATTCAGAGC	102
Os12g0178200	CGAATGGTAGCTTGAGATTTGG	ATCAGCCCTTCCATAGATCATG	197
Os02g0664000	GGAAAGTCCTCCTTATCGTCAA	GAAAGCAAGGATCTCAAAACCC	119
Os11g0284900	TTGAGCAAACAGTTTGTACCAG	AGGAATCCACCTTTCTGTGATT	121
Os10g0529800	GTCGAGTTTGCCAAGATGAAG	CAACCTGACAACACATTCAGTT	88
Os10g0525800	TTCTGGGCAAAGTACATCGAT	CTTTGTCCTTGTCTTCTTCCAC	82
Os12g0263050	ACCAACTCCGATCGAACAG	CACGACTGGAAGAACCCTG	114
Acting	CCCTCCTGAAAGGAAGTACAGTGT	GTCCGAAGAATTAGAAGCATTTCC	146
